# Supplementary material for: Comprehensive analysis of ferroptosis-related genes for clinical and biological significance in hepatocellular carcinoma
Source: Discov Oncol. 2023 May 17;14:69. doi: 10.1007/s12672-023-00677-4 (PMC10192498; doi:10.1007/s12672-023-00677-4)
Supplement: Supplementary file 1 — Additional file 1—The raw data of TCGA-LIHC. [file 12672_2023_677_MOESM1_ESM.zip]

Archive with 2 entries (2 files):
- TCGA-LIHC Clinical information.xlsx
- TCGA-LIHC Series Matrix file.xlsx
