# Supplementary material for: Comprehensive analysis of ferroptosis-related genes for clinical and biological significance in hepatocellular carcinoma
Source: Discov Oncol. 2023 May 17;14:69. doi: 10.1007/s12672-023-00677-4 (PMC10192498; doi:10.1007/s12672-023-00677-4)
Supplement: Supplementary file 2 — Additional file 2—The raw data of three GEO datasets. [file 12672_2023_677_MOESM2_ESM.zip]

Archive with 3 entries (3 files):
- GSE45267 Series Matrix file.csv
- GSE36376 Series Matrix file.csv
- GSE25097 Series Matrix file.csv
