# Supplementary material for: Comprehensive analysis of ferroptosis-related genes for clinical and biological significance in hepatocellular carcinoma
Source: Discov Oncol. 2023 May 17;14:69. doi: 10.1007/s12672-023-00677-4 (PMC10192498; doi:10.1007/s12672-023-00677-4)
Supplement: Supplementary file 2 — Additional file 2—The raw data of three GEO datasets. [file 12672_2023_677_MOESM2_ESM.zip › GSE45267 Series Matrix file.csv]

symbol	GSM1100382	GSM1100383	GSM1100384	GSM1100385	GSM1100386	GSM1100387	GSM1100388	GSM1100389	GSM1100390	GSM1100391	GSM1100392	GSM1100393	GSM1100394	GSM1100395	GSM1100396	GSM1100397	GSM1100398	GSM1100399	GSM1100400	GSM1100401	GSM1100402	GSM1100403	GSM1100404	GSM1100405	GSM1100431	GSM1100432	GSM1100433	GSM1100434	GSM1100435	GSM1100436	GSM1100437	GSM1100438	GSM1100439	GSM1100440	GSM1100441	GSM1100442	GSM1100443	GSM1100444	GSM1100445	GSM1100446	GSM1100447	GSM1100370	GSM1100371	GSM1100372	GSM1100373	GSM1100374	GSM1100375	GSM1100376	GSM1100377
A1BG	12.19290737	11.89098511	12.33724313	12.16637902	12.49501507	12.35053746	11.96138443	12.12986607	12.67392293	12.25411177	12.24827299	12.25411177	12.16637902	11.7079579	12.55258552	12.32523831	12.24827299	11.84286592	10.73331421	12.24827299	12.35657222	12.46891243	12.10247788	12.04175016	9.757162954	12.11884556	12.21900821	12.33056311	11.11147022	12.05994042	11.92278215	12.22347412	12.89272881	11.77813318	12.35053746	11.27966986	11.72808474	11.98400837	12.28268175	12.09788585	7.807608908	11.37660507	11.51558056	11.09219577	11.38413697	7.825720966	5.72109407	12.57275301	9.696171309
A1BG-AS1	3.232745949	3.339500108	3.563054198	3.987380928	3.939874394	2.986369948	3.655180402	3.682837058	3.281949086	3.369502511	3.526872858	3.230503069	3.428749818	3.312671858	2.964341117	3.537888636	3.353492447	3.39680998	3.327821167	3.274002421	3.325497184	3.324643734	3.667375642	3.532921183	3.22369022	3.222347625	3.327565647	3.44016649	3.258110222	3.238204769	3.276464475	3.473119031	3.67404936	3.472566318	3.548404035	3.104829043	3.485394924	3.395585298	3.403184475	3.375186352	3.424582796	3.326180694	3.209949874	3.400486762	3.531046134	3.011391089	3.468686164	3.667068813	3.229710328
A1CF	10.28888249	10.23093022	10.33764242	10.63303391	10.76652174	11.05267388	9.791760998	10.30445134	10.10594119	10.57697983	9.967499841	10.29962113	10.61420042	10.60985991	9.593974033	9.479293182	10.4549987	9.95159624	10.41278215	9.912413237	10.56922592	10.62891525	9.871498882	9.809444869	8.896819136	10.34959707	10.20380411	10.32084489	9.973746349	9.882347221	10.00110945	10.28055646	9.97096853	10.4241931	10.12840387	9.893296387	9.824266714	10.15261922	9.62433481	10.67830786	8.845596729	9.776357058	9.641984379	10.21030914	10.14961491	10.04566961	8.600283353	11.35292541	10.02837113
A1CF	10.63911706	11.05267388	11.1550979	10.61864123	10.65215348	10.54169178	10.08058435	9.994557134	10.71109837	10.41278215	10.03727134	10.38851016	10.514631	10.86580556	10.11132372	10.19470262	10.44936352	10.4241931	9.726948167	10.23532518	10.02433568	9.890770088	9.722528739	10.14961491	8.931104756	11.08681974	11.14066811	10.93743913	10.66849728	10.68833232	10.56332126	10.82359352	10.39926158	11.20788111	10.86131037	10.79787673	10.40764072	10.43550503	10.38528167	11.22748599	9.458884137	10.33945957	10.83015153	9.416114208	10.80222315	10.17801427	9.244630043	10.89969964	9.586318628
A2M	3.679753606	3.98033309	3.425884707	3.240832478	4.194033965	3.835029998	3.763564985	3.893034309	3.677170313	3.835962063	3.759974796	3.425389959	3.559742455	3.717643941	3.691557837	3.578212835	3.149354208	3.360818645	3.492599997	3.688661958	3.303230074	3.933561158	3.54082807	3.635496438	3.840721258	3.745020734	3.707914689	3.572849966	4.067964371	3.567461379	3.643893568	4.158853178	3.820880183	3.594740404	3.728836101	3.676005715	3.781750039	3.857520079	4.022186848	3.790066363	3.566757242	3.670262258	3.546949924	4.155137696	3.893782848	3.793146393	3.938759496	3.066387593	3.627681535
A2M	12.6891613	12.63501065	12.24827299	12.81338241	12.84441057	12.69599998	12.17204871	13.06665014	12.78149304	12.43583525	12.65898911	13.02798192	12.82317919	12.45710553	13.0168854	13.24079642	12.51367142	11.92278215	10.82359352	12.33724313	12.67392293	12.68121698	12.85172099	11.49726861	11.42633247	12.69599998	12.34340149	12.28268175	9.527859051	12.79007715	12.63501065	12.14988792	13.17984963	12.90169596	12.27185544	12.30727078	12.35657222	12.33056311	12.46254747	11.61689384	12.68121698	12.03723117	12.17204871	12.14988792	12.83711676	12.76422303	13.08762138	10.93743913	9.374718445
A2M-AS1	3.845664423	5.015676718	4.521198138	5.375086168	5.79536277	6.659463322	4.380618449	5.758674289	4.854691382	4.812031765	5.306984783	5.366909841	5.608750519	4.34525484	4.610661055	4.422018058	5.396857181	4.479130325	5.239033411	4.426770656	5.259552072	5.150613048	5.527718312	3.909281672	3.690588826	4.965472918	5.078493536	5.038273962	3.481849393	5.113476631	4.652157507	4.79494623	6.499229312	4.94699243	5.304454415	4.521770373	4.478200016	4.630516611	4.721248013	4.630516611	4.188451097	4.38208167	3.601107474	4.529066988	4.707118597	3.766252169	4.437995906	4.687950442	4.366405894
A2ML1	3.154764769	3.526624164	3.149354208	3.114717923	3.209336998	3.462247022	3.422910058	3.430262312	3.505844879	3.645238371	3.700262464	3.229952115	3.244020313	3.707832372	3.349049119	3.43086619	3.738715414	3.506139012	4.04164145	3.095172333	3.600944563	3.117052889	3.423692828	3.456107284	3.372943807	3.143107547	3.319786548	3.235608265	3.220585377	3.535233997	3.199549258	3.571704107	3.467875531	3.938759496	3.367291593	3.406902485	3.174887198	2.996590515	3.196717169	3.302591659	3.164404076	3.260235841	3.294038237	3.400681157	3.379347476	3.406204302	3.455153686	3.710955691	3.515008153
A2ML1	2.746632176	2.705996309	2.919278392	2.935988335	2.84975602	2.790620708	2.557725289	2.633283468	2.818563758	2.696221999	2.761937926	2.988116571	2.701672981	2.699045232	2.695092672	2.612607684	2.745675996	2.564024557	3.124473676	2.593344348	2.666072861	2.831195406	2.768487165	2.792636441	2.513519643	3.010486158	2.808427901	2.616137351	2.618887613	2.969016475	2.7165767	2.862147346	2.76461041	2.943788635	2.865469942	2.712154857	2.784643909	2.645321211	2.8789872	2.532367074	2.963518613	2.913370407	2.742811878	2.678796375	2.857232721	2.814285704	2.909460834	2.714065868	2.800290755
A2MP1	3.437371197	4.215374416	3.999472862	3.600848438	3.626222666	3.107832357	2.998991673	3.601107474	3.335607272	3.450503457	3.639196271	3.399129851	3.895977494	3.37921016	3.106261118	3.429648405	3.501992918	3.20347572	3.162466487	3.229630656	3.773796902	3.634471235	3.508769057	3.325743975	3.358182267	3.325070225	3.656603936	3.447690742	3.772056097	3.562830766	3.464091742	3.663331947	3.239933934	3.354737052	3.37921016	3.862211738	3.882911635	3.709764941	3.123904759	3.162339515	3.222889032	3.335896613	3.265939111	3.167153096	3.05256795	3.218018992	3.16162437	3.293102442	2.994555058
A4GALT	4.637078734	4.375474851	5.40880312	5.232679648	4.986060977	5.564178634	4.752977069	4.903909364	5.108709253	5.461658277	5.376229709	5.399455149	5.270047277	5.53070851	4.58203093	4.439502708	4.734700125	4.497789489	5.224896623	5.487827131	4.843636979	5.495369876	4.873284393	4.989094192	4.516004485	4.887194558	4.875236378	5.234395258	4.57807992	4.936090124	4.703866436	4.978840378	4.68784523	5.197567726	4.559689832	4.54990007	4.321404263	4.990481428	4.875236378	5.132060788	4.707370912	4.596874429	4.384741195	5.12307543	4.439615644	4.751079962	5.058092084	5.126327348	5.045433808
A4GNT	3.168550718	3.400607802	3.279579287	3.129255455	3.397756882	3.37157955	2.942409372	3.15402675	3.047665561	3.15260834	3.327315944	3.235039756	3.218204824	3.545243391	2.996997365	2.987931609	3.047075751	3.333944075	3.153718161	3.082525111	3.047408269	3.487643846	3.105025171	3.122709026	3.016166182	3.16012958	3.047971044	3.027106508	3.099796159	3.013363863	3.349970451	3.101907273	3.188876869	2.936254261	3.189542234	3.150699362	3.050447572	3.30688166	3.259854568	3.005128432	3.098458846	3.183149038	2.849380496	3.171733799	3.437139724	3.116519166	3.133300152	2.999748451	3.218204824
AA06	4.507639941	4.18827229	4.419078703	4.026908725	4.521659817	4.694392349	4.369076501	4.552986969	4.132812943	4.821894766	4.412514383	3.981862147	4.120807719	4.37974496	4.309289937	4.017748418	4.543661644	3.766632956	5.509511561	4.205655737	4.859279074	3.948077838	4.134010384	4.28797721	4.188659347	4.039276548	4.277087509	4.101271817	3.921555513	4.417357129	4.33942127	4.361768744	4.324181047	4.418158769	3.846220696	4.22398934	4.326782817	4.249244992	3.974193812	4.388773419	4.066260687	4.03728115	4.17243553	4.364105495	3.816695334	4.068213695	4.289200353	4.618051763	4.421691203
AAAS	6.932866034	6.649498856	6.980778077	6.988298581	7.507553697	6.905429341	6.883724861	7.028588321	6.730349882	7.081119681	6.793763658	6.708952826	6.978141136	7.085366053	6.808534407	6.565961082	7.195254254	6.729537457	6.924538367	6.985209893	7.278717542	6.830937655	6.517251696	6.806121809	7.045049434	6.875821171	7.277489768	7.201910197	7.118743238	6.694767625	7.008398214	6.85112929	6.559370989	6.856582165	6.878918098	6.674399008	7.03372456	7.004422862	6.708312908	7.229433276	6.709367991	7.198858947	6.608895128	6.473440973	6.632194799	7.139419101	6.931421882	6.888306376	7.036418129
AACS	5.214314767	5.349504492	4.730924385	5.64280876	5.508705415	5.358601292	5.427262072	5.525927767	5.629766053	5.473944249	6.758276258	6.020157105	4.783247701	5.509911678	5.565434101	5.399971864	5.279465765	5.249680497	5.819232669	4.820370779	6.023543063	5.861764568	5.659966936	5.184406012	8.044224679	4.951339655	4.587248133	4.986666584	7.501457298	5.436177751	5.84744451	5.205024839	6.11950701	4.840367177	5.59810648	5.881429861	5.291246329	5.235548559	5.974806964	5.566700077	5.459256136	7.618834664	6.92023906	7.112024365	6.768691033	7.313588032	7.078645826	5.668537009	7.16501369
AACSP1	2.58376171	2.646377631	2.850945209	2.193758347	2.756489595	2.813020903	2.374694844	2.654024003	2.597923751	2.562892498	2.44807423	2.614310724	2.756715753	2.643728577	2.747272003	2.59672859	2.787404111	2.511914188	2.480050555	2.435532949	2.88344321	2.803712111	2.664607909	2.509961942	2.64595266	2.603826722	2.858650203	2.408155867	2.486191278	2.675234477	2.63874685	2.716110596	2.584270322	2.582051959	2.540658586	2.644837628	2.457222523	2.555706144	2.684721473	2.588283698	2.851441398	2.456538904	2.894984759	3.09491692	2.441066869	2.531233722	2.50133569	2.829854897	2.822878803
AADAC	10.75085178	10.61420042	10.62690783	10.87070978	10.17945707	9.994557134	10.79032264	10.34448552	10.22958615	10.73084124	10.27395247	10.56922592	10.67033786	10.50879436	10.52064256	10.47995468	10.42784033	10.78155799	9.475691293	10.71972016	10.33945957	10.39926158	11.12901614	10.49808428	7.865722716	10.68645404	10.16541664	10.7089493	9.366980151	10.29038557	10.44459506	10.55151963	9.468149329	11.14066811	10.20676198	10.34776757	10.25279787	10.67219707	10.13237597	10.33082411	9.879891456	9.754102378	8.444130722	9.736628353	8.127000178	10.0324452	8.919226603	10.18416945	10.02975889
AADACL2	2.838444799	2.539777065	2.622872329	2.671160465	2.802545873	2.656905675	2.605253297	2.706459731	2.693403445	2.577125796	2.524475218	2.781003517	2.653316272	2.596117879	2.53057698	2.605434233	2.699667578	2.675449874	2.797905218	2.847261803	2.526444537	2.851713281	2.748198343	2.758697241	2.628379518	2.857082797	2.882715107	2.497601206	2.55914927	2.785243206	2.752389513	3.010250561	2.623018442	2.690606351	2.670018084	2.627459887	2.698673138	2.557985297	2.527284099	2.710743282	2.653912973	2.428908396	2.556434798	2.568816582	2.770329191	2.595862688	2.699847025	2.518554915	2.560635814
AADACP1	5.050534696	5.377527166	4.624978352	6.182269663	5.666687731	5.949164272	6.3494291	6.153347243	5.343681735	6.061303549	5.723868564	5.602040382	6.367336775	6.284810436	4.700284118	4.89757628	5.73751439	4.391145098	3.168883113	3.447533195	5.566700077	4.825370126	5.635903089	4.546293898	3.444137854	4.787232666	5.58054803	5.217494795	4.607783001	5.455648733	5.124880628	4.988301191	3.805952814	6.001369283	4.351875204	3.663368306	4.041722422	4.676929675	5.462897505	5.887963174	4.469681443	3.83795693	3.656214371	5.73320542	3.817910998	3.218018992	3.241285842	6.177371522	4.308569778
AADAT	8.286541289	7.725308761	8.14371935	7.766461132	7.797139146	6.97690316	7.431268911	7.411157726	7.156268017	7.57657823	6.858745783	7.081521857	7.856268032	8.12382889	7.156490686	6.39799584	7.324983724	7.594828397	4.45857277	7.041266956	7.26875894	7.019029731	6.419727047	7.872219129	4.640158064	7.902162833	8.13996615	7.974616818	5.612804958	8.399870909	7.343319953	7.845080114	6.327834301	7.789477626	7.887206197	7.344973353	6.793398504	7.606100774	7.310259561	7.842982528	4.878598321	5.55782842	5.105799573	5.521677818	4.260660224	4.209988683	5.331115077	5.271704665	4.31074113
AAED1	5.765227404	4.941329816	5.701793492	5.8189068	4.899224411	4.700637754	7.12974211	6.26699956	6.0638864	6.382708188	6.842889318	4.815833705	5.873553265	5.829654443	6.451825357	6.113223825	6.032388825	6.076724704	4.38483581	6.652297975	5.922636762	6.283364621	6.423790742	6.132721325	5.701793492	5.529804816	5.665139961	5.95013972	5.59395176	5.383183409	5.898906963	5.66028833	5.92879498	5.338201947	6.601315725	5.823178263	6.23254171	6.720938129	6.187860813	5.167908008	5.467866982	5.184923204	6.499564958	4.816888042	5.782273167	6.289786072	5.990684118	4.833303843	6.321994888
AAGAB	5.672008328	5.25613656	5.765828709	5.771836695	6.214321131	6.312595207	5.960503626	6.570222788	5.722106757	5.722386467	6.326529075	5.692515706	6.251329683	6.132875938	5.643230145	5.577871776	6.29074308	5.545615059	6.036194399	5.525927767	6.560073916	5.925034386	6.227214836	5.395701226	5.207390658	5.590457242	5.912672274	5.229847325	5.337021463	5.822733193	5.42630395	6.004476748	6.058941177	5.821767899	6.009133107	6.145145353	5.35907626	5.593143697	5.844761372	5.848166754	5.405188458	6.148734121	5.311470847	6.496141373	5.891659098	5.330909564	6.112248883	6.404537701	6.303385033
AAGAB	4.972508471	5.540752831	5.2214995	4.319943194	4.855718273	4.863645826	4.931874334	4.437720573	5.976474245	4.612046735	4.280682403	4.701728477	4.135369748	4.493038871	5.919828629	4.987426349	4.90902811	5.106651282	4.269180342	5.358601292	4.384646159	4.042044919	5.077464805	4.750339311	4.697869546	5.433026882	5.054862124	5.736164379	5.306170542	5.691331467	4.776043232	5.918125109	6.422902169	4.870179225	5.987338381	5.0561861	5.757543662	5.684637956	5.769915928	4.483238225	6.138526067	5.900959325	5.985052271	4.848358379	6.838026321	5.08958742	5.39004083	5.352783832	5.780666501
AAGAB	3.493085142	4.105160167	3.835703829	3.517921177	3.577775502	3.47439659	3.394855913	4.146141651	3.836138036	3.929604203	3.904002841	4.000710978	3.607376782	3.536586476	3.533651241	4.331309562	3.460859342	3.208661744	4.1368909	4.211587861	3.554421227	3.716427976	3.619351973	3.61348418	3.468355508	3.969267444	4.060207362	4.406259312	3.794303539	3.701909676	3.94973473	3.825507131	3.784538071	3.478834939	3.890707659	4.384063169	4.113961053	4.079931551	3.839430349	4.280170266	4.144964684	5.107155438	3.73326687	4.205080763	3.593040433	3.428551872	4.557340079	3.641391562	3.442430556
AAK1	7.25113541	6.907980607	7.197109932	7.126508451	7.561471016	7.539878027	8.232853126	8.037541104	8.190136323	7.785324673	7.97788083	8.472912628	7.829948679	7.600026292	8.082307707	7.974991516	8.554069452	7.315120638	9.482835766	7.842356524	7.449320796	8.042003737	7.705193797	7.379136495	7.559749495	7.582423192	7.701231859	7.539297816	7.177931846	6.788187948	7.872852563	7.68965542	8.900153301	7.559901845	8.012633512	7.299514788	7.892037557	7.799655887	7.835871682	8.127775302	9.661931162	8.733570262	8.577773799	8.496747061	8.177953148	8.499794828	8.60694721	7.546157344	7.258829977
AAK1	4.982724878	5.026612351	5.382754805	4.719393204	5.271950484	4.80973475	5.669837545	5.509381997	5.676265109	5.475016415	5.644122907	5.256652957	5.264660042	5.17150477	5.377527166	5.25146944	6.201567157	5.043737212	5.77766279	5.692377197	5.658882541	5.623534863	5.512199739	5.113221179	4.983719731	4.974329629	5.651534002	5.115330659	4.87812758	4.990735076	5.167123015	4.931421175	5.858660103	4.840367177	5.210684475	5.12529039	4.87602306	5.470819768	5.212246571	5.49035111	6.713989774	5.492587384	5.655354579	4.979992795	5.044514519	5.246827672	5.728523286	5.117432425	5.017037725
AAK1	4.144593231	4.500275803	4.75448181	4.512312991	4.447178512	4.898885293	4.470946946	4.513032253	4.304854571	4.302175025	5.277821009	4.165181842	4.519642474	4.274916714	4.602696297	4.501785888	4.481242765	4.34358035	4.503032635	4.206320703	4.754601172	4.257372326	4.54483784	4.400420714	4.382668822	4.247863698	4.525774278	4.544454647	4.133098922	4.444268355	4.177914043	4.449572425	4.027638895	4.781538551	4.471656505	4.878071985	4.158853178	4.19059412	4.332229421	4.833054272	3.998054667	4.51578107	4.50419569	4.907855767	4.1368909	4.661029825	4.29288923	4.142921091	4.208030429
AAK1	2.84992018	2.670985322	2.618706918	3.077086082	2.699323371	2.649407032	2.896655107	3.053857727	2.612088127	2.72432623	2.695431916	2.799204407	2.971920461	2.851055255	2.74738058	3.015110601	2.746237004	2.66960779	3.007607973	2.703429313	3.10166782	2.570826127	2.731397851	2.847313292	2.948986895	2.719743703	2.624586622	2.337747934	2.525909346	2.659504596	2.841895943	3.122189914	2.814017233	2.579568835	3.140904095	2.917901807	2.818992817	2.861764876	2.850673007	2.580409101	3.360391219	2.489702942	2.878199738	2.709496196	2.949826227	2.849032192	2.868879369	2.434124887	2.602737871
AAK1	3.09966753	3.003999921	3.215215897	3.021863861	3.227161047	3.36932269	2.979804749	3.254126941	3.27801479	2.895305293	3.492417069	3.189738322	3.023355743	3.068469952	2.944730088	2.946203154	3.034351999	2.617786503	3.141818939	3.106135809	3.2548436	2.890177124	2.880177139	3.119509287	2.973110805	3.068904564	2.911000351	2.86430951	2.882715107	3.146012474	2.912799249	2.866107282	2.909760021	3.134999605	2.915330486	3.136025091	2.827608437	3.056830964	3.249837234	3.335070181	3.344419118	3.115337325	2.947124873	2.853516009	3.280036427	3.152852822	3.099549174	3.252694914	3.17620356
AAK1	6.45883493	6.657678361	6.653458628	7.017456332	6.984860339	7.16501369	7.031126354	7.584232262	7.753493205	7.333856747	7.688213953	7.76179687	6.838207337	6.911774776	7.032626857	7.089277782	7.572391066	6.977350962	8.379451074	7.201396055	7.381165596	7.543359813	7.67975551	6.591708642	7.834864363	7.103885987	7.168799035	6.621517203	6.86942832	6.85330202	7.144732148	6.927933757	7.645765384	6.898368214	7.037291296	7.030084841	7.354073644	6.971000121	7.12974211	7.211480094	9.132183838	8.268451963	8.290072866	8.825544706	7.711156009	8.481299801	7.994591248	7.920451741	7.625815934
AAK1	3.410783281	3.710159001	3.23409564	3.787966142	3.221641131	3.331120013	3.483469025	3.441238485	3.709502047	3.611395184	3.589947717	3.449125215	3.768682614	3.543198984	3.269868182	3.711997402	4.016068721	3.37790825	3.21942183	3.573460627	3.88796595	3.493085142	3.534397483	3.509880227	3.520974309	3.599249962	3.32274328	3.227404761	3.331120013	3.499616685	3.604457594	3.439091636	3.643566088	3.501776625	3.581921298	3.487309261	3.360684215	3.494991777	3.533175284	3.336729666	3.525483234	3.7394973	3.398590022	3.514777357	3.357455141	3.343775009	3.648380047	3.074975994	3.645991453
AAMDC	2.53479015	2.430427282	2.544252454	2.660657883	2.44493818	2.48871427	2.758126241	2.491604743	2.509897482	2.511650384	2.571943984	2.722212573	2.403437709	2.692876073	2.614665933	2.459700654	2.467065692	2.605253297	2.41882173	2.329911953	2.664434335	2.502094591	2.519125523	2.583348134	2.419237738	2.527102593	2.713878663	2.571145164	2.554291904	2.316619268	2.393943001	2.444788816	2.867781566	2.412226912	2.545071529	2.271794613	2.451854302	2.453802628	2.612542687	2.574550691	2.586588908	2.557602761	2.409752651	2.527814601	2.819596799	2.651370249	2.830078788	2.598636497	2.624586622
AAMDC	6.225757479	6.590332087	6.420925361	7.282359508	7.390104526	7.251695412	6.304727443	6.851740442	7.16479117	6.891554567	6.753902353	7.098924241	6.771008741	6.9443436	6.76497881	6.647803943	6.912178018	6.531858639	6.672626978	6.274207249	7.312365146	6.821168828	6.587820246	6.484377483	6.113718032	6.961315019	6.483116511	6.66895155	6.84217124	6.536911946	6.412929073	6.737996023	7.803063685	6.823701515	6.839232251	6.390874181	6.275432584	6.329099108	6.75934912	6.581603863	7.284145539	6.196743858	6.881678071	7.340553056	8.131584873	7.166352018	6.425218566	8.376399014	7.403816835
AAMDC	6.196063565	6.417439633	6.497318457	6.705041719	6.549040551	6.211299148	6.037783038	6.010427049	6.524486413	6.701770252	6.399677319	6.655535385	6.361051244	6.825956324	5.943328546	6.228066715	5.966264006	6.224911086	6.220618906	5.794076343	6.733733812	5.910234319	6.131944074	6.218530301	6.06215671	6.347338921	6.102958376	6.220784142	6.654958311	6.114068188	6.487648927	6.405612893	7.017217255	6.068598461	6.315090323	5.491609817	5.943483661	6.096206409	6.370020958	6.144187974	6.648940618	5.80077014	6.054425903	5.94884161	7.058080033	6.658946078	5.915633955	7.468685691	6.633814262
AAMP	7.760481403	7.373137564	7.624983629	7.472366459	7.526378763	6.917527409	7.387997631	7.093509736	7.557314164	7.330359306	7.245372879	6.805589237	7.441984957	7.28723329	7.536894451	6.876985945	7.449024409	7.155800527	6.848848533	7.572118601	7.077185965	7.29419333	7.192030156	6.938604687	7.218141349	7.59591887	7.457064751	7.372117665	7.248862351	7.387997631	7.221169903	7.557632605	7.658666435	7.280630879	7.403285633	7.125001303	7.500747312	7.409854522	7.655289858	6.763289465	7.252657303	7.577810571	8.065392581	6.295048725	7.120009108	7.258203116	7.231165798	6.269595424	7.102610895
AANAT	3.17245469	3.121307345	2.803259158	3.121885145	2.730884635	3.190359894	3.339064988	2.820828522	3.289308195	3.580647441	3.06723905	3.092658738	3.003261682	3.308637568	3.443546316	3.122372552	3.363552266	3.696677809	2.918670877	3.211344248	3.201365705	2.87894057	3.31395608	3.090550029	3.36516364	3.42649969	3.286327717	3.237314563	2.92256468	2.930578345	3.177811014	3.521603878	3.233167574	3.196836784	3.186964954	2.903603586	3.253661702	3.170948593	3.235285522	3.147889807	2.933460862	3.078830726	3.038595396	2.951562081	3.130675612	3.141379614	2.809511645	2.87955852	3.376914642
AAR2	6.484234194	6.689523502	6.529876856	6.795333934	6.907149347	6.76927261	6.510603777	6.936786721	6.640393305	6.932059597	6.633627853	6.480864437	6.807587114	6.711903926	6.749102811	6.523718777	6.876985945	6.363680312	6.460581423	6.545052932	6.824393559	7.023373968	6.680770792	6.522996649	6.942281012	6.687335661	6.350760275	6.306153339	7.131251616	6.822297102	6.52264221	6.633307332	6.673033919	6.764792998	6.739742388	6.846687203	6.537107349	6.505331813	6.792403635	6.471948551	6.367515399	7.389331168	7.293674927	6.523520674	7.219763379	6.666875223	6.542940656	7.12974211	6.849493476
AARS	8.594294186	8.219509872	8.380130109	8.296052432	8.361449623	7.935662817	8.048846012	8.422269885	8.408478075	8.369440592	8.336110448	8.25236403	8.316457352	8.393926581	8.375981608	8.484079087	8.400260381	7.848503563	8.757780757	8.414337262	8.196308164	8.512366907	8.024254991	7.996913334	8.390087838	8.252511404	8.320508353	8.480737837	9.143705354	8.460857021	8.45068973	8.424584745	8.53373648	8.316847545	8.468547719	8.592420309	8.217480099	8.349916934	8.480280797	8.249892571	7.489934893	8.13439658	8.129387397	8.311970203	7.668518011	9.505527764	8.270816676	7.478377583	9.027076467
AARS2	5.534934238	5.763633914	5.162499174	5.290726838	5.641830653	5.407224944	5.031311549	5.133811519	5.538685341	5.444266338	5.482410168	5.53893805	5.682824576	5.787236829	5.450673689	5.002684177	5.591318715	5.447964912	6.133839408	5.470955168	5.45383394	5.464895041	5.017579254	5.1943465	5.422869969	5.392228684	5.406416161	5.164942506	5.471028027	5.527579759	5.09614316	5.490492285	5.841353429	5.399044142	5.36888846	5.445748165	5.395772047	5.549686039	5.432594308	5.371488244	6.121044083	5.570761742	6.199898685	5.931527027	6.373774622	5.084450042	5.681083911	6.168851231	5.387815707
AARS2	6.388496722	6.361051244	6.522547357	6.305794183	6.393990658	6.295715341	5.798428323	5.70149608	6.746984776	5.942699357	5.799977636	5.727674277	6.147933878	6.223308254	6.152644916	6.046563724	5.710035849	6.029032024	6.557737522	5.857557086	5.798238611	5.690351351	5.631962768	5.85039744	6.557566302	6.40883502	6.572815282	6.254082779	6.736033652	6.735037988	6.087015024	6.59674956	6.801308035	6.125189973	6.594053982	5.745186645	6.539837427	5.87483398	6.451309656	6.514789738	7.603048022	7.171254003	7.694204494	5.997413801	8.014625082	6.992592926	7.378595103	7.214944558	6.145145353
AARSD1 /// PTGES3L /// PTGES3L-AARSD1	6.156705355	5.999784959	5.978570788	6.372243647	5.654537077	6.393794496	5.915794748	5.845054254	6.314428742	5.601742668	6.16583198	6.162082833	6.041108052	5.771362073	6.338557512	5.892809797	6.202555351	6.173570574	6.679952393	6.064958439	6.339370073	5.963096387	6.309906332	5.64700031	6.109704771	6.253579613	5.832989934	5.813367416	5.720405309	6.417087109	5.968128141	6.248023491	7.135702925	6.350419853	6.292521923	5.873225458	5.781319162	6.086255101	6.097192217	6.009589906	6.849493476	6.131321123	6.271690279	5.727252582	6.730349882	6.705572674	7.117612474	6.646900793	6.895918526
AASDH	5.939114134	6.13782901	6.134676191	6.438319434	6.218032481	5.965475155	5.70489649	5.680930619	5.853104751	6.111686328	5.692996762	6.187189616	5.947550396	6.290096784	5.607045841	5.425776772	6.233817601	5.387141914	5.319069254	5.826897311	6.092748977	5.839212844	5.804002542	5.514448493	5.378226284	6.248837647	5.455648733	5.984413191	5.786060212	6.2036257	5.76332065	6.174630758	5.490203473	5.786221675	6.137750275	6.23063789	5.560246491	5.490936526	5.882825748	6.1006211	5.909395819	5.207106137	6.476860394	5.199718247	6.447235363	5.312168342	5.65915833	6.048093753	6.138526067
AASDH	6.273895323	5.685392032	6.026173092	6.139452353	6.665370604	4.55225024	6.512192477	6.38391387	6.104125375	6.334762037	6.716425825	6.878256567	6.323571203	6.811766112	5.912808802	6.241483068	6.424847086	5.715523834	4.952080346	6.094178967	4.217822259	4.668463324	6.251513435	6.46496497	5.22240061	5.149075393	6.463655085	6.531054837	6.520288443	5.416143972	5.983649678	6.20730461	5.42876236	5.954033974	6.941585184	6.263869024	6.25732473	6.317536459	5.843630938	5.555282704	6.986097147	6.898368214	7.212363899	4.338696857	6.069773507	5.560939002	6.625030889	4.829794439	5.324668028
AASDHPPT	8.52897569	8.514657061	8.606051034	8.512366907	8.164049604	8.096371233	7.9128794	8.387040137	7.722657419	8.090047649	8.471447361	8.120121073	8.406753023	8.255176155	8.189372701	8.203690839	8.22382802	8.294856937	7.744096336	7.902162833	8.174579627	8.180809953	8.210996281	8.434877439	8.886781838	8.453102722	8.193298142	8.247682975	8.215366397	8.29045099	8.292434718	8.154549114	7.242922762	8.400260381	7.932655835	8.807607795	8.531091024	8.122967543	8.066559387	8.035493824	8.149657757	8.466630401	8.900153301	7.487193321	7.338000922	8.113048835	8.171900009	8.136490555	8.88619928
AASDHPPT	6.866184811	6.753370193	6.606627771	6.896985004	6.62376994	6.540764254	6.854196319	6.759978495	6.735260667	7.045465175	7.348857219	6.749102811	6.772386157	6.751255413	6.29523543	6.824481486	7.140105168	7.09281143	6.346267898	7.168044292	6.258441326	6.580441509	7.245831164	6.970504229	7.152719152	6.419866473	6.935312071	6.973879607	7.029916492	6.504451144	6.930775046	6.603912476	6.905233322	6.279350263	7.006195896	6.756765893	6.916880304	7.359178195	6.405432786	6.478472217	7.76179687	7.472366459	7.1432962	5.984569889	5.80077014	7.388536367	6.689246146	6.419230435	7.582176102
AASDHPPT	2.576780335	2.716760327	2.511535441	2.459236697	2.616598537	2.695486369	2.425177541	2.633706263	2.609751582	2.54730926	2.526236239	2.54691767	2.630686459	2.561918945	2.988694211	2.348168849	2.623135841	2.424874451	3.153546485	2.695847157	2.664367617	2.756974335	2.595745691	2.543429472	2.543035417	2.68152147	2.767410376	2.534034828	2.608983792	2.848651759	2.563696263	2.460068801	2.366337228	2.562497196	2.430252394	2.565464418	2.56081804	2.508557479	2.695028928	2.391123999	2.390070922	2.769707156	2.501498305	2.691861406	2.328145605	2.632811444	2.590539641	2.575597119	2.762879197
AASS	6.824230834	6.281540778	6.597881576	7.060349274	6.156705355	7.064617052	6.816648414	6.359370612	5.675118334	6.212969239	6.612550841	6.397719949	7.098924241	6.632561407	5.921690183	5.542483814	6.868772198	6.980542234	5.007377259	6.416904653	6.569836658	6.349994477	6.360664746	6.765356452	3.07232245	6.891768522	6.865226622	6.999887629	6.144838465	7.41708769	6.39517607	6.06540615	6.062711603	6.993269313	6.755811462	5.400534818	5.716116571	6.5475105	5.76798184	6.723507479	5.002937174	6.578696678	6.72150647	5.555140572	3.088809996	3.817223355	3.859004433	5.241876722	6.436810934
AASS	6.745605064	6.521219155	6.696980181	6.936596714	6.615646386	7.81880292	5.636584912	5.846966881	5.05186987	6.674601579	6.632885322	6.454278585	7.228039511	6.806528778	4.587248133	4.793428457	6.249575481	6.957830829	6.370559004	4.595597709	7.030282764	7.002514003	6.256040712	6.23449288	2.326277068	6.259851546	6.64439713	6.728170502	6.408506533	7.504280047	6.001717568	5.369207177	4.567292576	6.478950146	5.823500577	5.770629079	4.973842861	5.763192922	5.694376887	6.765529027	4.634992441	5.579043368	6.821367621	5.175788183	2.698703165	2.849032192	3.82184948	5.829529386	6.353416259
AATF	7.238286692	6.949209726	6.987874671	7.052251381	7.377532341	7.317426618	6.867945276	7.392130645	7.129032482	7.154166723	7.302043755	7.125238153	7.158137347	6.760544257	7.258420461	7.1553424	7.482514162	6.810599592	7.190374951	6.708641452	7.070752594	7.366215463	7.441235735	7.108597281	8.149994573	7.048698012	7.040291738	6.863011524	7.382759347	6.963774942	7.03466977	6.984220541	7.452005712	7.321384528	7.029687778	6.842259751	6.874999009	7.052470214	7.135338888	7.034993501	7.541192519	7.373396995	6.970755751	7.11134746	7.637295792	8.12180829	7.78781157	7.610882152	7.914901324
AATK	5.884558736	6.0638864	5.817439265	5.767645055	6.226094056	5.779120822	5.574832054	6.39469397	6.288883185	6.007164243	6.097526208	5.835773245	6.501946811	5.989144826	6.13782901	5.534627755	6.142341594	5.455519663	6.323571203	5.889072014	6.48838952	6.281360486	5.499161667	5.592213851	5.513278674	6.12565935	5.748806489	5.475927323	5.455394447	5.62989186	5.761510219	6.034594339	6.303385033	5.93992749	5.802467156	5.711140058	5.391240667	5.935292949	5.77033455	5.685230446	5.565796207	6.600644608	6.068598461	5.731673204	5.555741095	5.525349589	6.11239849	5.781176983	5.203973888
AB074162 /// MIR181A2HG	4.024027089	4.392044878	3.726488591	4.043184941	4.205927388	3.990535026	3.689102664	4.506035945	3.756092556	3.557206806	3.96266414	5.189903913	4.534875331	3.990285086	3.527752033	3.904270495	3.798878349	3.561638252	4.012545913	4.467866147	3.601342351	3.929006518	4.040060776	4.008650247	4.115460622	3.48740833	4.154647608	4.136188075	4.387780956	3.746012273	4.066897205	4.046083474	3.714694091	3.830883933	3.333371043	4.181351054	4.297253286	4.256888122	3.531286777	4.092298337	3.589947717	4.947951798	4.089160569	4.28126802	6.879273326	4.234346297	5.704331907	4.949804627	3.876555277
AB488780	5.408257762	5.566550294	5.238177766	5.843169256	4.815578761	5.014801326	4.705381086	5.071808508	4.942657036	4.665076037	4.860643662	5.21310701	5.227632093	5.288141298	5.019108789	4.874178937	4.317178059	5.110698324	5.652602994	5.104782461	4.53362613	4.825008737	4.71234878	4.90902811	5.415893158	5.442003799	5.519175952	4.873153143	4.959437757	5.156333831	5.370977255	4.689722024	4.160842227	5.769112734	5.127121087	5.933534395	5.230674014	4.302284295	4.941486452	5.063465996	4.356980424	5.751150951	5.887963174	4.488026006	5.626111224	5.990956749	5.793594843	5.551599164	5.329921437
ABAT	7.292289242	6.232712704	6.770613332	7.654537463	6.65440732	6.245148031	6.277384868	6.741394847	7.099374648	7.291174676	6.669508887	7.106169796	6.591312592	7.325451332	6.786819278	6.363865531	6.745214403	6.927933757	5.872136101	6.42723585	6.51815545	6.390741579	6.591152626	6.857885882	4.267619213	6.533986759	6.308055638	7.240633288	5.449379199	7.021600398	6.69444265	6.522834929	7.233430819	6.520097335	7.324983724	6.476031817	6.533389933	6.412743282	6.9986954	5.936236315	6.114888362	6.481581132	4.836840146	5.098719739	4.91437586	5.712022117	4.833944569	6.519908252	5.594986166
ABAT	11.0713984	11.17428669	11.46348875	11.57260571	11.31672892	11.27966986	10.80453297	11.15797799	11.4439799	11.54114693	11.01960226	11.28916753	11.595456	12.01391185	10.81706033	10.93076675	11.18951152	11.35292541	10.98410792	10.94251969	11.12611163	11.17428669	10.91068537	11.07362612	6.642867597	11.15797799	11.39418201	11.61018743	10.58061254	11.38413697	11.35634744	11.0501278	11.28611896	11.29227313	11.41328162	11.69599643	11.31040815	11.04723727	11.64002953	11.82009773	10.19801226	10.33082411	7.930771755	10.39926158	8.784880719	9.462905252	9.234799159	10.76193436	9.477432213
ABAT	11.32986438	11.20788111	11.61689384	11.46028616	11.17428669	10.88352882	10.586368	11.18043585	11.08935117	11.46348875	10.9568858	10.93743913	11.45721552	11.71599747	10.84615946	10.85901685	10.71972016	11.23072444	10.46284603	10.80618565	11.1171337	11.06374539	10.90472576	11.16340129	6.754293086	11.32375992	11.47377264	11.87378254	10.76652174	11.61689384	11.18043585	10.98410792	10.77362874	11.28916753	11.21899764	11.84286592	11.32375992	11.08681974	11.61018743	11.27597377	10.08332969	10.36291209	7.934490651	9.938256839	8.382032492	9.318222798	9.101673739	10.31450404	9.030479159
ABCA1	4.55783422	4.952815184	5.578557627	4.103003771	4.084434411	3.371104661	5.697711029	4.653597742	4.007558396	4.078886318	4.170853186	4.318336502	3.931092551	3.745268064	4.548075748	5.077069164	4.425035718	4.65869558	3.925666699	4.32280894	3.482583757	4.07395497	4.486569935	5.016444925	3.519919792	5.265824561	4.648134671	4.710647284	5.193145693	5.971300314	4.41199153	4.167569893	4.561838542	3.88053948	4.83442626	4.654656634	5.136410919	4.94173551	5.664556667	5.204897571	3.986559263	3.69331832	3.546099911	3.583495237	4.49443586	4.030678809	3.660100623	3.230620788	3.588130977
ABCA1	9.078272415	8.965772013	9.087678633	8.879929934	7.982416145	8.060558671	8.948607263	8.902526418	7.158137347	8.865643957	8.450189381	8.518227032	8.628566413	9.521740407	8.626361338	9.076978768	8.2138757	8.81145815	8.117837544	8.621032277	7.868637709	8.925386714	9.364493466	9.462905252	8.164815355	9.308465304	8.813489276	9.523640984	9.341134569	9.599383982	9.562336074	7.899212463	5.980888982	8.973446972	8.374037215	9.941897189	9.376352003	8.888909162	9.231009528	9.426314353	6.549908099	8.076333266	8.836277896	7.624696448	6.57636451	8.462662356	7.460851604	7.128814086	8.784880719
ABCA1	9.491787424	9.386009045	9.407133285	9.409813687	9.337354175	9.496829285	9.318222798	9.667990021	9.578000385	9.278686362	9.297644485	9.368709921	9.239339952	9.896755578	9.827801888	9.559526117	9.402934473	9.348111826	9.945267711	9.167038417	9.016670002	9.738655247	9.628389209	9.558553151	8.740256256	10.03103144	9.602368567	9.565029676	9.385260876	9.960303257	9.767156533	9.436324118	9.782805334	9.637236046	10.00601672	10.28715183	9.956817921	9.347265168	9.998429854	10.0324452	8.090257725	8.682026753	9.876255801	9.293439937	9.471457098	8.910616103	8.497163443	8.847166151	9.376352003
ABCA1	4.812625221	5.390951697	4.56167643	3.955727877	3.61348418	3.595852973	4.863917596	4.27039606	4.639479815	3.8621213	4.307648746	3.857339477	4.471656505	4.203265916	4.435795953	4.924891948	4.199822061	4.115933082	4.378573206	4.68203707	4.079080691	3.969942663	3.728201204	4.772704918	4.043082123	4.837879776	5.199301464	5.341221283	5.374291872	5.1626297	4.092578878	4.337606232	4.789824156	4.230040023	4.486804172	5.322603725	5.377527166	5.306306233	4.986808321	4.049219524	4.572927217	4.643995271	4.123924334	4.092808103	4.189243526	4.489691616	4.821104674	3.989097145	3.676760561
ABCA11P	4.201594821	4.542965042	4.434993955	3.792514121	4.674134593	4.971384386	3.735231202	4.30108586	4.329931586	3.763422419	3.8278429	4.126036157	4.084244555	4.445636603	4.542093095	4.219063449	3.410067507	4.438132002	3.620329399	3.97772897	3.972807635	3.937413162	4.235949443	3.929344101	3.759639699	4.545977278	4.787423702	4.38548987	4.272740496	4.575373046	4.322192172	4.120889017	3.747219446	4.456690009	4.068659999	4.150128164	4.075775982	3.988290835	4.271149872	4.817896988	4.166373746	4.670816228	5.758674289	3.392484838	4.702422271	4.090414088	4.341388769	3.595618213	4.292397258
ABCA12	2.459385763	2.380349421	2.338029195	2.568692462	2.466404105	2.232878938	2.704361393	2.140538033	2.219990224	2.57170382	2.454365778	2.439264798	2.646814623	2.489493799	2.300721307	2.357017872	2.560013203	2.55656961	2.462476754	2.470447319	2.614214692	2.446994929	2.367552142	2.435312476	2.372835394	2.744183951	2.394133194	2.633706263	2.337623027	2.356960276	2.491032304	2.331242181	2.460856217	2.39928681	2.426472588	2.359122839	2.490961694	2.467546319	2.403629212	2.502024982	2.602795042	2.37324936	2.442370317	2.346898903	2.561983206	2.545702391	2.46542871	2.574550691	2.531959193
ABCA13	2.321592076	2.255528254	2.271794613	2.227369844	2.218237315	2.809210155	2.094037036	2.345151773	2.18074219	2.26912768	2.480787843	2.214451834	2.391409531	2.211399499	2.122636662	2.289320986	2.368525257	2.242557259	2.209709262	2.482014839	2.118400732	2.295736663	2.337367	2.255785134	2.135703133	2.203609654	2.230260845	2.428993437	2.268814253	2.289842336	2.491835728	2.104159716	2.326553066	2.333926525	2.255528254	2.206392987	2.0802697	2.290457365	2.338683837	2.465943984	2.363888441	2.120649096	2.1535285	2.152705491	2.210363049	2.294830915	2.303919724	2.203609654	2.362431998
ABCA13	2.255528254	2.501140216	2.240509804	2.364585913	2.377548824	2.284160035	2.211399499	2.139595051	2.432791957	2.258727134	2.143378837	2.274787291	2.173444791	2.235045332	2.181315003	2.397065282	2.173159681	2.368612386	1.974447498	2.340717724	2.268294476	2.208103758	2.310792198	2.247508466	2.258296966	2.283595891	2.545817851	2.486813313	2.201121097	2.180087226	2.301701426	2.215740602	2.228915721	2.223996651	2.162454373	2.019858908	2.233026224	2.267189602	2.250060948	2.203242765	2.312333726	2.238168633	2.203609654	2.311345279	2.250541203	2.313752703	2.28619996	2.222336355	2.229925212
ABCA13	2.412299358	2.365747036	2.299262096	2.374905318	2.469860137	2.275444659	2.369083954	2.426551744	2.657758457	2.422719115	2.479164869	2.618445166	2.497963036	2.335831489	2.464055822	2.385780669	2.224304087	2.477665889	2.388274113	2.309079471	2.261888105	2.436532258	2.382444044	2.467370659	2.455809658	2.410493808	2.362660762	2.529053761	2.248626011	2.306080901	2.325202684	2.313752703	2.388540415	2.364227663	2.467216608	2.470447319	2.31980152	2.431579376	2.469381059	2.442215789	2.363790913	2.408804574	2.346511054	2.2521137	2.503197002	2.440206521	2.243127009	2.53912418	2.594717616
ABCA17P	3.063267907	2.874542332	2.702458496	2.848930691	3.002951441	3.388882427	2.97356499	2.718939515	3.198444714	3.071347971	3.269662326	2.767339923	2.623018442	3.223116764	3.003123703	2.980929403	3.351639536	3.014025551	2.999748451	2.915065148	3.303933613	3.099728482	2.830536887	2.883019254	3.335138199	3.124598218	2.7417457	2.714525802	2.841722649	3.021673728	2.622508374	3.277959678	3.042135015	2.810110883	2.876291752	2.704255054	3.028751098	2.929027571	2.829203537	2.973168789	3.660795806	3.574645645	3.237524015	3.152798115	3.298196952	4.066718712	3.198208736	3.123225164	3.335896613
ABCA2	3.821604118	3.740601026	3.99543577	4.381191643	4.562353923	4.737027304	3.939291614	3.975272182	3.564481992	3.777999988	3.609729315	3.800259024	4.006083624	4.641230263	3.400868585	3.722875308	4.354837856	4.186067732	3.904935746	3.740259393	3.777699102	3.846579862	4.022186848	4.029423736	3.78273347	3.789984805	4.04094751	3.795271103	4.12872757	3.765466224	3.991567197	3.856905807	3.846670489	3.946443686	3.495870482	3.737451665	3.915837838	3.991937322	3.988549533	4.00028403	3.59297305	3.939827384	4.011104109	4.220370337	3.650308615	3.695057268	3.792275664	4.410456873	3.990081426
ABCA2	4.543901816	4.416107282	4.905524146	4.572927217	3.962041009	4.480193421	4.350327529	3.905270166	4.229343039	4.366633804	3.063211902	4.271264667	4.070077524	4.457618037	4.774012224	4.210526532	4.059815226	5.139050529	3.641652838	4.786970567	4.695730051	4.792741468	3.994100794	4.700637754	4.144878615	4.346826133	4.863784728	4.733956648	4.786752274	4.537861884	4.402919893	4.864535082	4.302465332	4.333285493	4.538892855	4.058013641	4.499010364	4.744264289	4.467392031	4.332598569	4.87431293	4.676373239	4.710032258	4.518481122	4.219168548	5.012825514	4.69157558	4.232156011	4.250130196
ABCA2	6.363865531	6.002980377	6.579875309	5.734189744	5.787841246	6.572271433	6.285124492	6.023543063	6.411583643	5.811883609	5.539974674	6.681829373	5.699080869	6.816844937	6.718599042	5.914411026	5.678503381	6.663882044	7.450342163	6.592033636	6.544690156	6.944537401	5.847585559	6.596383513	5.598620722	6.149230955	6.911774776	6.138354603	6.655171979	6.333318519	6.538260963	6.948367348	7.398794066	5.924171557	6.531455649	5.570919768	6.429944743	6.242986385	6.657456774	6.546492165	6.494180674	6.81315937	5.791455982	6.377113726	5.737680163	7.059197515	7.207154222	6.393794496	6.050012131
ABCA3	4.604046139	4.526449942	4.912061599	4.905033748	5.0409308	5.1626297	4.847469405	4.700515923	5.169546326	5.01453919	4.618717576	4.616143577	4.545100805	4.981017157	5.105555894	4.572683407	4.369380138	4.652731046	4.795205645	5.038273962	4.702422271	4.773153109	4.467037321	4.443935352	4.644621008	5.005009433	4.844692064	5.094805305	4.960791424	4.855376432	4.757868273	5.110170938	5.723626206	4.647311509	4.675710362	4.68281648	4.859676859	4.850816426	4.891833769	5.132060788	6.0714391	5.814209049	5.234658645	4.210478701	5.361657504	4.943907267	5.754958517	5.328493699	5.253894392
ABCA4	2.693686076	2.860138414	3.017507968	3.527453178	2.805279863	2.643488459	2.812003679	2.835414646	3.05070366	2.724865024	2.562039861	2.763402668	2.658853202	2.773378548	2.688465039	2.872438656	2.670018084	3.296272831	2.871980923	2.779258484	2.940815086	2.879382016	2.942409372	3.130121987	2.986879981	2.832044411	2.792264982	2.892463431	2.677387064	2.831399171	2.921799398	2.942052396	3.34614411	2.95554286	2.89433179	2.739053874	2.745264209	3.001745723	2.962898776	2.956197449	2.969986255	2.639654343	2.569304753	2.962742188	2.831078549	2.623312517	2.675395487	3.078830726	2.891309894
ABCA4	4.537141146	4.577221059	4.660279348	4.938511088	4.97054343	4.135325895	4.250897449	4.469567366	4.481542996	4.799139362	4.708800179	4.514501252	5.021867684	4.427858691	4.626267535	4.225860823	4.453148948	4.55566907	5.130723571	4.610080425	4.382527883	4.543384622	4.358750532	4.670816228	4.720899327	4.315184157	4.844568995	4.427202744	4.169198864	4.598749343	4.315736799	4.290612156	4.204092303	4.248323892	4.528615562	4.880432679	4.482080103	4.411794028	4.580869542	4.48760803	4.267262996	4.309700874	4.49826241	4.150004995	4.331532332	4.480634911	4.17912574	4.895345525	4.274412167
ABCA5	8.048453477	8.582562989	8.956910894	8.976900899	8.320508353	8.355860252	7.779645155	7.887206197	7.560667951	7.917471412	7.959113971	8.108887929	8.229531077	9.038242375	7.577543352	7.53564167	7.981118104	8.079030173	9.6560367	7.907143769	7.963292018	8.60184401	7.616840993	8.11457799	7.513061357	8.904273199	8.504345014	8.077451985	9.368709921	8.730168778	8.731591335	8.000919491	7.733782083	8.7073229	8.696722629	9.33161496	8.309276133	7.878823097	8.065392581	8.624549098	8.151894754	7.328549979	8.573582355	8.860779825	8.050529458	7.245372879	8.66558482	9.072454174	8.577773799
ABCA5	3.797862676	5.403408583	4.893169644	4.957845534	4.418560481	6.054245123	3.409175022	3.983981438	3.938307376	4.196510596	3.780281924	4.514848379	3.865569393	4.100459458	3.607755699	4.083638116	4.065610825	3.701702908	6.826788741	3.744344844	4.634992441	4.512931249	4.231152091	3.925825171	4.135702753	5.04239061	4.153081524	4.219931861	5.782913551	5.676084759	4.215165475	4.025767526	3.249111113	4.281371573	4.238281485	4.131791889	4.436956146	3.874316569	4.300984821	4.489913742	4.120889017	3.907024235	4.308364067	6.281360486	4.222876328	4.139037033	5.540752831	6.48328778	5.250670928
ABCA6	8.43760646	8.583973586	8.914517843	8.995056309	8.636536725	8.93523918	8.327719418	8.362666689	8.157231654	8.911572411	8.340955528	8.654840152	8.909513741	8.998708451	8.308475617	8.477255791	8.385720728	9.069405712	7.266145899	7.871287755	8.517420522	8.430698058	8.438517504	8.320508353	5.309588858	8.690862135	8.743348823	8.891872463	8.625486238	8.847850104	8.785867135	8.221408697	7.476949602	9.208464183	8.627550705	8.23895789	8.285771708	8.454435123	8.181199921	9.21870461	7.677184071	4.089819305	6.102767961	7.627098517	4.958212254	6.483624687	5.143633054	7.769897258	8.530679138
ABCA7	4.537141146	4.351247065	4.976729385	4.432841264	5.307892888	5.475016415	4.642606841	4.467282813	4.861151164	4.904523232	4.888252678	4.932510168	5.018854888	5.405867001	4.771663194	4.81763431	4.89049012	4.836637635	6.089155011	4.747166422	5.371342641	5.630783257	4.740446507	4.809794936	4.424325535	4.626147879	4.563405731	4.589751456	4.894790417	4.832554596	4.73281348	5.12529039	5.439177664	4.756173893	4.867680377	4.459005225	4.824379124	4.630813047	4.925287062	5.105555894	5.226626064	5.244901056	5.339354788	5.432000531	5.017366743	4.594759364	4.851792971	5.440403158	5.207528093
ABCA8	5.479078625	4.895604798	5.400124189	4.427976916	3.761215656	3.336031967	3.950657887	4.234817477	6.162263547	4.962946227	4.130793699	5.099843329	4.739186396	3.842075086	5.154440435	3.791707152	3.425461013	5.53070851	2.792505941	4.851171336	3.165064194	3.344346949	3.599455982	3.951011072	2.433588964	5.528315199	6.850380842	5.368276524	3.029613278	4.351779519	4.094753621	6.036664437	3.951623757	6.350078332	6.09639091	4.236621326	4.37743685	4.911103177	5.252525963	5.503121821	2.939824118	3.869722789	3.316972959	2.897168707	3.191484169	2.989118846	3.909379909	2.763042895	3.33105407
ABCA8	2.854742994	2.631154391	2.797470698	2.666469109	2.934523853	2.6362572	2.830481237	2.578688031	2.662257497	2.736304765	2.852268719	3.059766734	2.688644165	2.98756921	3.040201846	2.791086832	2.594906647	2.961367211	2.774305671	2.847261803	2.662679182	2.849808553	2.626958117	2.680462339	2.917410911	2.845427844	3.163652501	3.01273236	3.003261682	2.783793571	2.64302041	2.754762083	2.74629828	2.651678222	2.735585205	2.643553521	2.680521902	2.906063543	2.821825263	2.852438419	2.84269577	2.823167626	2.919767007	2.543245589	2.525751828	2.703377323	2.95751722	2.918429245	2.892157207
ABCA8	9.547087729	9.29488149	9.628389209	9.18448422	9.139565196	9.62634561	8.789203458	9.015318137	9.480144542	9.206482195	8.618439589	9.348932285	9.514306587	9.149844325	9.053047194	8.661686794	9.104821028	9.284017053	7.072840533	8.969753546	9.109027892	9.546031161	8.464391019	8.775061695	2.843156425	9.538782012	9.539723306	9.446478845	3.310180922	9.100350013	9.178020871	9.389340287	8.723038866	9.729204614	9.469017432	8.629531815	8.602822344	9.210727906	9.43533121	9.294509509	3.019148624	7.595430997	5.581405352	8.767084509	4.876404174	3.015273637	7.290268438	5.491679502	8.942912225
ABCA9	3.470761215	3.103131042	3.960277053	3.041708543	2.963797829	3.310460084	2.668342273	2.849187211	3.171417974	2.7115077	2.590476155	3.155016682	2.996274723	3.346026562	3.539811448	3.598766911	2.931782358	3.460785425	2.754632746	3.141447118	3.019359557	2.986550632	2.798390136	3.177927051	2.592696655	3.21528002	2.984393565	3.648196649	2.681854054	3.155341602	3.235285522	3.53086236	2.982889733	3.792975219	3.708961663	2.958291452	3.156108062	2.948079351	3.656854059	3.408818373	2.739293707	2.565415412	2.809327485	3.039019414	2.968797453	2.552673845	2.868879369	3.288966265	3.007579546
ABCA9	4.935175578	4.785110834	5.574832054	4.291131493	4.785875146	4.299619314	3.913707255	4.848636213	5.189903913	4.346826133	4.239254336	5.720250808	4.374896885	4.795333269	4.788526285	5.234001064	4.930220851	5.002015248	4.447178512	5.166462198	4.028230261	4.027198072	4.427542886	4.587713932	3.319306686	5.093955402	5.22332322	5.289965168	3.713275559	4.458470717	4.634992441	4.744380066	6.246796374	5.265062205	5.517772535	4.567964162	5.378919361	5.652292223	5.536237741	4.489373235	5.093505009	3.834294286	3.952946477	3.806208164	4.252481597	3.73923404	3.512317776	3.9949465	4.162186416
ABCA9	7.135702925	6.249014855	7.015940939	5.34580305	4.555336816	5.724896136	5.093714893	4.901528512	4.534875331	5.195053928	4.568313036	6.540608938	5.66471059	5.017171664	5.324797731	6.785615305	4.943030474	6.652479438	4.924650574	6.590003343	4.783000842	4.678098166	5.351119593	6.456780917	3.747790061	5.46320164	6.269595424	7.349108885	4.214104586	5.798238611	5.776759816	4.816644122	4.364198179	6.038917072	5.433341889	5.088165746	6.57944713	6.282807171	5.551173366	5.166462198	4.571437922	4.415536044	4.545656994	3.82857156	3.877093383	4.269180342	4.09676512	4.082103659	4.752338869
ABCB1	7.18046194	7.537757517	7.53564167	7.713859265	7.239746828	6.260005077	8.669954341	7.801793971	7.985071589	8.120396029	7.354973752	8.27471904	7.10704127	7.771848059	7.704902682	8.401955402	8.756719503	8.034443896	8.691881002	8.052880587	7.745582044	8.812529325	7.926151107	7.937899945	7.690269189	8.043760903	7.243632136	7.262516381	8.360238126	7.372866536	8.024885663	7.587037718	7.351896975	8.005825724	6.991776104	7.000724372	8.334995613	8.201334027	7.514667206	7.297039293	3.947083179	7.295540265	4.241597184	7.751404551	2.927949028	8.270816676	8.384877437	7.276983398	10.33591909
ABCB1	5.66471059	6.325423978	6.257774028	6.887521702	6.404186602	6.498395988	6.63418053	6.798937216	7.257260156	7.181156491	6.393613291	7.47208312	6.750702022	7.449550533	6.061779204	7.619371833	7.38356754	6.734373822	7.706244288	5.868386474	6.490512825	6.824915186	6.671853295	6.362773834	6.414427757	6.678546821	6.190443905	5.549820239	6.499955939	6.446758857	6.764385681	6.594446445	6.713017967	7.185437746	5.850732266	6.647449896	6.297258577	6.049334401	6.592033636	6.897597816	3.721844054	5.862796696	4.11131293	6.481007533	3.716275986	6.144027677	7.37572114	6.832687717	8.308032275
ABCB1 /// ABCB4	9.558553151	9.894486107	9.639123126	10.13929164	10.36435157	9.572720437	10.19335831	10.79981482	9.961441555	9.875064342	10.12840387	11.36923955	9.888426039	9.845741875	10.28241114	10.64516583	10.88887309	10.13118167	9.929533961	10.42212711	10.49808428	11.08206619	10.34131387	9.933067694	7.763747175	10.20083193	10.50518184	9.893296387	10.62500112	9.875064342	10.16830223	10.64111379	10.1298778	10.4549987	10.04796999	9.421083661	10.61625886	9.814283515	10.36133205	10.56332126	6.512027401	9.289537706	6.883359809	11.21899764	3.353492447	9.175063977	8.87237465	11.23072444	10.35315283
ABCB10	6.709897513	7.077382003	6.705739024	7.0198363	6.206530717	6.728170502	6.319796274	6.239291201	6.244968942	6.765167117	5.861415947	6.257950581	6.850949598	7.139180907	6.378570743	6.448921635	5.608446538	6.88811336	4.443043019	5.428065929	7.502499718	7.366484053	6.368511478	6.757627424	7.413875095	6.379338641	5.677876736	5.939435339	6.716425825	6.745214403	7.129497452	6.346267898	5.277703205	6.057637485	6.190603822	6.405063275	5.83284912	6.504635883	6.188775698	6.147282624	6.20033416	6.305114214	7.356184152	5.290539713	6.836958082	6.948367348	3.893539602	7.123675445	7.349979459
ABCB11	6.567467611	5.925034386	5.798887901	5.765090678	5.400124189	5.717245366	5.111934991	5.979849039	3.433048661	5.777957596	5.242590924	6.168693267	7.157667964	6.023337463	5.767354461	6.295906581	5.521807488	6.088306984	4.213437342	5.725485622	5.366035371	7.112671735	6.562195187	5.241876722	4.619204888	5.169546326	6.442738342	6.23399042	5.873727484	6.233648387	6.529516582	5.775059105	4.405018676	5.127756528	4.926597439	5.133811519	5.268352852	5.968914866	5.12392078	5.23633345	6.420925361	2.490400158	4.615155055	2.996274723	2.234778453	3.876016092	2.451509778	3.932721043	4.452292438
ABCB11	6.846911451	6.536766877	6.199200177	6.14012483	5.15646707	5.046195402	5.227052236	6.68776812	3.601933057	5.984726901	6.097052225	6.516336348	6.973047303	6.154913203	5.473814753	6.102958376	5.354117627	5.671456947	4.452570012	6.91339532	5.834395924	7.150926407	6.637608089	5.817134793	4.751137293	5.448678086	7.177573952	7.091014218	6.57944713	6.64221008	6.39517607	5.165073317	4.002624194	4.902449609	5.158209106	5.440826047	6.023149256	6.265372504	4.942090468	5.678925494	6.169673453	4.326090273	4.549435393	4.02201103	3.369641575	4.675589308	3.060021345	4.064870072	4.187016881
ABCB4	8.192155806	8.495560453	7.533832517	8.059217738	8.83790241	7.513575546	8.384430898	8.308475617	7.744435334	7.570554637	7.646031833	10.11927643	7.740087543	7.322862356	8.141970376	7.698933754	7.739003181	6.972719485	5.479195183	6.793960221	8.151536558	8.479350923	7.062102618	7.549301275	3.750443432	8.150699258	8.294856937	7.892037557	8.633429139	6.499769357	7.370590277	8.68396683	8.282522162	7.943858976	7.761558608	7.226180201	8.63902697	7.388657773	8.523455649	7.754005553	4.36153594	5.49930965	3.871931312	8.844470146	2.904198405	6.092909175	3.767780688	9.308465304	5.960503626
ABCB4	9.559526117	9.68052135	9.429461044	9.84957834	9.495907545	8.788128134	9.860201088	10.38029175	9.228517763	9.366980151	9.39980864	10.90472576	9.406368402	9.333264002	10.03727134	10.48779741	10.0962388	9.837997811	8.546851978	10.10160884	10.04566961	10.83015153	10.06390335	9.725868833	5.561297905	9.788472033	10.1812	9.682537181	10.50147204	9.540530833	9.842026225	10.42607393	9.04867714	10.11389643	9.56610467	8.97577296	10.27395247	9.506296781	10.01023242	9.886108873	6.265293096	8.701603364	6.810954323	10.18904686	3.994764607	7.942826751	6.371208457	10.55535214	8.19387336
ABCB5	4.417723364	4.599829296	4.389405773	4.695133741	4.57434437	4.095553718	4.644492278	4.295952635	4.717058857	4.442330477	4.546874562	4.535800954	4.306173511	4.337084006	4.419481493	4.248766805	3.792514121	4.118655049	4.890736391	4.459100918	4.497446401	4.359069245	4.129201831	4.116135867	4.070980129	4.225860823	4.447994322	3.696410731	3.858307117	4.14252814	4.721505723	4.618970003	4.0581049	4.605860722	4.336786208	4.505263187	4.260861382	3.930130712	4.275234198	4.141852317	4.114410683	4.543219297	4.439615644	4.165626148	4.803612202	5.167504136	4.485797618	3.878083529	3.97666075
ABCB5	2.576242103	2.457632658	2.45483176	3.259062028	2.559360732	2.763577827	2.45820361	2.569202753	2.533101767	2.426340667	2.394891822	2.545296127	2.495033681	2.652579779	2.831355075	2.491391662	2.589129105	2.644717835	2.641059867	2.562892498	2.518978483	2.615651646	2.37441176	2.671095282	2.727526531	2.569003811	2.694387354	2.791395228	2.576537723	2.564024557	2.609751582	2.525593595	2.278729096	2.721201807	2.45483176	2.747272003	2.439782186	2.572193439	2.542889775	2.482323789	2.303998427	2.529503772	2.473554558	2.385365523	2.422813774	2.747678271	2.557287812	2.705936485	2.570154973
ABCB5	2.377706881	2.361888099	2.206035579	2.39910788	2.404118697	2.295928432	2.537545729	2.226527742	2.332317747	2.422813774	2.362782095	2.373541814	2.26395495	2.368289723	2.349670213	2.461366277	2.311052228	2.227967946	2.607317199	2.249641432	2.274378064	2.379704742	2.357493094	2.476539719	2.358909991	2.52918153	2.382728514	2.255002337	2.275912205	2.579769129	2.506404035	2.227369844	2.462399826	2.583954409	2.287676772	2.364402649	2.223996651	2.267575991	2.331185358	2.305048784	2.416485526	2.344773027	2.45714599	2.510035594	2.531708521	2.437376099	2.246802417	2.670266296	2.530457315
ABCB5	2.794753081	3.343200893	2.928167774	2.745793031	2.649977739	2.82837393	2.679429761	2.861764876	2.948986895	2.241975374	2.493282788	2.594988431	2.588961858	2.613190509	2.808486577	2.542282151	2.624077295	2.873815388	2.775738037	2.920809527	2.932633316	2.538027454	2.657695609	2.714588971	2.654409859	2.720309524	2.704780949	2.858533963	2.663272231	2.721253333	2.775229386	2.41057623	2.967399881	2.730884635	2.996876498	2.731057288	2.651607783	2.905312224	3.113738863	2.680819345	2.518205753	2.735209043	2.749348784	2.747678271	2.488818951	2.827221583	2.667980904	2.671890233	2.566948718
ABCB6	4.001969929	3.857422196	3.82957858	4.054518667	4.449572425	4.331632686	4.724915886	3.856998697	3.712384783	4.154144776	4.094448563	4.246631915	4.484969933	4.327676495	3.590825208	4.083638116	4.497563017	3.899310175	4.317060506	3.91802276	4.033399596	4.792511443	4.19535002	4.275871119	4.12022862	3.976104	3.976936043	4.271460045	3.998319411	3.718642471	4.426561446	3.592127855	3.892361577	3.985871594	3.659980691	3.85430946	3.9555441	4.326782817	3.951507676	3.934417312	4.08480937	3.949243384	4.055089839	4.179016244	3.744867333	3.876908374	4.030108104	4.254796868	4.550346913
ABCB6	6.905233322	6.477306921	6.98808184	7.188978105	7.413875095	6.864623343	5.005393841	6.683032479	7.156005007	6.89737533	6.275097845	6.828317209	7.214269267	7.352647243	5.564952541	6.012590903	6.858096995	6.842889318	7.329879436	6.243803018	7.578292105	6.645883062	6.5144047	5.820925858	6.818981891	6.242660632	6.46609068	6.658174299	6.831101501	7.255673841	6.867297972	7.647472801	7.475957914	7.017045416	6.759765839	5.994927772	5.651389314	6.606442397	6.755982406	6.903093113	8.008147067	3.964970319	6.561405824	5.732445114	6.647594314	7.693419888	6.877411039	6.061953216	6.690098907
ABCB7	7.462425497	7.30245184	7.226615245	7.87160804	7.683782046	7.195254254	6.972196346	7.311826229	7.690269189	7.398247489	7.304059152	7.390333757	7.550463959	7.574795594	7.473221809	7.032150892	7.37572114	7.451605661	6.606627771	6.862121596	6.724701564	7.19433911	7.434745145	7.30318225	7.49429909	7.297258323	7.42832877	7.142263631	6.903912926	7.173488398	7.046723313	7.372635722	7.660374678	7.108783893	7.177377034	6.497318457	7.031126354	7.417306912	7.225536755	6.904819238	7.241105059	7.221169903	7.39237836	6.111154898	6.398934787	6.611921413	6.303385033	7.020875599	6.72369289
ABCB8	5.205098966	4.884423924	5.630147491	5.053382271	5.584650053	5.387729964	5.933702497	5.498498808	5.475242439	5.380882396	5.099965866	4.892182989	5.292765345	5.839054327	5.807767445	4.949527901	4.985233581	5.734339189	5.553038658	5.467999973	5.360150009	5.140847172	5.713995726	5.367994734	4.897232342	5.216376971	5.484357134	5.533764542	5.112050901	5.074637793	5.525657183	5.781176983	6.001174089	5.178765506	5.525927767	4.652638769	4.899001166	5.513278674	5.191011511	5.32353103	6.217507165	4.937920589	5.495369876	4.757637015	5.934164331	6.06945464	4.948326776	5.697326407	5.637692835
ABCB8	4.282982441	4.21333318	4.509416103	4.472892182	4.521893217	3.917577784	4.117645797	4.799688551	4.50895562	4.450977027	4.374748881	4.529301056	4.684093005	4.409228263	4.874046933	4.196510596	4.300306129	4.570645385	4.333191655	4.352497342	4.143767977	4.491048399	3.976848268	4.313477615	4.463782423	4.468704464	4.592518237	4.558094545	4.224785311	4.48668683	4.388976663	5.025939532	4.81088639	4.364593189	4.676929675	4.401542472	4.112375598	4.498379333	4.417634618	4.459626338	5.032261923	4.61848121	5.00909512	4.380972642	5.607966232	4.857178759	4.63569932	5.062753881	4.457400201
ABCB8 /// ASIC3	2.748263676	2.873862837	3.323968723	3.430787967	2.989251582	3.236499903	3.257464914	3.31577792	3.001145998	3.1329588	2.901083216	3.195653943	2.933951196	3.398239156	3.118085698	3.448052793	3.745020734	3.273573317	3.144189927	2.988277645	2.97093067	3.130358403	3.409549041	3.087010354	3.134697374	2.958098054	3.29757846	3.169559693	2.884762402	2.729947338	3.109851466	3.172261945	3.050755407	3.309318899	3.589249211	3.278782401	3.169880872	3.145210482	3.445324091	3.275036228	3.302645893	3.450366156	2.766190332	2.715422296	3.753995099	3.560259381	3.501737504	3.632527794	3.259653056
ABCB9	4.016797117	4.432955173	4.196626115	4.423111256	4.662346162	4.314162772	4.192663581	4.694639835	4.176853942	4.496611033	4.544226169	4.57505466	4.601168502	4.422795319	4.286659249	4.200832095	4.420650847	4.142130802	4.771663194	4.21043087	4.7136313	4.213225229	4.242221423	4.382427349	4.233853426	4.076422163	4.233249149	3.991379946	4.028230261	4.268740686	4.238364098	4.059728134	3.817035927	4.48440591	4.121430328	4.667038965	4.098343487	3.99657758	4.216675593	4.442228024	3.969661323	4.166881185	4.220370337	4.476608338	4.233743919	3.88102205	4.179923973	4.752977069	4.313364237
ABCB9	3.776587794	3.869532125	4.03020371	4.126300679	4.870040591	4.296863952	4.301474752	4.591951062	4.005236618	4.48333799	4.543661644	4.067054295	4.018917063	4.358750532	4.066148305	4.10970507	4.564195712	4.082956767	4.938887196	3.798105157	4.89778446	4.203265916	4.251186072	4.269724686	4.11855333	3.508182295	3.722363852	3.875059893	3.68065599	3.825231481	4.297367545	4.025600206	3.474261248	4.701859836	3.63293065	3.949001145	3.675925736	3.78107998	3.901808513	4.673891793	3.946930959	3.710887522	3.311029002	4.588326071	3.923460451	3.802093212	3.691803726	3.98538135	4.309289937
ABCB9	3.574730628	3.241836388	4.102898182	4.595597709	4.559792117	4.109468024	3.68983607	3.903717325	3.378785015	3.811426885	4.260955682	4.394616006	3.795517141	4.373674598	3.667816599	3.701038078	4.663552491	3.698596543	4.418158769	3.122643905	4.511949919	3.927111319	4.334209198	3.672102581	4.309195267	3.478834939	3.316733596	3.631934657	3.455917846	3.476770543	3.812322721	3.808698049	4.286776811	3.817997937	3.60854107	3.694570408	3.211633941	3.687152712	3.770782243	4.344929223	3.848203236	4.101073536	3.497820825	4.514501252	4.123924334	3.864449706	3.445203565	4.564306756	4.531242657
ABCC1	6.167075295	6.137210363	6.082988974	5.376056292	5.641284787	5.957396416	6.830174862	5.569012764	6.368665202	5.803239544	6.757403232	6.911147797	5.492298881	5.557993988	6.517581119	7.105239739	6.399500221	6.416506223	7.283526763	6.801076665	6.180206236	5.957744919	6.829102768	6.732419108	8.210996281	5.926480401	5.280885251	6.087476441	5.330746338	5.908290523	6.680121642	6.083337165	6.488566701	6.996903408	6.296957307	6.672045209	6.849745651	6.253926656	6.52069994	5.976308378	6.549204531	6.730876411	6.160298543	6.384087107	5.954504139	7.807370694	8.233693772	5.6563483	5.970653166
ABCC1	4.154741872	3.625439086	4.247738221	3.324282241	3.138350015	3.957240952	4.448570636	3.588806943	3.938685376	3.512387127	3.981536689	3.958628757	4.106316152	3.660575058	4.036637547	4.305727921	4.134261686	3.718441753	4.545764465	4.022186848	3.760142642	3.878581557	4.593524714	4.21617345	6.014370152	3.990905782	4.071774104	4.239072035	3.856394087	3.819422789	4.124721125	4.023755791	3.997024272	3.685541298	4.132812943	4.106521662	4.199915662	4.134519396	4.303413003	3.826221512	4.929166303	4.389405773	3.752553975	3.775418884	4.187893845	5.649738874	6.04707615	3.353492447	4.193341939
ABCC10	4.581186366	5.179674127	4.968145275	5.094655157	5.493135442	4.811201275	4.465549145	5.080782479	5.039767602	4.809855123	3.985871594	5.53070851	5.033163426	4.702422271	5.107434695	5.153119257	4.936232406	5.069180212	7.008193884	5.114146691	5.37322854	5.214851667	5.287059682	4.525449594	6.587820246	5.165354914	5.05186987	4.550464794	4.728804559	5.178064426	5.365379951	4.908342255	5.675622194	5.301084284	4.813605217	5.322438062	5.728823369	4.482752159	5.112700687	5.482089844	6.197481181	4.991668714	7.720486696	6.972886557	7.968152868	5.632257543	5.825968228	6.284079004	6.066252997
ABCC10	5.205098966	5.795940909	5.279081653	5.492859306	5.632536209	5.458394905	5.354424422	5.944746281	5.021867684	5.538416445	6.244301308	5.843630938	5.702988777	5.727913928	5.543965205	5.664106989	5.828322921	6.110535279	6.969430699	5.254526249	5.670287795	5.506778079	5.712960432	5.334758408	6.783098541	5.468506042	5.538416445	5.269431687	5.328493699	5.40412092	5.936393778	5.188066837	5.676430385	5.579043368	5.410617359	6.210349556	5.671855449	5.181867007	5.784176154	6.376532228	6.377524865	4.9740853	7.820389571	6.589849734	7.864815065	6.117298334	6.133839408	5.779120822	5.92327859
ABCC11	4.663115421	4.624978352	4.353817554	3.670388671	4.942266903	4.189800596	4.074500194	4.427542886	4.192151855	4.005236618	4.553646899	4.167468532	4.414373959	4.565096831	4.248439905	4.086037887	3.957901834	4.301667955	5.36460367	4.161785077	4.66092349	4.259377474	4.376018948	4.054518667	3.997024272	4.021060174	4.281046198	4.027638895	3.860877433	4.301992136	4.240588463	4.10179613	4.237663661	4.713684871	4.588621191	5.331897776	4.390150569	4.042547601	3.941506365	4.321525045	3.579560418	4.204964362	3.993846835	4.896079507	4.205178868	4.185868615	3.860724981	4.146141651	4.325991483
ABCC11	3.623393757	3.621263781	3.253564145	3.50262763	3.404880342	3.536586476	2.939276289	2.774602173	3.601933057	2.995367472	2.72812271	3.094261108	3.142616284	3.878083529	3.456871533	2.886029388	3.070967346	3.325497184	2.834706764	3.181248437	3.028813634	3.382268701	3.331257449	3.109796201	3.432466362	3.164087546	3.199236268	3.259720491	3.509074735	3.40465602	3.158913644	3.53086236	3.135508812	3.395585298	2.94733343	3.089612624	3.121215009	3.113682478	3.581651209	3.075780954	3.553072568	2.896412114	2.836074088	3.692512788	2.93352434	3.351998669	3.000011667	3.347463389	3.434279224
ABCC12	2.690781106	2.787471775	2.649921169	2.796955684	2.595187372	2.828963506	2.879897725	3.007859812	2.690217929	2.752389513	2.52539698	2.447651432	2.70010672	2.845305336	2.796592345	2.710669522	2.531034465	2.76461041	2.945027806	2.602371019	3.384824988	3.066059052	2.584219437	2.591704939	2.796304632	2.939522474	2.507110417	2.686415196	2.58064231	2.626205622	2.793161914	2.815244938	2.48584547	2.929140274	2.816523151	2.842422137	2.63938028	2.544060105	2.658604313	2.670644283	2.522222855	2.72480802	2.710053507	3.077026573	2.667615254	2.798066533	2.812865448	3.047146128	2.673549827
ABCC12	3.291129586	3.174954089	3.090143727	3.972497014	4.229533095	2.969749548	3.524598504	3.780841902	3.716427976	3.524598504	3.564281305	3.655112204	3.56276413	3.545102279	3.12052749	3.257529975	3.317701463	3.468686164	3.233434453	2.891685225	3.384824988	3.749298681	3.289308195	3.320472009	3.202723806	3.304159511	3.182161773	3.164773455	3.139433004	3.170027134	3.364579318	3.604802327	3.149661464	3.773233721	3.278199968	3.527923452	2.882197228	3.141640322	3.317976675	3.357807536	2.994675206	3.151485811	3.194109458	3.280036427	3.445783963	2.969144705	3.158363633	3.181727434	3.351083741
ABCC13	2.961488211	2.848703205	2.712684017	2.949568866	2.932073615	3.044904541	2.658544272	3.046869642	3.008038251	2.839534317	3.324169525	3.112352362	3.046562811	2.667782643	3.198151048	2.850182956	2.886077504	2.632811444	2.945784463	2.729412451	3.39414351	2.855644093	2.692407593	2.820151367	2.764486117	2.834266275	2.658072138	2.94916626	2.735585205	2.995519031	2.921799398	2.687964244	2.87332032	3.282327728	2.715422296	3.399273156	2.696506326	2.910584634	2.807547519	3.304159511	3.08177939	2.840964571	3.018004983	2.967973324	2.762847826	2.760625989	2.889842096	2.989071071	3.004962246
ABCC13	2.792607606	2.732971539	2.807910208	2.550345097	3.2142781	3.093214219	2.793161914	3.503295967	2.91663115	2.750245784	2.990594762	3.095790261	2.926492028	2.776260491	2.562173985	3.063718842	2.705480226	2.817525478	2.852491953	2.824084547	3.047541378	2.810837638	2.815185597	2.868821241	2.780975556	2.601477222	2.753581798	2.537401028	2.72884925	2.621777903	2.820957843	2.869414647	2.701012738	3.155791903	2.887415725	3.014673581	2.889525809	2.839534317	2.822593616	2.69100715	2.812062554	2.772901428	2.884009333	2.648808026	2.690217929	2.735209043	2.729318735	2.888730703	3.110652428
ABCC13	2.473481271	2.737984569	2.617686164	2.496951398	2.849032192	2.631506461	2.60749953	2.737042579	2.817330015	2.933343977	2.530975002	2.634290224	2.618204542	2.614368425	2.605021183	2.535468299	2.490164323	2.911215891	2.936254261	2.589573946	2.896985404	2.699200113	2.620255708	2.736678312	2.855807668	2.565662869	2.573084599	2.67371041	2.613295439	2.883078785	2.743710223	2.651310534	2.529636746	2.747494646	2.705480226	2.767469121	2.772660346	2.578137423	2.770599435	2.411287182	2.669234449	2.731850967	2.751326993	3.043095144	2.560013203	2.488818951	2.584084665	2.717452372	2.646440618
ABCC13	3.120742429	2.989536543	3.418813105	4.004228654	2.981376684	3.238888729	3.164156108	3.429218323	3.059399434	3.004240391	3.205226229	3.02305017	3.314205045	3.570931678	3.112229928	3.068246681	3.021557558	2.686292374	3.971218195	2.90187509	3.338424429	3.149282401	3.066273945	3.404734695	2.9799156	3.193675441	3.03143094	2.889373196	2.966456937	2.822993228	3.141876194	3.288540047	3.115935789	3.383941899	3.202227784	2.970207205	2.751019052	3.147537586	2.832044411	3.02480724	2.880936232	2.893961683	2.896985404	3.802975413	2.925982137	2.908628293	2.74188493	3.091414008	3.803668389
ABCC2	8.910616103	9.098395453	9.021030733	8.260902701	8.377756225	7.882844732	8.895221326	8.232853126	8.105926043	8.745632069	8.423674287	8.334585766	8.496363129	8.96751574	8.068750612	8.011958138	8.744935063	8.500701237	8.999797043	8.583050405	7.901136679	8.520430655	7.991397357	9.095880347	8.673467947	8.833547546	8.970998878	8.735019975	7.820055689	9.103504957	8.537824387	8.306568026	7.403816835	8.83306739	8.649113756	8.840162051	8.315207468	9.038242375	8.276745328	9.492778196	6.69972462	7.317426618	6.152304938	6.257406292	6.294411667	8.187782982	7.81635777	6.753902353	8.295265283
ABCC3	8.795701983	9.314812439	9.112266088	9.170431996	9.162947264	8.936369481	8.257937581	9.473047639	9.257729238	8.915611754	8.995056309	9.500239154	9.162193762	9.280153687	9.405411313	9.434612725	9.352518997	9.029772095	9.790720639	9.140861599	9.066515776	9.696171309	8.845045342	8.914517843	9.591043018	9.101009476	9.649774054	8.840710329	9.87740602	8.974043216	9.544356997	9.314812439	9.318916524	8.922587797	9.351766799	9.147760544	9.366980151	9.034952632	9.1852411	9.902854687	9.741761446	8.080551863	6.383049489	8.629347699	9.790720639	8.460857021	9.194266884	9.041318679	8.131946025
ABCC3	8.127000178	8.231720781	8.593933775	7.786855061	7.469239013	7.084750746	7.608262556	8.282522162	7.778698255	7.480585961	7.444206763	8.105926043	7.789150838	8.0863938	8.310382205	8.442384194	7.450094009	8.285771708	7.615993888	8.432486555	7.335428267	8.14777611	7.61110686	8.107000411	8.617648488	8.122443335	8.649623907	8.202813666	9.2637472	8.20052472	8.660227348	8.266736572	6.939817267	7.868288781	8.013509414	7.816850461	8.443923242	8.199427883	8.083370917	8.600283353	8.823445868	7.50546831	5.80820045	6.459198354	7.628484622	7.796152537	8.372326082	7.216586198	6.586010643
ABCC3	7.865722716	8.493279195	8.452279239	7.179759852	7.187423935	7.710614733	7.492320705	8.349527026	8.296477288	6.817760352	7.594291724	7.990948471	7.452745921	8.111268806	8.562475399	8.714457265	8.01069111	8.014298721	8.565306591	7.939644382	6.993027467	8.493279195	7.285845442	7.798342104	7.687190085	7.500747312	8.652726082	7.841476927	9.112266088	7.895738501	8.277118739	8.429949548	9.535986305	7.685184347	8.507085149	7.847359754	8.184376067	8.039650051	8.642840616	8.510611906	9.762715426	6.708111202	5.507365805	7.188522637	9.490978748	7.564440004	8.763042958	5.771061513	5.774814507
ABCC3	6.44256567	6.671248503	6.312776485	6.879886087	6.718408258	6.44181505	6.367515399	6.46274581	6.63418053	6.582516363	6.486698415	6.967622457	6.785760669	6.708952826	6.986097147	6.179482628	7.335681329	6.64423441	7.41836648	7.083824145	6.501200461	7.120603465	6.368824065	6.534915331	6.367670099	6.709179259	7.113069923	6.971000121	6.695116945	6.214165292	6.554012334	6.906580764	7.098227929	6.265865112	6.711536584	6.498395988	6.937995952	6.358272647	6.833474996	6.700582652	6.322194743	5.79232261	6.135771582	6.751449078	6.153803331	6.137503236	7.074848291	5.901144622	7.102850005
ABCC3	6.759141282	6.966475899	7.045465175	5.636238506	6.010583891	6.829554842	6.710679483	7.233242826	7.867163079	6.346769278	6.820975226	6.797891834	6.803785921	6.243136754	7.539625444	7.323223623	6.865525472	6.609036275	6.887241219	7.098489831	6.590332087	6.913186495	6.206530717	7.012366649	6.854297741	6.911147797	7.181816138	7.025788047	7.346755992	6.872077114	7.002514003	7.135219076	8.864357747	6.861357208	7.433993881	7.366717516	6.973616928	7.200076324	7.775466383	6.939178179	8.252921284	6.210349556	5.98778669	6.437680332	8.024254991	6.444876098	7.329879436	6.116959427	5.916055094
ABCC4	2.939092013	2.957176786	2.575121973	2.463486555	2.83315717	2.853460653	2.618263417	2.626958117	2.976572047	2.876611557	2.760375156	2.397864271	2.597184433	2.577317549	2.910136348	2.874254611	2.879354402	3.077492833	2.724976921	2.841664186	2.765848418	2.748778786	2.737475979	2.761511609	4.238281485	2.91586354	2.853185992	2.787683291	2.54282237	3.509141507	2.622508374	2.621135317	2.770941708	2.749955267	2.720647739	2.808376982	2.979054063	2.965493374	2.745911084	2.795067142	4.204092303	2.823710667	2.954388104	2.662373146	3.101071951	3.491234361	4.431284242	3.685233139	2.775357663
ABCC4	3.33015945	3.474683815	3.339703942	2.920868383	2.954226314	3.086202138	3.085957018	3.566592982	3.189218544	3.004840318	3.435976799	3.252620868	3.392406473	3.323127155	3.144570968	3.322335805	3.24586064	2.853243533	4.03020371	3.315346268	3.191170387	3.447533195	3.37921016	3.32891547	3.896770704	3.191170387	3.190722184	3.39738435	3.333743051	3.241340419	3.250555051	3.482583757	3.319518916	3.449125215	3.226173071	3.509185832	3.50380043	3.099619247	3.212148238	3.501316024	3.533519215	3.454935811	3.250095886	3.367356371	3.541913604	3.430787967	4.320049902	3.667657195	3.190913159
ABCC4	4.391145098	3.934782552	4.247863698	4.032407355	5.086643302	4.728133313	3.458842463	3.728751624	4.150737021	4.186624766	3.906115207	4.757174953	3.871192653	3.877006245	4.34516053	4.067499525	4.214019858	4.367551229	3.630910439	4.170679132	4.684217749	4.170679132	4.804399363	4.337187472	7.271602441	4.266147919	3.796914969	3.831371643	3.961494409	5.003535879	4.077477054	4.084348883	4.152200189	3.598726049	4.230952629	4.140236327	4.676373239	4.212722004	3.945077044	4.586715544	5.58164876	4.259272038	3.971476135	6.038105267	5.281717261	5.227353092	7.885974233	6.780329331	5.589384189
ABCC4	2.686591046	2.475386087	2.709922641	2.591889154	2.74480961	2.697445756	2.761818047	2.862372117	2.870903088	2.706116102	2.416396699	2.370752985	2.66636955	2.634946686	2.497963036	2.683996886	2.594906647	2.384158542	2.601658626	2.695894232	2.72572043	2.619558336	2.610688477	2.549034644	2.753632675	2.807218877	2.760697065	2.650170331	2.397156049	2.626698488	2.293596729	2.582429874	2.978463149	2.516869928	2.511994125	2.710669522	2.496025434	2.48818909	2.526764898	2.366719524	3.089287828	2.615837155	2.738632975	2.715532431	2.986934624	2.531290798	2.707444687	3.048241603	2.862879873
ABCC5	2.960857834	2.773235297	2.795540324	3.271629176	2.736746203	2.616017505	2.931512948	2.643248874	2.799204407	2.839110137	2.991551855	2.879219547	2.808758092	2.72381277	3.060635685	2.81612296	2.730728512	2.836572836	2.631217182	2.857127486	2.868203873	2.688818949	2.578202432	2.740994557	3.212842913	2.942052396	3.025114455	2.851665915	3.107269545	3.005033104	2.763702422	3.122898662	3.093846469	2.812467942	3.282086807	2.856534312	3.08833136	2.802827615	2.88423846	2.781306068	3.12134413	3.170702649	2.735418904	3.255261775	3.039266106	2.836437291	3.053127652	2.712154857	3.477999841
ABCC5	6.025169763	5.851701454	5.948988383	5.151739586	5.447887448	5.117069705	5.489323838	4.987556389	5.460783351	5.78906969	5.58348261	6.186700852	5.123203644	5.712809727	5.382884868	6.104202082	5.446026174	5.779264048	7.397187864	5.830973051	5.303072047	5.372073152	5.49035111	5.387815707	7.493013679	6.129700004	6.293570835	5.735604608	6.200047776	5.90021719	5.650619437	6.010743816	5.547010625	5.683139044	6.082493873	6.137056309	7.051255029	5.701418707	6.201900716	5.267023908	5.828028988	7.007587763	6.922652199	6.450387735	6.877631717	7.015745757	7.44527966	5.75738196	6.268965537
ABCC5	4.534172139	4.7637005	4.637816062	4.085127123	4.045919351	4.128337761	4.189716182	4.076519846	4.560457243	3.887458494	4.826353235	5.287588819	4.054815658	4.47411342	3.8278429	4.50752342	4.300306129	4.465549145	4.838842615	5.135419636	4.34755804	4.081650495	4.33942127	4.553452642	6.3494291	4.914541023	4.295326083	4.244353445	4.859279074	4.912299404	4.193630571	5.050795407	4.47050511	4.832787706	4.511196967	4.796773108	5.708238569	4.326982625	4.398239175	4.811652863	4.790066031	5.490086639	5.419808926	5.086643302	5.35455768	5.419808926	5.734189744	4.634056015	5.067262814
ABCC6 /// ABCC6P1 /// ABCC6P2 /// LOC101930322	8.497685076	8.918608095	8.925386714	8.865643957	8.509465003	8.2138757	7.938225693	8.017705991	7.648870087	8.037864509	8.459899283	8.495560453	8.298913052	8.682529445	7.789477626	7.457064751	8.191332489	8.623976099	7.030899242	8.014962912	8.033011917	7.852160921	7.802708451	8.615749126	9.216378078	8.451813053	8.68396683	8.557400183	9.850697547	8.794100261	8.084730453	8.402365914	7.229972817	8.324000838	8.114202627	7.92766863	9.004578719	7.699505634	8.658069034	8.087090351	8.681039154	9.465596604	7.99395097	9.321847609	9.980139246	9.241975508	8.832673327	9.600954163	8.804432507
ABCC6 /// LOC101930322	6.542409925	6.491599552	6.813984914	6.430870475	5.863139126	5.429198733	5.572176	5.542940187	5.958023628	6.090550939	5.121449939	5.70332129	5.421387289	6.523329819	6.256040712	5.041998169	5.144203789	6.522996649	4.650075158	5.729009426	5.701793492	5.718446392	5.487127003	6.190776493	6.21181991	6.543276662	6.342690777	6.839232251	6.818585054	6.658946078	6.272384598	6.533389933	5.278775788	6.116959427	5.649738874	4.638920486	5.766113944	6.075328774	6.057473912	6.049181634	5.14322752	6.660009408	4.331309562	3.620638413	4.850521368	5.581466903	5.535662661	4.359761574	4.995736938
ABCC6 /// LOC101930322	9.718601287	9.882347221	10.05305156	10.09322186	9.627230334	9.609104179	8.28170814	9.354176182	9.478304754	9.384377772	8.910616103	9.582914195	9.408001984	10.10457773	9.480144542	8.413441434	8.832673327	9.817366044	9.814283515	9.440674525	9.39895203	9.593974033	8.705173644	9.464779378	9.302976352	9.921846597	9.920841957	9.990849395	9.861480367	9.708736035	9.758244628	9.745129473	9.149195334	9.771582389	9.427940515	8.67852097	9.178761273	9.162947264	9.498649991	9.728078248	7.962274115	10.43346008	7.655044795	7.780173378	8.544953481	9.087678633	9.34652369	8.588193143	8.254109771
ABCC6P1	7.356864724	8.751441749	7.993286269	7.855335542	7.878477144	7.30957594	6.906580764	6.317710941	6.763905136	7.058080033	5.474758001	7.125001303	6.933054089	6.365494242	6.578696678	5.494305681	6.939581376	7.401345614	6.551700037	6.941984115	6.565801154	5.723868564	4.688267431	5.917711748	7.320225736	7.317889809	8.258706331	7.864815065	8.517809753	7.760481403	7.334403051	6.997899833	4.675285227	7.615419181	6.76702782	5.127485812	7.978202817	7.160689214	7.175075665	7.686358677	5.554827379	7.990223352	5.982151663	5.415135686	6.615139153	6.736033652	6.951111031	6.540608938	5.976474245
ABCC8	3.950657887	3.941582439	4.062098504	3.740746658	3.831879681	3.449425241	3.82819496	3.551442445	4.142435948	4.354502959	3.799638238	3.75307892	3.64567978	4.279295989	4.043184941	3.744344844	3.867654405	3.839333194	4.264512467	4.111015729	4.737409061	4.208695133	3.82249146	4.063966032	3.857919167	3.851368379	4.481772718	4.109232581	3.921555513	4.202100241	3.924659527	3.636374792	3.914669231	4.081733634	3.838577936	3.691062131	3.823084549	4.38548987	4.114705162	3.809045131	3.849914809	3.378921559	3.9478298	4.18739828	3.674755663	3.858678663	3.609415814	3.718515634	3.84063222
ABCC8	3.944060811	3.739656499	4.183249585	3.608690172	3.669183869	3.786928849	3.844677961	4.020679229	3.561131379	3.641286738	3.647292132	3.818735681	4.135369748	4.164847842	3.584832305	3.6814548	3.064792946	3.954220466	3.195965017	4.058849198	3.399346509	4.052084422	3.506951141	3.862887625	5.158346792	3.78611733	4.129882248	4.226636795	3.877281087	3.895900673	3.506222325	3.966845864	3.740746658	3.842461106	3.930966701	3.852318696	3.660250875	4.100143603	3.572437281	4.17174576	4.589628556	4.228834725	3.964202971	3.680136572	3.837148971	3.972599647	3.740511	3.448549874	3.925972222
ABCC9	4.261855681	4.344929223	4.435795953	4.077950244	3.853325796	3.328254166	2.978840476	4.444135848	3.961106558	3.402451964	4.148603098	3.701495825	3.778951154	3.761756448	3.220076335	3.369787992	3.616221569	3.654022515	3.070363794	4.301474752	3.776352028	3.095354242	4.121430328	3.635578941	3.303672114	4.160656431	3.309186507	4.037195584	3.561336294	3.779835323	4.50419569	3.901890653	3.611322393	3.621121541	3.777452906	4.317409538	4.456690009	3.739933349	3.905693544	3.999287064	3.12134413	3.000906295	3.179480144	3.900887895	3.050521064	3.553638192	3.192567686	3.828275703	5.361238312
ABCC9	2.89513791	2.897527458	2.553143284	2.565464418	2.893055155	2.861390848	2.891850978	2.639306126	2.94281525	3.153898789	2.881149832	2.731236667	2.468348318	2.741771803	3.032389805	2.815244938	3.108681588	3.117829059	2.544906885	3.169004483	3.067634833	2.884009333	2.76145994	2.859604849	2.781080111	2.815441612	2.688013241	2.904853011	3.200544358	2.954170726	3.099118497	2.6659574	2.706685711	3.311914669	2.825603089	2.969690989	2.93660988	2.74836933	2.947829062	3.064961647	2.865661026	3.118719513	2.963476704	2.661123242	2.711625795	2.959972957	2.936915457	3.122565717	3.04555226
ABCC9	5.017285405	4.068785051	5.108844236	4.715862267	2.783926551	3.762580001	4.876157282	3.326725605	2.902177683	3.993583947	3.5315175	2.85155869	3.011744898	5.12461401	3.269868182	3.153209092	2.414631622	5.384559995	2.676838987	4.123721682	3.059526793	3.477429749	3.998153038	5.14627391	2.762337084	4.835914366	4.323429934	5.374823949	2.743658711	4.90798919	4.629217052	4.101901148	3.229834119	3.849388347	4.406135537	3.725761679	4.435895062	4.757868273	3.639278112	4.391723278	2.224981817	2.705076128	2.457632658	2.702335455	2.240817536	2.898822174	2.510601295	3.304159511	4.783000842
ABCC9	5.213684101	5.366035371	4.972605258	5.59192537	4.18053116	4.554805098	4.476164811	3.606770001	3.722178778	4.109618517	4.480518338	3.927954598	4.293259325	4.990244732	4.9407663	3.955727877	3.575724146	5.305930656	3.249043081	4.60103068	3.652558726	4.055817998	4.142712973	4.836158937	3.413070056	4.858930089	5.632392263	5.820849163	3.749515772	6.236732914	5.961858653	4.538081987	4.454031181	4.44660078	5.013613117	4.379211272	4.848358379	5.298529924	4.766230776	5.378774599	3.591175373	3.741172683	3.528281147	4.049296065	3.436836385	4.018810517	3.788896312	3.635057587	5.099150264
ABCC9	3.019929443	2.860728804	2.852491953	3.553638192	2.697445756	2.650975105	3.104652162	3.096300724	2.816298604	2.983922141	2.816981675	2.737782162	3.14359558	2.767083452	3.009916547	2.690950975	3.024077933	2.882166694	2.83978019	3.17742275	2.933120351	3.480768065	2.918545268	2.928908119	2.881382526	3.007255168	3.033880886	2.906126318	2.850238608	2.694839185	2.921799398	2.901083216	2.669234449	2.665617548	2.870603226	2.945090572	2.943427418	3.101370402	2.906005278	2.811556305	2.989118846	2.612862909	2.771513895	2.771729568	3.17245469	2.657833761	2.795182589	2.788312307	3.110470969
ABCD1	6.115690764	5.957261408	5.866593659	6.164151782	6.380139255	5.872136101	5.769263382	5.915633955	5.785758487	5.823768545	4.974138069	5.836241502	6.024108939	6.348728563	6.083337165	5.296723131	5.882968829	6.110535279	6.472447851	6.253579613	6.155699092	5.72255429	5.89933998	6.046132909	6.946415138	5.527993733	6.12229683	5.907463915	6.640552114	5.66185224	5.986224834	5.879512254	6.029206778	5.434971465	5.568375981	5.564342711	5.684795547	5.914523544	5.909395819	6.278992995	5.959564647	5.943178347	5.772976523	6.173570574	5.913850716	7.199259257	6.014187221	5.939275507	5.984269563
ABCD1P2 /// ABCD1P2	3.924031468	3.788221984	3.904365069	3.624203023	3.843818903	3.802173008	3.711922803	3.788393892	3.840038729	3.518810173	3.794573196	3.839333194	3.879064089	4.18494825	4.255234812	3.756238437	3.743148452	3.779993509	4.171135195	3.669500584	3.660762017	4.023755791	3.723225152	3.804461927	3.798181123	3.936698473	3.831287402	3.6671591	3.731636464	3.896868694	3.875259976	4.063725712	3.681841713	4.251552909	3.996931719	3.912088405	3.645310958	3.840908762	3.927016269	3.574812572	3.850888286	3.746097172	3.7372623	3.906790438	4.048612024	3.962755599	3.790513252	4.380972642	4.001663132
ABCD2	2.371980953	2.502024982	2.376274637	2.463823952	2.385365523	2.373541814	2.672267612	2.412892816	2.145440619	2.265440811	2.646440618	2.629840769	2.601073565	2.358378912	2.58484484	2.386350412	2.512302279	2.406392586	2.35737914	2.240509804	2.413631113	2.369855642	2.30448139	2.686967787	2.479240813	2.289320986	2.649407032	2.691130461	2.486266754	2.414528248	2.558860835	2.271217101	2.137451025	2.426301532	2.370215652	2.551241966	2.421557456	2.381834457	2.549643456	2.372626123	2.294084881	2.354571385	2.322789422	2.329911953	2.366395646	2.285480373	2.394686707	2.460211563	2.427113624
ABCD3	6.550960465	5.951780075	5.391078724	4.543779415	3.537063682	3.240002631	5.473163209	5.991125372	4.147909613	4.568085953	4.438804491	5.242590924	5.121057424	4.603514968	4.863645826	5.756223849	3.912176941	5.176344856	3.530399879	5.170891341	4.602255582	5.912672274	5.794816102	5.36860279	6.066757909	5.215393484	5.348894426	5.63674376	5.524287005	5.31648616	4.732553903	4.120523754	3.530543563	4.890021475	3.34678238	5.908756732	6.325111718	5.760680387	4.955664954	5.448250995	4.044827794	5.734816879	4.457499226	4.879768849	4.016797117	6.068710505	5.126869741	4.533180061	3.869994139
ABCD3	10.28241114	10.60833934	10.3460177	10.26909844	10.31044062	10.40113639	10.29510222	10.29185452	9.688793155	9.773971586	9.818516203	10.45683759	10.41278215	10.61864123	10.19068806	10.69227378	10.31127306	10.14080882	9.854038797	10.08332969	10.01909943	10.59629646	10.2665403	10.14237446	10.16126885	10.38528167	10.38528167	10.29510222	9.659984128	10.17801427	10.32449068	10.29185452	8.717880225	10.514631	10.11389643	10.92041117	10.69227378	10.02558366	10.36932631	10.75990959	9.447275357	10.26103212	9.580906666	10.35639989	9.096927022	9.84957834	9.575572419	10.39549111	10.2858193
ABCD4	7.030899242	7.006564175	6.783098541	6.71883599	6.612212381	6.742900147	6.312097247	6.712674808	6.962580606	6.67896781	6.218747236	7.021881456	6.780144096	6.848646958	7.094429117	6.152110826	6.373957766	7.055647724	6.32087875	6.294411667	7.143104487	7.009868104	6.267374094	6.595141733	6.933054089	6.938964564	6.970504229	6.656114149	6.448921635	6.801308035	6.831101501	6.791137057	6.734149136	6.943910593	6.708952826	6.752427397	6.448753691	6.911349154	6.911147797	6.436407845	6.047656591	5.897523741	7.492320705	6.579153625	6.942629727	5.989144826	4.852058309	7.108150085	7.459269455
ABCD4	4.303525432	4.635935687	4.043937487	3.651104729	4.59739771	3.770867599	3.703221241	4.008296469	3.800834208	4.07860247	4.21363232	4.095172726	4.68066085	4.222455049	4.296756706	3.66155705	3.503022775	4.17235333	4.43859207	3.924413175	3.888941472	3.941582439	3.837668392	4.068563595	3.99321694	4.236621326	4.780102185	3.872107221	4.059433325	4.185868615	3.839172727	3.967745216	3.61444204	4.062356823	4.00028403	4.143868918	3.850275923	3.957719234	4.10524174	3.639079672	3.788896312	4.033305358	3.558135426	3.902264008	3.60814681	3.842641847	3.768234381	4.367379537	4.062899861
ABCE1	7.40099818	7.16154144	7.065275554	7.145039689	7.178727335	6.56365459	7.887206197	6.925844613	6.444128964	7.157189697	7.492749346	6.78660958	7.18001138	7.371857063	6.831931754	7.923211203	7.368141709	7.099602989	6.95666983	7.254245067	6.970755751	7.651830434	7.992927463	7.522604881	7.712642048	6.735873864	6.13025035	6.853016486	6.963685111	6.926479367	7.282608684	6.610341233	6.984860339	6.803394731	6.879273326	7.688758764	6.861793256	7.272277296	6.550457679	6.484727192	7.377532341	6.723072837	7.135219076	6.546492165	5.514182379	7.121350881	7.707483831	6.437331224	7.419373375
ABCE1	7.075263744	6.998126126	6.961073634	7.063323069	6.918831775	6.906021012	7.612225719	7.503744076	6.517961254	7.182442848	7.672524889	6.915758711	7.45247851	7.302943129	7.251695412	7.810288258	7.146558188	6.980329438	6.699634603	6.952223506	6.978988802	7.788443261	7.992670128	7.203971935	7.244377219	6.713199142	6.759539854	6.722120035	6.416904653	6.8666	7.494036674	6.844655133	6.577224714	6.620825127	6.969042266	7.678936029	6.742178523	7.053111554	6.934925997	7.006788226	6.450764151	6.508314346	5.979534739	6.682397625	5.25050555	6.545401523	7.630944713	6.252230648	6.971589398
ABCF1	7.828218281	7.839075113	7.745582044	7.532795022	7.76347253	7.56415808	8.191332489	7.510686186	7.856268032	7.795559274	7.753187965	7.458248623	7.869986847	7.678004265	8.060244571	7.715712745	7.934490651	7.854102168	7.838790636	8.013701098	7.440750037	7.820055689	8.196308164	8.066559387	8.627140616	7.764078994	7.596420085	7.674472053	7.67975551	7.588397702	7.822143535	7.973014748	8.216601546	7.540681343	7.943335877	7.587037718	7.667942752	7.905171551	7.916198311	7.51743957	8.442384194	8.144405888	8.220850312	7.422015598	8.522422324	8.57022148	7.921939898	8.161122462	8.433699321
ABCF2	5.850047347	5.084588606	5.523053633	5.326881094	5.619702954	5.09614316	6.018285328	5.352945583	4.50752342	5.679748107	5.235822417	5.646892813	5.399455149	5.576944482	5.554519599	6.113584797	5.200941083	5.597470092	6.154471479	5.330180201	5.251800475	5.639417951	6.438010002	5.7228346	6.907774492	5.388053305	5.136006991	5.936879026	5.743809252	5.660133898	5.950216956	4.893856548	5.35588982	5.113617195	5.243949202	5.746538083	5.336184974	5.848464538	5.671331015	5.119635468	6.11833994	5.274777207	5.828951262	5.604400621	5.389956278	6.929330983	5.934603831	6.326686179	6.488752646
ABCF2	4.454031181	4.301359257	4.163647088	3.840908762	4.185868615	4.447060736	4.376135847	4.064697035	4.531154428	4.289116329	3.961683334	4.141764493	4.071188205	4.232156011	4.452670177	4.275755273	4.064589065	4.491485957	4.524565111	3.831786084	4.284327123	4.870836537	3.97772897	3.88796595	3.806480014	4.359869909	4.011380123	4.152996374	3.633850542	4.107564839	4.290895304	4.34516053	4.674622714	4.080975715	4.176853942	3.760217522	4.069220226	4.060599681	4.432328286	4.246750063	3.653544428	3.543110465	4.1543527	4.813123127	4.587195134	4.016401011	3.74978458	4.338358166	4.290309098
ABCF2	5.033049635	4.646232131	4.770781716	4.515088754	4.925984039	4.659212161	4.857737523	4.595206809	5.032813089	4.583727504	4.669654491	4.676710339	4.918259372	4.726629209	4.232156011	4.761604288	4.948326776	4.504306348	5.220931395	4.923250551	4.974854878	5.001357282	4.965339806	4.58138498	5.0361932	5.069180212	5.286622236	4.622201387	4.826720876	4.851171336	4.582293955	4.981312542	5.220533243	4.834078475	5.293478827	5.411843335	4.762947684	4.767197934	5.044672142	5.042129456	4.943782149	4.647548917	4.755223944	5.008404193	5.478289273	4.938763047	5.379422782	4.75448181	4.432742012
ABCF2	6.12332433	5.455907739	5.763633914	5.905801819	5.692092222	5.853859743	6.540764254	6.026833256	6.173401374	6.095568388	6.313201182	5.910936514	5.664252647	5.592812603	6.290405434	6.574813652	4.957137782	6.216030506	6.741176759	6.562195187	5.656064122	6.411374274	6.584395552	6.013328903	7.132776767	6.046563724	5.522079857	5.949624014	6.204122229	5.573261257	6.200895311	6.345296619	6.921207503	5.418051113	6.226892109	6.41259381	6.001717568	6.138168391	6.197298384	5.837231422	6.847428568	5.709006143	6.465521498	6.679196735	6.573521877	7.323223623	6.465180581	7.160490213	7.18001138
ABCF2	4.131791889	3.917383797	3.793456978	4.444030011	4.071567885	4.546977881	4.274301866	4.646968384	4.364245879	4.028511516	3.705225939	4.032503174	4.339937511	3.682333588	4.202406464	3.895531707	4.445094737	4.285153148	4.480309198	3.835128329	4.37743685	4.141943633	3.782644855	3.429648405	3.894842473	3.801862123	3.852485852	3.766401477	3.425060697	3.664214744	3.686284374	3.990443638	4.103631315	3.946343399	3.628356484	3.844197587	3.653079207	3.930549126	3.740434407	3.762621131	3.790606255	3.628356484	3.892276514	3.950918688	4.326357936	3.527020828	3.493153456	3.982385622	4.10868815
ABCF3	7.049137858	6.951111031	6.841938675	6.460449734	6.807791128	6.962580606	6.993846761	6.502927463	6.849047502	6.208644494	6.202938765	6.302308129	6.546376139	6.526533811	7.248137914	6.705041719	6.762370965	6.866354897	6.937407964	7.041266956	6.924714286	7.188522637	6.437526092	6.617104424	6.44578482	6.931208422	7.058775159	6.730709453	7.04299655	6.793603289	6.98231381	7.07976473	7.08841618	6.811984938	6.838207337	6.504289556	6.753535596	6.876535477	6.948981964	6.736033652	6.945954051	7.331002989	7.22514556	6.322194743	6.999685436	7.212142035	6.527481562	6.836958082	7.061693115
ABCG1	5.660133898	4.505058307	6.64493881	5.508388461	4.720336429	5.291381755	6.914014695	5.672723887	6.01743841	5.834395924	6.198847931	5.837455649	4.541544843	5.350473504	5.802792973	7.051749592	5.607634664	7.107550685	4.34386241	5.514578194	5.688236077	5.850913177	6.636621239	7.110746529	6.585206987	6.371921625	4.688638629	6.565801154	4.395288542	6.067490312	6.060091529	5.993625313	6.570992822	6.028818159	6.202136242	5.597616061	7.141788251	6.048401858	6.765167117	4.684806062	8.861303809	6.477461336	6.785071943	7.259544029	6.400366385	9.130567948	7.673416271	5.541035253	5.582700911
ABCG1	4.85038321	4.084699806	4.860279443	4.543779415	4.117744413	4.47831417	4.850149312	5.099965866	4.448096055	4.513151298	5.28615778	4.269180342	4.544226169	4.658471266	4.737027304	5.433026882	4.730561222	4.839645921	4.439389207	4.842209446	5.052164373	4.300566668	5.197453435	5.089283262	4.796997235	5.08652165	4.374748881	4.822011312	4.085620001	4.753728863	4.737781626	4.400532277	4.434683292	4.63536607	4.804534584	4.556466806	5.199041249	4.790687819	5.079969416	4.069323294	6.847260356	4.950541712	5.178606471	4.756930246	4.946737955	7.337735994	6.252554507	4.399654587	4.891471531
ABCG1	3.341925955	3.226055675	3.215085403	3.159248575	3.063750951	2.943377315	3.229293195	2.900457585	3.678275759	3.540671266	2.862879873	3.267493998	3.311029002	3.17360919	3.510114261	3.756238437	3.077441846	3.33815837	3.229058937	3.153546485	3.166009233	3.751266014	3.573961435	3.130250652	3.602829628	3.218263037	3.156994012	3.153330792	2.972185308	3.792138801	3.642620787	3.133723743	3.120096379	2.8435882	3.127073429	3.115366657	3.205226229	3.534938837	3.869804585	3.419165822	5.056468489	3.15604601	3.779291224	3.32274328	4.136188075	5.62745211	5.969406294	3.426286598	3.067294963
ABCG1	3.4866783	3.404734695	3.43232189	3.138291841	2.859451874	3.778411897	3.267532679	3.582629082	3.192493555	3.154157288	3.533448845	3.711409161	3.457796773	3.345756463	3.531371814	4.077377796	3.18468575	3.35058564	3.387969598	3.375342342	2.884539565	3.332306413	3.743875263	3.374532962	3.280819982	3.400681157	3.036413014	3.594574317	2.949568866	3.679922086	3.329096027	3.51296621	3.670047816	3.449918389	3.430005768	3.335467236	3.906790438	3.600019659	4.27407495	3.257567122	5.600725047	3.398919124	3.566345609	3.965236258	4.188849117	5.698817188	5.727110402	3.40465602	3.078830726
ABCG2	7.865070455	8.653994761	8.061511149	8.29045099	7.794959469	8.019156598	7.328549979	7.855008907	7.685184347	8.276745328	6.256586863	7.085791395	8.291561225	8.510227297	6.644600219	7.080924638	8.213153058	7.985701592	8.302680961	7.064617052	7.829948679	7.83639227	6.818198531	7.495303492	5.950216956	8.275246109	6.989181566	7.628735933	5.639091824	8.078136463	6.92911894	7.479408447	6.229471497	7.924813581	6.784469179	7.328047082	6.09085753	8.290072866	6.899858007	7.76347253	5.046941588	5.02759791	5.324364822	5.637182462	4.548202575	4.676045308	5.811883609	7.059425263	7.853870667
ABCG4	4.689463439	4.492610044	4.23547122	4.348506627	4.899465451	5.028366929	4.485215775	4.334308555	4.516877776	4.734308057	4.873153143	4.198350782	4.761736799	4.829556785	4.537967293	4.405366397	4.921646415	4.479130325	4.414474757	4.43171016	4.735653868	4.654656634	4.491048399	4.654417397	4.438709726	4.484969933	4.819074049	4.483839056	4.423111256	4.313477615	4.614348785	4.297653403	4.876670995	4.351450215	4.491926368	4.766230776	4.555800707	4.620292755	4.663910394	4.428760485	4.47469079	4.324991696	4.418466686	5.273356918	4.146694126	4.356275052	4.213921726	4.837879776	4.807825769
ABCG5	9.584673841	9.905484756	10.05590159	9.802745131	9.779533685	9.795002196	8.953523018	9.280911135	9.734475167	9.344984877	8.888399252	9.816256984	9.478304754	9.526311372	9.264445587	9.183761664	9.527105631	9.806268605	8.961492351	9.750825229	9.101673739	9.625319262	8.835109294	9.240475413	8.436265628	10.10317399	10.12268652	10.05841599	10.82581355	9.915858604	9.574620389	10.27555994	9.661931162	9.916868062	9.706723825	8.873001186	10.21880299	9.448063595	9.834574594	10.31610776	11.06643716	10.76398997	9.402934473	9.785002535	9.080354515	8.219834615	9.20431551	9.066515776	9.392966384
ABCG8	7.064166615	6.730438559	7.502223688	6.988676216	6.629694928	5.911656746	6.465354136	5.948345096	6.01236929	6.50088473	5.490936526	6.332272574	6.204122229	7.309377826	6.371412258	5.860593426	5.976622583	7.272519441	5.412726015	6.901794492	5.920869974	5.990460355	6.311622402	6.533389933	5.37322854	7.076780772	7.003998886	7.531670898	8.37118062	7.178554642	6.781330709	7.035361735	4.902694544	6.725416516	6.017952229	4.734806672	7.131633573	6.819163727	6.715465535	6.766838022	8.512845148	7.891717956	5.542483814	5.723257309	4.981173001	6.056717577	4.984618013	6.134676191	6.332272574
ABHD1	3.382677372	3.907582907	3.442938066	2.988390696	3.261075682	3.434557984	3.094470609	3.022336489	3.166666525	3.349514726	3.374589738	3.189015258	3.533311182	3.506375337	3.444137854	3.025957715	3.713445378	3.221277597	3.117111664	3.356213152	3.384824988	3.661857774	2.934082255	3.284557132	3.073286143	3.39049467	3.471551193	3.291533531	3.417664003	3.422983132	3.591703798	3.722790693	3.119576249	3.935644099	3.338490423	3.534771703	3.095303378	3.369189746	3.319306686	3.721598391	3.797687725	3.242854778	3.284858901	3.39837185	3.228714605	3.276291731	3.115671787	3.9527857	3.396153559
ABHD1	4.86753977	4.441440476	4.394377299	5.193269909	5.447887448	5.402819058	4.994053619	5.127756528	4.892806399	5.517035558	4.950918541	4.636714695	5.293764109	5.515504098	4.970958612	4.729926487	5.397728528	4.675847875	5.374975427	4.859413433	5.139931052	4.951576229	4.839767993	4.767679753	4.498502729	4.469902251	4.613740145	4.710647284	4.369380138	4.472121434	5.041998169	4.636972419	4.879768849	5.112700687	4.532573507	4.727185044	4.490951449	4.559193393	4.758311114	5.214851667	4.437894426	4.491382658	4.578334667	5.155181581	4.667868233	4.684320767	4.654417397	4.812164629	5.128803239
ABHD1	4.492493664	4.933797492	4.463664847	5.256392314	4.387361978	4.83145225	4.442427778	3.874778038	4.267846191	4.295232825	4.212329962	3.877187996	4.741817988	4.613957833	4.418560481	4.345848982	4.729809503	4.275443029	4.672823211	4.131448198	4.717058857	4.603714804	4.661029825	4.338696857	3.958090824	4.013139186	4.207539358	4.591738735	4.404646168	4.091676794	4.591951062	4.746198161	3.320003232	4.698510101	4.040270173	4.129201831	3.789393132	4.169026333	4.116230401	4.536714613	4.633538547	4.311722731	3.695393142	4.398733181	3.948503688	3.934595599	3.27871517	4.899976554	4.631540873
ABHD10	7.94491912	8.345909315	8.011958138	8.511437777	8.544728363	8.797397295	7.515654382	8.227586226	7.753754072	8.201334027	8.336495496	8.52875539	8.481902614	8.383456769	7.566285939	7.160490213	8.255356965	7.499393267	7.701509176	7.401696646	8.315626761	7.619882264	7.839373096	7.443474118	7.800084121	8.149238085	8.269609025	7.654819914	7.848065526	8.072552538	7.58757139	7.914539118	7.799932503	8.02848557	7.803982385	7.938421319	7.51345247	7.508660575	7.903904477	7.963613857	7.750340864	7.769897258	6.789384674	7.8603868	7.350955729	7.517646986	7.223289109	8.485347696	8.008147067
ABHD10	6.707336212	6.872786961	6.494970361	6.290405434	5.543640673	4.943030474	6.085189638	5.434434723	4.742555539	5.793760616	5.635323735	5.574832054	5.526280747	6.637986628	5.493455372	5.500836883	5.331622465	5.686780688	4.890991115	5.72109407	5.675118334	4.890246888	5.765956913	5.926697845	7.062584136	6.109093125	5.720534332	6.438010002	7.075263744	6.630089158	5.875372579	5.899695133	4.432328286	5.39410881	5.328008446	5.600183629	5.990261385	6.033882493	6.110234225	4.781151153	6.041734624	6.322463936	5.211515496	4.409895582	5.017366743	6.807587114	5.463036649	5.419966661	6.155081669
ABHD11	3.078637413	2.867394737	2.781482872	2.503399854	2.884836607	2.586424041	3.276088465	2.861118143	2.454207773	3.142298391	2.687421779	2.689455463	2.7136417	2.813722126	3.112107248	3.051342477	3.083130992	2.994218772	2.390342899	2.865409042	2.703487651	2.490818735	2.86325442	2.898822174	3.404049246	2.983461235	2.701258869	3.053261488	3.163351092	2.767789887	2.907939616	2.809327485	2.81612296	2.351213499	2.752032871	2.54831422	3.161742377	3.17742275	2.979630727	2.746800327	3.025542203	3.125847827	3.410783281	2.573014679	2.795474193	3.650060309	3.141447118	2.679959274	2.712800978
ABHD11	6.088716375	6.234809802	5.7501796	5.857557086	5.82677185	5.93003462	5.736588954	6.08432684	5.867539714	6.082669942	6.044349849	5.694239651	6.195032007	5.80505646	5.611809515	5.619561944	6.020457258	5.987338381	7.437614959	6.010743816	6.111686328	6.083159857	5.764230252	5.828632196	5.552581704	5.715013686	5.89933998	5.487127003	5.402699495	5.786060212	5.734339189	5.734339189	5.502275048	6.430870475	5.883775646	6.704078779	5.856777407	5.685465283	5.875037188	6.039761138	4.921866295	5.586394889	5.568846759	6.046767932	5.311055795	5.701793492	5.602885362	5.791718919	5.679054453
ABHD11	6.681738124	6.693240174	6.864237665	6.817384081	6.772590556	6.826693628	6.769459101	6.906384196	6.861965707	6.780144096	7.089469707	6.827941906	6.773862207	6.631998607	7.317212748	6.725416516	7.015325572	6.674601579	7.415601648	7.169645347	6.862631586	6.803602998	6.802429215	6.675845428	6.379338641	6.763905136	7.065972597	6.425410983	6.222979212	6.615646386	6.644772649	6.500690992	7.441739975	6.664776454	7.120009108	6.751449078	7.156982302	6.83497904	7.048052726	6.760141618	6.971968407	7.363557829	7.434506068	7.573071083	8.71327337	7.279699536	7.020875599	7.125880263	6.057297792
ABHD12	6.892732463	6.68776812	6.83945376	6.536568177	7.23067662	7.226180201	6.487220901	6.798937216	6.835173735	6.600291609	6.538037992	6.886528978	6.709179259	6.875190515	7.036876416	6.417166562	6.975092665	6.582834342	7.841476927	7.114642802	6.692440457	6.549204531	6.401295961	6.489269024	6.342690777	6.519302845	7.040291738	6.749102811	6.872243708	6.809380612	6.647114314	6.731477428	7.296811415	6.358626821	6.62376994	5.956262441	6.832110735	6.581227005	6.753535596	6.810414577	6.810507085	7.440750037	6.884066642	7.49429909	7.233866879	7.093267141	6.91086136	7.310691033	7.15157616
ABHD12	7.164362955	6.899086505	6.874999009	6.546376139	6.685846484	6.051881431	6.872243708	6.13162475	6.480475228	6.411583643	6.171112686	6.389194971	6.311461966	6.402982904	7.027192161	6.859616511	6.026173092	7.03372456	5.543965205	6.663098951	6.296957307	6.499415214	6.85519424	6.751654511	7.08841618	6.727777565	6.561405824	6.892108839	7.322040141	7.202388236	6.927816371	6.702813236	6.178236082	6.209150313	6.102767961	6.04504081	7.124573114	6.886944099	6.758976124	6.340596902	6.797217295	7.756152594	7.063084517	6.561010112	6.830937655	7.281690731	6.745809914	7.065275554	7.429115035
ABHD12	5.191452942	5.261056384	5.515653315	6.327912381	6.500690992	6.348728563	5.041531404	5.810360792	6.247615817	5.548810865	6.300361092	6.490913676	5.250857974	5.911580347	5.82582771	5.79188499	6.258146655	5.923139864	5.430186419	5.269306526	5.897197651	5.856290851	5.864030262	4.983582243	5.258065363	5.829979732	5.01439408	5.516362594	5.420116917	5.784176154	5.543640673	5.851864406	6.689523502	4.92903958	5.265964407	4.601645436	5.940435058	5.593143697	5.904545393	5.730803342	4.769224902	6.134806676	4.965233102	7.035203606	6.481675651	4.869430625	4.497930717	6.889414976	6.569261685
ABHD12B /// MIR4454	2.552045869	2.616137351	2.548899227	2.402291278	2.32340254	2.45553086	2.555342716	2.786922836	2.553570711	2.510672754	2.488278214	2.728006878	2.718876955	2.40841715	2.571516801	2.692467259	2.502255918	2.518134094	2.558989646	2.675557622	2.774602173	2.587364185	2.580589655	2.615470168	2.433588964	2.535779986	2.431944643	2.427605864	2.666649875	2.673865087	2.615032032	2.611474543	2.918117123	2.653584488	2.826682819	2.564953004	2.246353798	2.428485275	2.470447319	2.49774107	2.789789555	2.379453892	2.440681494	2.654024003	2.606395958	2.520767275	2.606986216	2.585505176	2.435360245
ABHD12B /// MIR4454	2.413547332	2.424793199	2.281188414	2.655308035	2.844209686	2.401033338	2.55722688	2.877998272	2.382832196	2.453552302	2.45266092	2.629342911	2.527551851	2.45076891	2.563962041	2.450835841	2.638259582	2.564151044	2.401322278	2.833743486	2.535345265	2.48584547	2.535524065	2.676777094	2.526764898	2.420126244	2.72572043	2.607689713	2.496877378	2.684657912	2.437066877	2.594097218	2.463908132	2.673384016	2.766849207	2.505175058	2.5355838	2.493215509	2.550194187	2.628256881	2.455290262	2.628781145	2.607186385	2.559096189	2.579260027	2.603516621	2.553690957	2.698922437	2.80205396
ABHD13	3.694277648	3.991937322	4.076152792	4.008387559	3.835787544	3.850087613	4.101271817	3.587608921	3.58009159	4.658331331	4.067332378	3.69115033	3.74566979	3.810423103	4.025483478	4.071983077	3.756748556	3.817413151	3.112496575	3.381255365	4.306582945	4.089049713	4.283916633	3.962041009	4.051217385	3.922473836	3.268473334	3.742606017	3.987544043	3.705459506	3.693706169	3.510027617	3.029977292	3.484440401	4.035346485	3.566515911	3.574427465	3.646915241	4.13854329	3.848203236	3.822230702	4.23304043	2.971300437	3.948503688	2.994504602	2.912176576	4.086518394	4.595969728	4.309195267
ABHD13	4.332904405	4.531922689	4.50873554	4.594517582	4.253240478	4.344129262	4.576530662	4.761604288	4.717853604	4.97869316	4.306173511	4.808990271	4.453037771	4.357206717	4.587042166	4.746322153	4.031084157	4.809447925	3.248500697	3.937156781	4.960273975	4.345445448	4.684932531	4.880062318	5.033434383	4.598984765	3.71305257	4.685255392	4.868233936	4.551079239	4.462154812	4.509730365	4.488195168	4.139705006	4.726282033	4.232750527	4.180242303	4.416435676	4.875012166	4.283451106	4.338801982	4.994582976	4.244030486	4.420650847	4.401063647	3.527675646	4.808990271	4.617565927	4.544117205
ABHD14A /// ACY1	6.635126764	6.404708389	6.53020505	6.913809076	6.809380612	6.597956993	6.511519294	6.542221286	6.247615817	6.364248716	6.624300931	6.606627771	6.595315951	6.609201651	6.348035026	6.337914749	6.36165286	6.840928349	5.702260218	6.476594609	6.55368126	6.355839331	6.630631759	6.479807473	7.320673938	6.55807649	6.42325455	6.253579613	7.070330091	6.231720672	6.242323572	6.706332384	6.972519208	6.007809773	6.418881622	5.69470546	6.453386276	6.528228691	6.475603588	6.74600952	6.881042291	7.286336141	6.011090023	5.805205728	6.849047502	6.778448797	5.852934506	7.317889809	6.893340032
ABHD14A-ACY1 /// ACY1	9.955400405	10.08774946	10.16407244	10.16541664	10.20676198	9.769229135	10.08479041	9.94657587	9.938256839	10.08332969	9.596671268	9.995792277	9.779533685	9.950270667	10.18578256	9.373276058	10.00875823	10.35639989	9.556762355	9.985447634	10.01133871	10.38183965	9.863912943	10.23093022	8.489584596	10.29817879	10.01419324	9.873853614	10.45342616	10.145292	10.26729804	10.37694258	10.02042018	10.01909943	9.985447634	9.613948597	9.860201088	10.16541664	10.06109597	10.40287501	8.931104756	9.480886344	8.03584606	8.237588059	8.833547546	8.324390206	8.187782982	10.08479041	9.262285334
ABHD14B	9.62634561	9.306067129	9.889658557	9.675189508	9.668969665	9.483811603	9.494360382	9.29488149	9.788472033	9.251117935	9.484862008	9.349600714	9.128051472	9.924375371	9.459331712	9.1135869	9.467694564	9.864960644	8.875971231	9.623411346	9.274352702	9.69391775	9.078272415	9.557637285	8.916165785	9.530388975	9.634229395	9.857810638	9.534234189	9.3974734	9.381501178	9.698211237	9.502821996	9.407133285	9.677359356	8.853917849	9.157352111	9.388557737	9.545247091	9.837997811	8.916743902	8.71203038	6.86058899	7.918446329	8.912193996	8.260492329	7.866931789	9.538782012	9.09901731
ABHD15	6.227214836	6.263721482	6.166255537	6.350560639	5.914284864	5.466170561	5.418943684	6.17092271	5.995931319	6.343842552	5.128165601	5.168825969	6.277531459	6.851520969	5.58880339	4.863784728	5.652913099	6.258146655	3.90594849	5.73320542	5.823847784	5.7678211	5.438935654	5.940940391	3.986865079	6.383565598	6.296957307	6.301047701	6.647594314	6.657359687	6.03546649	6.117112495	5.350625426	6.168440893	6.013850337	5.05539924	5.035410433	6.484727192	6.287328937	6.023947405	6.117428655	5.870702612	5.307631562	5.082625267	5.28615778	5.621296842	6.256921804	5.387422149	5.906793919
ABHD16A	7.687190085	7.117871889	7.639419508	7.311235477	7.217678107	7.167223257	7.406663859	7.077592309	7.514896463	7.074219498	7.214719481	7.476718614	6.971589398	7.305256259	7.712642048	7.020449972	7.253131246	7.641750877	7.97788083	7.40099818	7.301121581	7.613815729	7.142469069	7.400007452	7.215188473	7.465220532	7.071541225	7.430809627	7.177042039	7.424847163	7.476383922	7.643065834	7.495838206	7.469834034	7.343879665	6.720745654	7.289806559	7.263364098	7.391845275	7.005018661	7.311573139	7.539878027	7.779024787	7.137039087	7.791718601	8.458561975	7.102001282	8.03159754	8.260492329
ABHD16A	4.812164629	4.823997218	5.22066112	5.987643734	6.109704771	6.187506168	5.431588325	5.329496607	5.172008542	5.743898882	5.828632196	5.787374602	5.666145493	6.006016417	5.146682299	5.128426072	6.006606382	5.200589148	6.017783826	5.690215601	5.593620597	6.12565935	5.493455372	5.177328907	4.700993236	5.003535879	6.012029644	5.538152483	4.944678875	4.632277901	5.197917191	5.425899471	5.640736033	5.34236736	4.757405141	5.353406205	4.861892208	5.248453999	5.164509357	5.7678211	4.920696871	5.025306822	5.022395926	5.922343512	4.398126168	4.816110288	4.928090156	5.605294011	5.694376887
ABHD16B	3.092172495	3.271009233	3.562550267	2.841189739	3.487853219	3.294038237	3.430185918	2.963349219	3.297221647	3.447842411	3.845486394	3.155216258	3.890631343	3.52788559	3.35579465	3.300081843	3.461295423	3.531371814	3.686242427	3.819174319	3.695612373	3.625213549	3.189994763	3.432976399	3.321465919	3.027749044	3.547498789	3.866585837	3.236248142	3.291129586	3.465217542	3.287143059	3.451352347	3.181971551	3.124598218	3.122005608	3.220880489	3.517406144	3.077330067	3.148474661	3.324221909	3.651761066	3.282086807	3.665756463	3.465289984	3.312933547	3.164773455	3.389757896	3.693410808
ABHD17A	8.078514499	7.797139146	7.872526634	7.819103553	7.55287374	6.787272958	7.545644422	7.997512208	7.944638351	7.77382328	7.682193051	7.935662817	7.719886906	7.74846004	8.100750614	7.725858756	7.445769952	7.891717956	7.796811871	8.312342236	7.406353267	7.642501758	7.560161391	7.665251091	7.637437479	7.927091312	8.443715762	8.436707619	8.416095328	7.603339815	7.9484797	8.023543187	8.354531272	7.385755537	7.928647384	7.40863687	8.245714847	8.108033048	8.079911035	8.105548887	7.896990228	8.748296365	8.922587797	7.20360389	8.130906267	7.475275836	8.174219233	7.702645358	7.076490822
ABHD17B	5.506630314	5.062215178	4.929166303	4.189612349	4.27185704	4.29839339	4.472538605	4.166779986	4.518255359	4.556115656	4.920566847	4.282073365	4.131791889	4.65082032	4.202406464	4.14404337	4.183582629	4.109795201	4.026642217	4.674027807	4.647886448	4.129312982	4.871345858	4.665330658	5.008947895	4.667732199	4.345445448	5.121057424	4.914136162	5.117069705	4.361659797	4.236685267	4.290796168	5.060053998	4.280059064	5.170231365	4.86430484	4.921092116	4.698240914	4.284220009	3.93688875	4.844927593	4.49870089	3.998153038	4.444030011	5.462494109	4.624109121	4.411480716	4.295760174
ABHD17B	7.27594124	7.475957914	7.272519441	7.799336086	7.246451104	7.108783893	7.226615245	7.42397398	7.788443261	7.557632605	7.392130645	7.423502842	7.411038584	7.451786113	6.997899833	7.206363976	6.976684261	7.28041819	6.358272647	6.471948551	7.052717328	6.812538966	7.707483831	7.361300252	7.414570189	7.140327765	7.076982896	6.864061591	6.77276486	7.311371449	7.154517496	7.170634799	7.350692478	7.650185318	7.32182636	7.441739975	6.966931989	7.185655499	7.449320796	6.931648598	5.231971723	6.906384196	7.673649509	7.746810794	7.407892731	7.396416935	6.813589411	7.87160804	6.792833476
ABHD17B	2.765074018	3.059526793	3.040083757	2.808595034	3.434161884	3.238503485	3.125178013	3.31339553	3.18576442	3.246231186	3.605923206	3.435337439	2.981137798	3.056380901	3.49182924	3.10050557	3.469220416	2.956936995	3.346593355	3.229058937	2.745793031	3.232424015	2.973683208	3.167348299	3.028160506	3.290376036	2.783590061	2.823652504	3.022619235	3.10343509	3.189141182	2.968020453	3.176261304	3.207183591	2.954068578	3.335607272	3.011340081	2.927058687	3.036540351	3.229453355	2.927002984	3.107045659	2.865583297	3.266600871	3.075036499	3.058534613	3.03485882	3.199236268	2.884184424
ABHD17C	5.470955168	5.111336005	4.965965576	4.662554219	4.818831262	5.103513666	5.597470092	5.789379812	5.100922579	5.735604608	5.490658914	5.404509804	5.678104576	5.58348261	5.397304106	5.529508475	5.576816621	5.172719847	5.236073732	5.346546898	5.510952504	5.690486681	6.55079561	4.734570505	6.973047303	5.744529585	4.682683537	5.254807254	4.433491281	4.986172498	5.010118668	5.164509357	4.269291955	5.709456809	5.70592465	5.319402413	5.202325702	5.594841819	5.526540213	4.878857859	5.957261408	6.088639621	4.361659797	6.443304788	5.243832456	5.935450825	6.727984014	5.573710341	6.039576153
ABHD2	7.384033821	8.054926708	7.411407167	8.234634551	7.361068979	7.553394046	8.544503244	7.787505906	7.762629616	7.890838889	8.080254658	7.892037557	7.66221432	7.627098517	7.750204244	7.143478537	8.481502286	7.508371449	6.985209893	8.322124163	7.549589792	7.939934175	7.907143769	7.88256437	6.991169386	7.371346587	7.766139291	7.58193346	7.907455267	7.19433911	8.019156598	7.703833074	7.465477343	7.831548649	7.92766863	7.272026847	7.53564167	7.71523531	7.876125832	7.720137639	8.603333116	8.183345449	5.341221283	7.168799035	6.071678761	6.260557571	6.641038253	7.19016051	7.874417661
ABHD2	8.881277322	8.405606338	8.175331084	7.932655835	7.397187864	6.019986282	7.781742713	8.60694721	9.34652369	8.298560524	7.537757517	8.029849502	7.996913334	8.57227476	8.905448317	7.79744373	6.941356164	8.207272547	5.791205105	8.768159335	6.39799584	6.838796069	8.066273681	8.095479386	7.384466359	7.216353444	9.565029676	9.149195334	9.093576402	7.367660323	8.931104756	9.118042247	8.11493263	7.954026831	8.562015429	8.434877439	8.12382889	8.987198516	8.946722359	8.00027322	9.574620389	9.052360922	6.302492205	4.943152648	6.804157361	6.455381783	8.682026753	6.036584464	6.901553151
ABHD2	8.856394997	9.291905719	8.609850381	9.348111826	8.803487796	8.607836244	8.261273311	9.193579572	8.701603364	8.961492351	8.948607263	9.024783385	9.265355944	8.993881505	9.030479159	8.209367807	8.651688744	8.761482893	9.112266088	9.002209413	8.60184401	8.865643957	9.002868858	8.275645006	8.067658466	8.508944069	8.994482448	9.022259824	8.896819136	8.287397056	9.241243801	9.022725348	7.728893726	8.734570847	8.378641992	8.922014156	8.278732912	8.829769116	9.249648235	8.871265676	9.010274944	8.540117298	6.550077234	8.361043241	7.697840429	6.698602758	8.760456018	8.714030968	8.747777701
ABHD2	7.019136354	7.393795239	6.783713169	8.463946213	7.378898203	7.491283189	8.392240235	7.706416777	7.743072741	7.854708649	8.06410149	7.939323898	7.425627792	7.66494956	7.193157486	7.409854522	8.3127152	7.324709969	7.13391828	7.946906892	7.487665057	8.034073041	7.908616734	7.914539118	6.885406341	6.83603673	7.342080497	7.408112848	7.188978105	6.703461972	8.110260399	7.486916334	8.298560524	7.421699333	7.697591897	6.827536916	6.847428568	7.405083594	7.793177166	7.817472197	7.711156009	7.268025035	4.817142422	7.281690731	6.297460962	5.758674289	6.449478408	7.546713013	8.330641823
ABHD2	8.998708451	9.266083014	8.418297326	8.925386714	8.672989829	7.794105894	8.625486238	9.474838309	9.573640679	9.158188388	8.623976099	9.424465039	9.086490482	9.110351833	9.324193443	8.625486238	8.449698107	8.929895285	7.559252219	9.410615502	7.915526496	7.955651667	8.925386714	8.641315743	7.849080122	8.038221417	10.03727134	9.593974033	9.43533121	8.131946025	9.605167386	9.219307148	9.178761273	8.32475823	8.716846526	8.69819472	8.599357466	9.588304719	9.285567168	9.400634612	10.21161134	9.318916524	6.635870014	6.222138641	7.476949602	6.869648425	9.353332901	7.039343513	8.001262826
ABHD2	7.954672498	7.375245408	6.432266886	5.654941969	3.958918891	3.93840703	6.709897513	5.791377468	5.059129143	6.570412589	4.21120173	5.254950004	5.056323588	6.961699474	6.104671731	6.390253273	3.855410985	6.662330813	3.803339513	7.152719152	3.940076395	4.887708505	6.669708892	7.229433276	6.544088231	4.820135206	7.86963969	8.200127592	8.559228545	5.346234668	7.361969968	6.056145934	4.485498503	5.222547115	5.054119722	6.219302531	6.721148029	8.214592429	6.719990017	5.514578194	7.545644422	7.623805877	4.568542775	4.092896906	3.942171909	5.388950068	7.041667032	4.434112263	4.840631972
ABHD3	7.904919778	8.186199569	8.169825367	8.500237706	8.237901517	8.185471901	8.0885146	8.348341342	7.973264339	8.203690839	8.262950069	8.224219575	8.405257638	8.164815355	7.906454904	8.245892103	8.209158574	7.917471412	8.31803648	8.059539819	8.151894754	8.441962868	8.338502528	8.225662114	8.027883799	8.151894754	8.063285429	8.126366305	7.899800691	7.96852226	8.374829567	7.931081905	7.830874121	8.37724092	7.813356011	8.197939051	8.058461731	7.984699093	8.150344868	8.31719177	7.958106574	8.452488199	7.974616818	8.493736639	8.178677322	9.004578719	8.572745058	7.585465762	7.853527067
ABHD4	7.842982528	7.428852722	7.205271874	6.711115851	7.32157543	6.91358424	7.660903915	7.224627324	7.273204158	7.13820725	7.700635116	7.124330475	7.056543308	7.055826603	7.541192519	6.863837027	7.146182408	7.278234077	7.61110686	8.109222809	7.122763782	7.150457725	7.173488398	7.331002989	7.205271874	7.60509573	7.432818236	7.363438297	7.484264034	7.346755992	7.081751912	7.292750398	7.105912387	7.473221809	7.591497544	7.641750877	7.581503525	7.427166042	7.516932998	7.335681329	7.166748691	7.741068015	7.631708296	7.372365293	7.246735285	8.313590358	7.688213953	6.98231381	7.174164066
ABHD4	4.111115456	4.167569893	3.728201204	3.935376211	3.814204953	4.013139186	3.678694413	3.571704107	3.752796668	3.874684206	4.007904189	4.078058543	3.813946841	3.909721246	3.949076406	3.621773033	3.840038729	3.826670568	3.726366409	3.67651755	3.903905528	4.086601749	3.990905782	3.796559542	4.124031975	3.932906253	3.973047119	3.900887895	3.976484069	3.916216313	3.791553963	4.068698365	3.854933196	3.65152804	4.134756067	3.895616587	3.977812558	3.978076781	4.144226367	3.918331647	3.887822232	3.66881324	3.686395245	4.615893736	4.048786668	4.452201892	4.17450494	4.535559451	4.381964332
ABHD5	5.842156353	7.160075383	6.499415214	4.692777107	4.270830783	4.79824786	5.911152877	4.752137856	4.778499454	5.73320542	4.840894724	4.073728081	5.041460714	6.244141923	5.297562291	5.193698006	4.692777107	5.750347765	3.426225706	4.575699532	5.484357134	4.899976554	5.960937559	6.896985004	4.664376122	6.700382317	5.809729176	5.649413121	5.116092737	6.402054244	5.749099929	6.317710941	3.923719656	6.102281978	5.744028791	5.640181527	5.130946534	6.36600372	5.208614627	6.939359585	4.90902811	5.080592617	3.672768452	4.352777973	4.153175765	5.638521384	4.815979693	5.201548229	4.968512886
ABHD5	6.116154986	5.976226248	6.699179865	5.837923536	5.864030262	6.21668452	6.897597816	6.503622483	6.681145328	6.999222828	5.601899488	6.011260188	6.820122424	6.773324112	6.657262601	5.778104052	6.25829776	5.791718919	4.812625221	4.873779348	6.311322302	6.231901414	6.576156606	6.85999542	4.782215886	6.798283004	5.218481918	5.576532745	4.764914719	5.601899488	6.183106063	7.38356754	5.500286743	5.798428323	6.568608199	5.955696176	5.260535714	6.426196355	5.89736002	6.630287568	5.757469091	5.384173703	4.284642189	5.896277652	5.560870959	5.748370113	4.532689241	6.423593478	5.726887589
ABHD5	6.034744046	5.864030262	5.700568178	5.232679648	5.309755399	4.915389082	6.516008834	5.097930026	5.279607926	5.953891404	5.72653981	5.487827131	5.401359116	6.196379558	5.694059638	5.482550553	4.769695152	5.760274596	4.183159888	5.236454792	6.125771973	5.599892111	6.227718566	6.966044613	5.262915751	6.229313319	4.911030537	5.303594714	5.145619469	5.448853341	5.995601814	5.561007046	4.36852974	5.686780688	5.446878768	5.353693204	5.492167663	5.66305078	4.898663689	6.268251944	5.31499546	5.743521814	3.952174288	5.934041459	4.745091267	6.027850857	4.483545953	6.496336383	6.113883117
ABHD5	2.651074904	5.022921933	4.946327352	2.91147101	3.044591541	4.380189819	3.705142602	3.208475558	3.233906656	2.975413077	3.726248944	3.206261076	3.145687384	4.055817998	3.182229591	2.982476959	3.605779106	3.260235841	2.758253487	2.808427901	2.609568261	2.874254611	3.189218544	4.858374176	2.857630842	4.354940375	4.238460521	3.251951464	3.056830964	4.433624809	3.18049725	4.314394343	2.909209987	4.114495967	3.944555811	2.969385735	3.00884718	3.197072908	3.835703829	5.47706287	3.209842396	3.13393945	2.778135757	3.060141824	3.356286735	3.113615489	2.952770442	3.21096188	2.304620378
ABHD6	8.247277855	8.323601793	8.006561834	8.414741467	8.142673115	7.343319953	7.681670875	8.452046146	7.583994215	7.901407075	8.600774664	8.188944146	8.019156598	8.003648558	8.022036601	7.836683109	7.933592274	7.917141222	7.367786701	8.222303563	8.285400266	7.815668775	7.743072741	7.818273872	5.858819709	7.870612003	8.153555959	8.129889572	7.722929283	7.959113971	8.422760891	8.173539435	7.571131226	7.528563946	8.128249306	7.521430136	7.37572114	7.67588919	8.604238772	8.138922438	6.311173583	7.065275554	5.315609132	7.875823033	6.910303635	6.380668107	5.720250808	7.827894817	6.739237166
ABHD6	3.334741052	3.092957966	3.388943425	3.161325286	3.26229998	3.239737236	2.79896938	3.061708228	3.248552756	3.330903036	3.598339591	3.23014321	2.886234359	3.406538598	3.543198984	3.037918859	3.2799614	2.846196349	3.732218843	3.026414551	3.250302672	3.325206506	2.880450507	3.292224585	3.05480327	3.177811014	3.489415078	3.182384407	3.228658741	3.128544498	3.054358347	3.30583906	2.959796171	3.091605209	3.098036756	3.327195966	2.971672747	3.110418682	2.999372475	3.073969171	2.953711045	2.897364327	2.945151158	3.022368836	3.162275996	3.049739855	2.954502675	3.361850882	2.968020453
ABHD6	7.670012792	7.23067662	7.04232752	6.056326964	5.457464042	3.622949612	6.094178967	6.20604013	5.044672142	6.011405748	5.581528454	5.874212332	5.685392032	6.162595894	5.92879498	6.62783703	4.863851162	6.404708389	3.711192081	6.510966955	5.880149959	6.083848836	6.449125124	6.693660066	4.779888595	6.46628256	6.081567519	7.407892731	6.958225385	7.083824145	6.910755654	6.359717894	4.334405556	5.722694511	5.684795547	5.736030832	6.119704163	6.698981494	7.31536686	4.907200695	4.861656535	5.308876114	3.747945051	3.882364182	4.872891454	5.373895068	4.135043719	5.070077098	5.00617612
ABHD6	7.958445433	8.34356789	7.904283012	8.70669427	8.767590585	8.215366397	7.413608424	8.459025732	7.574541523	7.979775742	8.510611906	8.715414393	8.239248963	8.382887286	7.716765629	7.970442049	8.191731752	7.874560737	8.222303563	8.029849502	8.347089052	8.195924911	8.142673115	7.763217083	5.5693195	7.729216816	8.352848869	8.346263734	7.575776055	7.951470708	8.360238126	8.316065296	7.906454904	7.584232262	8.033394873	7.747594327	7.521897757	7.666840343	8.711037505	8.480280797	6.102958376	6.651179188	4.97869316	8.479782735	6.861137789	6.403821204	5.280885251	8.147050165	6.892352154
ABHD8	5.505729919	5.254276109	5.301084284	4.707238785	5.04969895	5.542483814	4.829794439	5.382051532	5.529363503	5.043985876	5.002279436	5.539085107	5.331468259	5.773288491	5.721675198	5.186725985	4.497186594	5.275790966	4.658226726	4.937920589	5.512727624	5.264512865	4.823667797	5.361511124	5.845494822	4.636237981	5.311470847	5.508963744	5.494180895	5.289839872	5.741353158	5.427784994	5.305100226	5.242098065	5.228842541	5.267615285	5.376056292	5.144203789	5.603489003	5.539678289	5.395552511	5.680339201	5.131937949	5.614730551	5.456640357	5.6264408	5.508963744	5.75002674	5.130320963
ABI1	2.435360245	2.404622621	2.302891792	2.327475704	2.259595275	2.522222855	2.348949034	2.465943984	2.395496069	2.443025356	2.39901109	2.402291278	2.470899365	2.296991749	2.300396635	2.460138443	2.658637003	2.196684083	2.557287812	2.431663673	2.418393348	2.762764353	2.436383819	2.322131691	2.349077309	2.256278819	2.22061356	2.253108415	2.213753588	2.338268287	2.217223087	2.456151844	2.343028741	2.394501052	2.576656533	2.36026734	2.377859922	2.680757556	2.28993269	2.361717145	2.291153991	2.229925212	2.360498124	2.527284099	2.476784255	2.337217958	2.652995782	2.328450666	2.364024103
ABI1	6.86058899	6.64439713	6.685676227	6.03726205	4.783621305	5.506317827	7.296344565	5.810977221	6.104125375	6.735502037	6.402725957	6.210024965	5.959636758	6.248368927	6.319297116	6.981220419	5.643091492	6.687138675	4.020135085	7.186754923	6.323571203	6.376758215	6.886159279	7.381380364	6.78093187	6.440494663	6.154913203	6.88791671	7.435284425	6.758623372	6.401295961	6.233104292	4.792626211	6.417605399	6.425218566	6.488659673	7.453977364	6.623235754	6.506148662	6.218677964	6.787870216	7.301356339	6.575102347	5.656664617	6.469768021	7.833561251	6.95303243	6.647114314	6.911349154
ABI1	6.703247861	7.360394595	7.363677361	7.1354587	6.900087896	7.310031805	7.430049149	6.950936587	6.790556584	6.984860339	7.345389068	7.281441109	6.758017051	7.29047589	6.773324112	7.615108529	6.890866117	7.520663936	5.924522286	6.62783703	7.384245159	7.356747711	7.095226386	7.42397398	7.044435183	6.955620789	6.989621452	6.943091139	7.200857053	7.187883547	7.015940939	6.648402331	6.327834301	6.732419108	6.973616928	7.1334919	7.851710975	6.83289225	7.104622848	6.936691718	6.816402811	6.841509267	6.467140676	7.72372124	7.836917611	7.49182888	7.095035895	8.309693481	7.80677816
ABI2	5.649738874	5.876828407	5.825223873	6.086395267	6.373774622	5.62226059	5.653066765	6.029032024	5.932618896	5.800592023	5.869448028	5.505875485	6.108200386	5.75634723	5.766580202	6.015201684	5.944746281	5.802158564	6.255345469	5.988984978	6.29074308	5.768950133	5.850574163	5.865210229	6.051712586	6.090388885	5.641830653	5.926697845	5.685230446	5.925356898	5.540601277	6.142341594	5.825223873	6.752043466	6.028621204	6.69049855	6.020589735	5.385039741	6.08432684	5.724896136	6.340596902	6.478950146	6.470849032	5.813691957	5.700237568	5.811121936	5.846111368	5.881779248	6.102594625
ABI2	5.582868981	5.977896934	5.538416445	5.380882396	5.809245002	5.641549022	5.492167663	5.338201947	5.623057725	5.398431748	5.851070851	4.972134054	5.553125212	5.623841388	5.981183471	5.517280358	5.48167677	5.169865104	6.188775698	5.575141549	5.722959488	5.668009601	5.532452034	5.333813458	5.896125812	5.682210114	5.371913607	5.608274854	5.38134389	5.556752837	5.450673689	5.77414759	5.526540213	6.310995467	5.729911125	6.34250803	5.702260218	5.428469442	5.654104918	5.316146392	6.008284188	6.057473912	6.227214836	5.850574163	5.386856416	5.574685052	5.53405211	5.34849669	5.719199768
ABI2	5.847585559	5.552581704	5.497500671	5.593143697	5.749271556	5.194626653	5.569750914	5.527865099	5.646892813	5.70032625	5.847585559	5.354726025	5.794380349	6.004143515	5.234268806	5.534934238	5.242741058	5.413331983	5.768520142	5.749782598	5.647270018	5.420641459	5.586554738	5.531989762	6.191585594	5.876161927	5.549820239	5.565434101	5.421948493	5.449007342	5.507959092	5.594841819	5.491820015	6.197779151	5.70565823	6.204823088	5.768950133	5.459640306	5.879692198	5.07835654	6.072089828	6.243602945	6.213231447	5.290539713	5.478608375	5.699917877	5.653546101	5.462634812	5.873553265
ABI2	2.59672859	2.701605439	2.809022124	2.423588573	2.341866538	2.775788373	2.719797655	2.50883008	2.767023696	2.898822174	2.52013698	2.605192544	2.427786296	2.809022124	2.740664449	3.181971551	2.286704368	2.64013836	2.534034828	3.290251759	2.54831422	2.935099678	2.463486555	2.873862837	2.87950212	2.736411285	2.99693628	2.886786063	2.86150234	2.620181552	2.672953701	2.469461824	2.677493438	2.847853952	2.606785512	2.696107909	2.85718267	2.828225053	2.779473812	2.908749253	3.05480327	3.26373295	3.509956219	2.536656599	2.8617061	2.561601075	2.916753906	2.381880405	2.60059937
ABI2	6.505331813	6.48131398	6.671145326	6.653976059	6.608809415	6.765884048	6.343670054	7.163377659	7.017045416	6.896121327	7.129944357	7.1753138	7.16154144	6.939359585	6.569083471	7.691916001	7.333856747	6.649498856	6.694939952	7.09565269	6.389719386	6.728170502	7.250422073	6.497770511	7.42642209	6.518550073	7.027695423	7.322309167	7.261239397	6.339537284	6.25931552	6.82736757	7.565803753	6.673818325	7.28676561	6.950530191	6.986464908	7.159426141	7.225343525	7.037900076	6.941126346	7.367434871	8.423674287	7.109651372	6.991776104	6.214988783	7.529283392	6.538764191	6.709367991
ABI2	6.761347455	6.893545389	6.581402828	7.049834461	7.061012026	7.201522475	6.40883502	7.456044166	6.996296316	7.026009606	6.971681136	7.392869955	7.144508758	6.588221155	6.732027677	7.582664519	7.065730515	6.527109626	7.207918834	7.4854897	7.067985083	7.101585851	7.001592784	6.499229312	7.651573467	6.919260719	6.869648425	6.945954051	6.58195848	6.874999009	6.735690794	6.723915512	7.039999512	7.489827757	6.891212862	7.510686186	7.052015288	6.865034376	7.037291296	7.013715726	6.477881095	7.343879665	8.614226435	7.631225826	7.16417926	6.183106063	7.318825229	6.948765771	6.935098292
ABI2	8.458141101	8.536793293	8.004810215	8.125289587	6.8852193	6.989805859	6.24625551	6.294921292	6.900624688	6.83497904	6.235475476	6.464006301	6.399852057	7.392130645	6.545993883	5.879011599	6.036194399	7.056284107	6.210746176	6.053230593	6.717605868	6.236210361	5.397162299	6.986313661	7.190374951	7.857596407	7.864543546	8.922014156	8.391426713	7.599739737	6.291547613	7.356864724	5.881279464	7.788157015	7.651573467	7.573470792	6.679621818	8.821364879	7.639632175	7.572118601	5.94607065	7.615684134	8.590439386	7.129275582	6.626761848	5.879249605	6.508314346	6.658016537	7.650470649
ABI2 /// RP11-363J17.1	2.933223079	3.326361065	2.61083815	3.320003232	2.570826127	2.647744019	2.984861477	3.001275142	2.647041532	2.762404505	3.41147217	3.361284942	3.136154686	2.885119609	2.757865081	2.956437768	3.206199317	3.221076321	3.419565044	2.88925153	2.860251512	3.215530918	2.987879966	2.94327196	3.002212816	3.078637413	3.109639639	3.273894111	2.853065581	2.900110171	3.371373538	3.3813249	2.563767731	2.858480649	3.062536882	2.959282288	3.007406485	2.907516067	3.107209704	2.697377912	2.895775018	3.104892771	2.976176284	2.858370453	2.94865846	2.997586553	2.822878803	2.986432489	3.106977733
ABI3	6.394353992	6.241483068	6.215699481	5.742619748	6.445023932	6.223459402	6.093366753	5.992362165	6.349831003	6.189631014	6.55368126	5.987000958	6.440891873	6.155232583	6.429775651	5.911287459	6.523167341	6.437526092	6.714838772	6.198122159	6.41167987	5.989327142	6.114572503	6.29523543	5.72561013	6.12229683	6.680365096	6.27081322	5.790779068	5.956620624	6.39517607	6.276158574	6.5418819	6.443304788	6.020589735	6.46496497	6.67896781	6.309906332	6.475603588	5.518356219	5.255135403	5.425233338	6.296579183	5.823178263	5.815604807	5.446026174	5.230545008	5.792161767	5.752883947
ABI3BP	2.3644832	2.413112912	2.55603097	2.417616657	2.37904629	2.450093669	2.32927491	2.244537988	2.398533981	2.530078433	2.749299696	2.372923178	2.379335274	2.424372393	2.730283793	2.639789607	2.586904585	2.436643638	2.792063013	2.390448805	2.271594364	2.345766641	2.563568939	2.311488737	2.289501886	2.764790111	2.50141744	2.232878938	2.773114765	2.566117738	2.335577911	2.683925571	2.565532519	2.580769573	2.482099928	2.706061655	2.515726354	2.34728088	2.542344825	2.160142111	2.476180473	2.292524532	2.39733837	2.626205622	2.446504597	2.460592572	2.511650384	2.424980761	2.435264706
ABI3BP	2.54282237	2.712407667	2.706988668	3.193285863	2.664491691	2.92460422	2.832964774	2.869741596	2.61154392	2.827221583	2.804852276	2.517922555	2.870306121	2.773378548	2.698922437	2.971611566	2.594906647	2.928453986	2.897168707	2.58376171	2.845427844	2.576838359	2.504742941	2.888600998	2.680938735	3.018959865	2.600347814	2.743179194	6.232925143	2.911939487	2.743987083	2.802220119	2.72777048	2.57744042	2.711446232	2.772206987	2.782893017	2.484303172	2.500221581	2.673316746	2.570579629	2.481311812	2.577876313	2.820577149	2.639789607	2.512502655	2.518664004	2.688818949	2.94813871
ABI3BP	5.383879167	6.68971663	5.569750914	6.633307332	7.199878802	6.665687132	6.269280766	6.266498491	5.549097378	5.911878388	6.366600636	6.828691495	6.13212254	6.161591923	7.036418129	6.895739091	5.346234668	6.451993262	3.959271909	6.621876713	6.776714565	5.952840002	6.348934824	6.317536459	3.005857614	6.538952118	4.45322776	6.009589906	9.095526369	6.051881431	5.895773025	6.470656257	5.959760984	6.678546821	6.326686179	6.11757896	5.982151663	5.922479565	5.107836361	6.253579613	3.467317694	3.380238192	3.389815835	5.974142728	4.01899601	4.161785077	3.299378664	3.729318891	7.309377826
ABL1	6.423790742	6.046563724	6.162263547	6.102281978	5.641401273	5.047333117	6.38235095	6.126387862	5.812913642	6.512395203	6.116014593	6.289786072	6.119827798	6.2036257	6.655914858	6.42893417	6.364901619	6.458534955	5.296485049	6.826598514	6.040935531	6.025098373	7.369509563	5.978388642	6.820975226	5.985205916	6.431375016	6.610176598	7.156982302	6.458663726	6.624112629	5.748953355	6.142856258	5.743898882	6.310116725	6.255345469	6.990493033	6.48821668	6.620175176	6.741394847	6.008586708	7.117166708	7.523128867	6.873465635	6.673213084	7.399529628	7.444206763	6.333775599	6.82402735
ABL2	3.511920809	3.310654709	3.379890442	3.542426379	3.802806081	3.320472009	4.517688017	2.869566211	3.012596305	3.469220416	3.635421164	3.424582796	3.087010354	3.12052749	3.315420672	3.381129019	3.159852991	2.575844707	3.704772239	3.659697394	3.543693222	3.617286862	3.57790473	3.692334183	3.509074735	3.771660427	3.274437543	3.381886244	3.323646135	2.9482579	3.191424989	3.45249151	3.630910439	3.56598132	3.608974778	3.466587186	3.636183145	3.034033314	3.656466094	3.366811841	3.497411051	3.080315991	3.542796099	3.393097932	3.906596916	3.564838272	3.266270714	3.516605083	3.18783789
ABL2	5.409468671	5.694834292	5.483911056	5.362640442	5.262790208	5.682520453	6.29982568	5.715698878	5.45649202	5.103372746	5.713425648	5.501813405	5.762902741	5.99956622	5.981676337	5.751927173	5.518212307	5.252667478	4.755341221	5.758523434	5.737829405	5.48630938	6.401873329	5.602602356	6.439561391	5.656508017	5.132714555	5.272060605	5.435362411	5.981350227	5.677403354	5.54548124	5.314798078	5.601285897	5.69307652	5.622659685	5.62850521	6.190603822	5.85217543	5.83284912	6.109169281	5.405033844	7.724752209	6.68776812	6.961915217	7.168548605	6.074026895	6.499769357	6.216846653
ABL2	5.250096356	5.731096592	5.060441241	5.99394936	5.964282455	5.594841819	5.959317857	5.916680847	5.185583042	5.605968999	5.964599919	5.95641832	5.752394148	5.640736033	5.387815707	5.572176	5.601029041	5.641830653	5.459787552	5.868386474	5.771219601	6.150076769	6.630631759	5.802311455	5.865851277	5.663386789	5.291381755	5.814209049	5.619561944	6.048895389	5.76798184	5.591787345	5.442137105	5.529508475	5.73288483	6.061110966	5.403113533	5.71146038	5.440087609	5.85039744	6.204444877	5.674367012	7.803355125	6.150842081	6.151323191	6.390607868	6.052039318	5.58111524	6.043486557
ABLIM1	7.81716925	7.68050486	7.530877854	7.55287374	7.54720884	7.451106627	9.386816347	8.669394023	9.333264002	8.472397761	8.170171293	8.073251274	8.374410329	7.589443172	9.604202866	8.859630343	9.12027915	8.099465352	7.372117665	8.618439589	7.855335542	9.178761273	8.979767549	8.276388664	8.272847008	7.635638663	7.816026951	7.520410555	7.994277102	7.70886312	8.787561709	8.096703095	8.444551234	7.483991814	8.254109771	8.625002865	8.120396029	8.699215515	7.760768401	8.899054477	8.385720728	7.84972666	7.398247489	7.751122398	9.241243801	7.773006256	7.204592999	8.629531815	8.534585679
ABLIM1	5.287316963	5.260781486	5.010235846	5.775204732	5.967708216	6.377617579	6.515630743	6.992157139	6.940265234	7.085366053	6.906580764	6.797499016	6.946415138	5.871217269	7.031126354	6.65284246	7.695997269	6.083159857	7.404575991	6.698234864	6.559172108	6.980329438	7.390883054	6.446151529	5.765828709	4.709372129	5.542633802	6.005321239	5.912517726	4.963646105	6.108477626	5.71146038	6.000064946	5.045433808	5.832989934	5.689798277	6.055113819	6.621179842	5.270697293	6.180741382	6.206530717	6.007058309	5.47265203	5.992005296	5.816321486	5.719945599	4.696586352	6.496991915	6.784469179
ABLIM2	5.052934815	5.290994931	4.900746103	4.49030792	4.827320784	5.092962486	5.435697762	5.011796289	5.063991211	4.994725825	4.782346469	4.910636606	4.89801494	4.817763927	4.877060665	4.854804689	4.973690337	4.951193029	5.766580202	4.765346958	5.110422889	4.986405863	4.825605576	4.811327992	4.682542368	5.191302853	5.2214995	4.762134772	4.578667308	4.851053489	4.88388635	5.377261464	5.215928221	5.51379048	5.164639571	5.335936049	5.140221734	4.872758846	5.070582562	5.042258187	4.854561928	4.89987066	4.966528829	5.080916303	5.066589106	4.713445457	4.935627117	4.829198671	4.700742292
ABLIM2	3.355728743	3.438168664	3.253564145	3.240832478	3.769939659	3.720521223	3.643816062	3.502072876	3.33582711	3.518972117	3.39983462	3.099413835	3.283899692	3.209949874	3.413736996	3.315275281	3.207940951	3.606157186	4.694392349	2.973653648	3.873013997	3.564694087	3.476084541	3.535629492	3.41015051	3.428989517	3.284684944	3.165944963	3.23617689	3.261562699	3.398296585	3.382542473	2.920171275	3.408086119	3.192269232	3.845131438	3.698055135	3.115538321	3.129500667	3.292224585	3.065014052	3.199609584	3.223433682	3.862293836	3.179148173	3.273389653	3.454725179	3.665374263	3.499406765
ABLIM2	3.549161782	3.270440373	4.029728058	3.41817506	3.849654993	3.823005092	3.390122465	3.806558179	3.893199245	3.686395245	3.833647021	3.916216313	3.366749538	3.87736154	3.760611863	3.778089618	3.320844961	3.729535297	4.562227208	3.813611294	4.267846191	3.968992798	3.699287811	3.755173542	3.375939412	3.722004391	3.492936887	3.609885398	3.31852121	3.268799441	3.864578843	3.646984386	4.957732859	4.004579286	3.780841902	3.634398017	3.490107742	3.502949488	3.831216424	3.92424755	4.397602978	3.472603914	4.007904189	4.210478701	5.649555468	4.003396493	4.841666054	4.138264295	3.68217276
ABLIM2	4.919802712	4.277495225	4.757637015	4.607783001	5.059710777	5.863876564	4.274301866	4.485271395	4.838629528	4.648866401	4.790569451	4.607783001	4.618970003	4.724915886	4.715753794	4.548295289	4.901669455	4.744042025	5.167765164	4.75472023	5.269431687	4.941486452	4.33942127	4.741340394	4.562106944	4.43765818	4.63614007	4.553646899	4.522772607	4.413163294	4.350084735	4.82213841	5.337270872	4.394742268	4.642029958	4.391264409	4.663800948	4.915128382	4.917433541	4.308421032	4.795681387	4.402516257	4.571216683	5.272945557	4.904653882	4.542425991	4.79799419	4.375474851	4.927661617
ABLIM2	4.105160167	3.676242832	3.936301511	4.189902188	4.150537335	4.214870632	3.967153986	4.075961238	4.006492848	3.722004391	4.328089567	4.129492275	3.568673306	3.814124735	4.080510386	3.799290273	3.859591832	3.604201144	4.53362613	4.196510596	4.272957708	3.92620573	4.117918725	3.691557837	3.673291619	4.422454459	3.99543577	3.393896135	3.602225139	3.506062898	3.686284374	4.047121249	3.85061546	3.764145848	3.786574039	3.773990085	4.028422056	3.942313886	4.202454473	4.067419981	4.094448563	4.362524029	3.978338307	4.375054297	4.174953439	4.002450689	4.169770877	4.076700437	3.76068803
ABLIM3	7.860987976	6.589365345	7.24019118	6.932866034	5.971967315	5.891659098	7.744096336	8.005703784	8.84230494	7.514439531	7.481656711	6.79947055	6.986888195	7.641750877	8.526665685	8.154348198	7.899800691	7.112199611	6.207568015	8.692140101	7.356397427	7.420490913	7.191336383	7.269772966	6.438319434	8.078136463	7.673939864	8.58101448	6.843441081	6.83681084	8.542701799	7.994277102	8.756207765	8.582562989	9.085764442	8.829216431	7.058775159	8.036145853	8.252921284	8.202362396	7.795833196	6.641356746	5.077594614	5.246273866	6.093228047	7.119590406	7.702055954	5.050946478	6.394555066
ABO	4.954708016	4.643754523	4.659342087	4.236984216	4.855718273	4.326982625	4.391145098	4.555546135	4.321404263	4.36852974	4.600671158	3.99543577	4.408103993	4.364293579	4.783621305	4.096932736	4.61723086	4.314944413	4.395288542	4.607899593	4.440199629	4.630516611	4.33942127	4.176540951	4.303525432	4.67354597	4.552015873	4.35615927	4.551801506	4.688164053	4.204775408	4.645315568	5.072623593	4.654417397	4.562353923	4.260272569	4.635583185	4.473091286	4.726629209	4.115933082	4.403233939	4.449464595	4.479186538	4.536590448	4.478092745	4.47584658	4.270490267	4.383524806	4.315397028
ABO	3.901808513	3.50380043	3.767625727	3.727432435	3.681420679	4.586715544	3.665756463	3.851530166	3.966659564	3.732783174	3.912791063	3.697806459	3.870359542	4.486319256	3.648324749	3.621263781	4.305189266	4.229613895	4.675589308	4.326570597	3.9001912	3.960803183	3.788393892	3.80576472	3.933746575	3.443198767	4.478862106	4.130196918	4.251761799	3.602378426	3.664427079	3.587608921	4.502617233	3.563054198	3.88009715	3.597973328	3.999182575	4.148098958	3.991567197	3.59520398	3.865648246	3.663717548	3.730916826	4.232338161	3.402747616	3.574730628	3.432258328	4.396034454	3.902177708
abParts /// IGKC /// IGKV4-1 /// IGKV4-1	6.34334473	6.535126065	6.230111532	6.602987853	5.08130091	5.522602121	7.407388759	6.154273436	5.314798078	5.352251133	6.811590079	6.684738191	5.151355333	5.192466721	7.550804942	6.697715627	5.50877214	6.890247124	5.428631202	6.991776104	6.489603697	5.45008453	6.572999228	7.921939898	4.240701912	5.83284912	6.373597207	6.32842635	4.920566847	5.786221675	7.061012026	5.884254063	5.224896623	5.242098065	5.666809742	5.957744919	6.504140836	7.163731437	5.435624451	5.462048151	4.360589182	4.704774833	4.760903378	5.075233277	4.208900285	4.847589833	4.674134593	4.816252064	5.041850431
ABR	5.876828407	5.777351044	5.549975935	5.179006464	5.96233431	6.157496993	5.890293944	5.815604807	5.992861899	5.883957684	5.654381415	6.282505696	5.653066765	5.581405352	6.351463348	5.815965475	5.516773997	6.326686179	5.978703139	5.992005296	5.758523434	5.505875485	5.897988594	5.978703139	6.382894094	5.858362517	5.996839755	5.681245771	5.300069658	6.200186974	6.265074077	5.919073651	6.391131309	6.109704771	5.736864196	6.034051804	6.746627653	6.059857461	6.259474785	5.81530932	5.557208439	5.001755943	5.568846759	5.899482884	5.798887901	5.05539924	5.776911777	5.362216049	5.899624117
ABR	3.778248467	3.233232264	3.256526056	3.324524848	3.192074598	4.20675216	3.584832305	3.256475132	3.411538587	3.740828879	3.149596684	3.188083729	3.987661146	3.946837806	4.061634391	3.268799441	3.406478792	3.661623531	3.902438235	3.72504595	3.513548257	4.380189819	3.549464921	3.932387621	4.63658567	3.222018326	3.961964687	3.612272782	3.76068803	3.281290937	3.241008785	3.557496018	3.479037787	3.552855498	3.581921298	3.522413792	3.968893104	3.762765385	3.85430946	3.305776874	3.734821778	3.370396845	3.806765076	3.03409909	3.304500911	3.544353449	3.761447011	3.996280112	3.690681844
ABRA	2.720419353	2.446580077	2.776201873	2.457374795	2.794455249	3.218394024	2.58629913	2.392830158	2.676721513	2.685770582	2.247508466	2.689188081	2.685844637	2.841248126	2.804457797	3.038895774	3.032501767	2.720588842	3.165064194	2.875218043	2.716984451	3.279648791	2.836572836	2.639654343	2.787149311	2.5657218	2.510601295	2.733190968	2.696221999	2.58376171	2.741518501	2.81612296	2.827608437	2.805163953	2.799324784	2.674883573	2.716407236	2.446834982	2.684721473	2.699432849	2.572193439	2.537658681	2.616951146	2.911000351	2.759017737	2.687313443	2.739351417	2.755167657	2.800290755
ABRA	2.339324266	2.502838792	2.412386349	2.477042629	2.418867346	2.547017746	2.321991958	2.550646519	2.39573715	2.434338031	2.314656561	2.348168849	2.372069167	2.440912001	2.499303364	2.413847691	2.22169877	2.353783882	2.383333971	2.377331166	2.360498124	2.466749582	2.123758019	2.232878938	2.424874451	2.347619912	2.390932349	2.428670111	2.340607698	2.442937712	2.434338031	2.480530692	2.483406802	2.387327679	2.739637626	2.309356668	2.320895876	2.303198437	2.362544371	2.430606842	2.525751828	2.300081531	2.349670213	2.561111095	2.496091957	2.449151788	2.468920434	2.498786921	2.169955199
ABRACL	7.203116269	6.78660958	6.448753691	7.091933115	6.597283657	5.183853795	6.978806418	6.129700004	6.98808184	6.754850486	7.322523834	6.805141343	7.064810289	7.039343513	6.161029957	6.741176759	7.322732877	7.510412607	5.762606671	6.063720364	7.720486696	6.539107006	6.788502986	7.28676561	5.587743011	6.660932071	6.205179842	7.320415282	5.906643592	7.379387991	8.204028958	7.34475154	6.387961835	6.888306376	6.289112621	7.477864552	7.542229707	7.029188756	7.310885428	6.676633276	4.138353514	3.228788656	5.118273807	7.770953484	4.819917981	5.644122907	6.821367621	6.007973922	5.476445929
ABT1	7.222574025	6.793095297	6.628270739	6.88811336	6.679773047	6.848455983	6.899663484	7.165702327	6.449312654	7.021881456	6.955836016	6.253579613	7.040822699	6.723072837	7.046629201	7.041266956	6.908896899	6.644039208	7.126752482	7.031126354	6.357907974	6.690098907	7.070528694	6.641913229	7.528772564	6.856582165	6.541703427	6.720745654	6.727185622	6.85905718	6.53357325	6.836958082	5.999482522	6.958611819	6.682601298	6.755411791	6.622479153	6.629898314	6.85477304	6.064484423	6.601695257	6.889611581	7.105239739	6.571903739	6.775818386	6.956258392	6.761347455	6.610258915	7.070330091
ABTB1	4.168277331	4.245894562	4.460048882	4.524149801	4.197069129	4.806979147	4.267262996	3.585463795	4.406024641	4.482878868	3.884922044	3.934119934	4.222665419	4.521659817	4.094753621	4.12532344	4.172156671	4.707019256	3.741345782	4.649866241	4.134560879	5.065583206	4.50673238	4.265056748	4.058013641	4.269496538	4.165181842	4.787170612	4.726826301	4.476732048	4.372575449	4.157112115	4.166679654	3.676159393	4.086518394	3.640572429	4.43765818	4.435685484	5.024058159	4.015197889	5.058352108	4.19698391	4.285346872	3.746800696	4.067499525	4.427449303	4.397770129	4.773278522	4.225111483
ABTB1	3.860955995	3.666993192	3.678025835	3.848038807	3.802093212	3.488418472	3.586761172	3.848959793	3.6158149	3.458546787	4.210628574	3.759046053	4.184637898	3.889432092	3.920294358	3.505094587	3.763849979	3.690906972	3.270543259	3.642095081	3.482583757	3.25659132	3.588056513	3.505309829	3.536224315	3.754263278	3.441527902	3.711842755	3.707251061	3.662705745	3.82819496	4.109039919	3.946837806	3.864449706	3.699537244	3.668453514	3.636183145	3.648124994	3.45989672	4.265056748	3.761598641	3.591989081	3.45269084	3.719865265	3.491659466	3.848877341	3.537435939	3.637327416	3.670093075
ABTB1	3.141985674	3.218810309	3.067584814	3.417455976	2.960560136	3.244503725	3.08587142	2.971233066	3.160824226	3.079227481	3.081981143	3.225578391	3.05650143	3.538826382	3.366042287	3.231375836	2.935509155	3.137351453	2.982311174	3.28378864	2.793099556	3.354737052	3.10751379	3.02746826	3.069729082	2.976746678	2.911879901	3.009916547	3.252167531	3.414299524	3.093214219	2.915330486	2.813512757	3.175555562	2.907333291	2.869473625	3.015548589	3.08490232	3.173748853	3.597339692	2.905430637	3.212750842	3.272899576	3.147758398	3.049165767	2.772781916	3.306811263	3.439589625	3.436486321
ABTB1	6.498757824	6.43185605	6.483624687	6.260721503	6.487026411	6.255156295	6.186700852	6.498395988	6.729745574	6.098199713	6.525413472	6.211299148	6.138168391	6.361247039	6.382894094	5.96683491	6.753902353	6.520790568	6.635496906	6.875544388	6.41400365	6.405612893	6.072751235	6.311173583	5.451534979	6.321409212	6.39139782	6.613492196	6.491979926	6.37621121	6.21181991	6.386220721	7.220929481	6.275794102	6.378992711	5.92686119	6.412267494	6.5833951	6.592656736	6.161918793	7.023373968	6.385091319	6.153347243	6.383049489	7.022296006	6.910755654	6.951744017	6.2668357	5.797724947
ABTB1	3.592427558	3.893199245	4.179443701	4.126300679	4.294315909	4.01148496	3.953667923	4.033097932	3.695751032	4.350652634	3.945858193	4.121344128	4.642144664	4.200224577	3.76984739	3.839019177	3.916894203	3.625787108	4.059815226	4.368865069	4.205080763	4.460232616	3.850087613	3.982551671	3.955495494	4.023947622	4.053413762	4.053147213	4.13805386	3.757004313	4.000367602	4.020865111	3.87575482	3.636281446	3.547575432	3.816614643	3.799934255	3.94973473	4.009329366	4.091870133	4.477525364	4.419078703	3.790066363	4.593828766	3.57542973	3.887632093	3.728903872	3.995797274	4.060400122
ABTB2	7.541463736	7.159018211	6.944744349	7.058991306	6.904433392	7.006788226	6.921320316	6.985025095	6.198653731	6.548842978	6.844848395	6.57782499	7.024745757	7.276692747	7.440750037	6.116959427	6.71983003	7.368349669	7.597451441	7.058991306	7.346755992	6.711536584	7.382314459	6.895522438	6.590003343	6.663882044	7.047242548	6.770799484	6.202751433	7.056051473	6.924318059	7.268025035	6.074026895	6.879003451	6.791137057	6.331399416	6.154273436	7.275466381	6.59956259	6.839676118	7.37019465	7.665384627	7.000724372	6.639479428	6.181081334	6.584650391	6.582144755	6.83989256	7.148381276
ABTB2	4.472348989	4.607482754	4.735529887	4.363340755	4.69060036	5.212956375	4.695603053	4.735529887	4.57434437	5.268618273	4.165626148	4.748859421	4.624862292	5.243286534	4.873779348	4.621365604	5.297117438	4.778290601	4.745575264	4.52984146	4.982349075	4.68737375	5.059129143	4.887567356	4.455653591	4.688164053	4.629946909	4.690202066	4.386799732	4.751819328	4.447515255	4.477525364	4.655662928	4.63732289	4.467282813	4.771272443	4.535559451	4.569676316	4.475029396	4.629583244	4.518481122	4.357867395	4.357867395	4.412623611	4.692237464	4.554047762	4.409687157	4.756552251	4.511357395
AC000111.3	2.265892273	2.335972587	2.505327022	2.393036322	2.168344735	2.058979968	2.41742049	2.299577291	2.204844031	2.229925212	2.507273736	2.090401184	2.250541203	2.545875948	2.435360245	2.0802697	2.385681125	2.286110935	2.142592515	2.374905318	2.408242832	2.122636662	2.145440619	2.145440619	2.447734003	2.373745045	2.160938445	2.320522701	2.32534118	2.241975374	2.149036778	2.27931777	2.298411312	2.39928681	2.502446048	2.25603182	2.233026224	2.284231283	2.183632683	2.346898903	2.300081531	2.278942348	2.342884536	2.108214073	2.282944675	2.394041684	2.346511054	2.046830205	2.169463561
AC002059.10	3.786390544	3.394363768	3.710955691	3.990081426	3.564694087	4.235250243	3.404118596	3.617030878	3.670594114	3.697434792	3.684241984	3.660038262	3.450503457	3.903640264	3.608390744	3.87254233	3.410274067	3.745345834	3.937240675	3.558033263	4.161553107	4.248766805	3.434911423	3.658522014	3.658522014	3.771660427	3.699461477	3.264201483	3.400339139	3.400486762	3.696677809	3.320774125	3.90748726	3.624203023	3.806765076	3.751017482	3.711350084	3.67412265	3.740018089	3.896136393	3.257725918	3.600156903	3.27584149	3.842988916	3.430185918	3.310245278	3.288281199	3.651442472	3.685858004
AC002064.5	2.990205322	3.346746008	3.509594731	3.220636245	3.005428764	2.867450267	3.430185918	3.099796159	2.903296925	3.220820421	3.230675294	3.339370301	3.074716768	3.09413357	3.104960188	3.010395818	3.443770436	3.078941093	3.247849492	3.224821578	2.759608691	3.117644204	3.097396028	3.244895993	3.140020702	3.068845022	3.243563098	3.281949086	2.981110371	3.241081623	3.26086689	3.115671787	2.868944069	3.404385802	3.313320676	3.238695791	3.085597043	3.118912882	2.991191066	3.332422427	3.168916875	3.253459339	2.973913793	3.092455816	3.290039753	2.746918807	3.444795169	3.172015249	2.964531027
AC002310.12 /// AK056973	3.594254948	3.774382697	3.94626462	4.28227044	3.473978054	3.728990969	3.187475381	3.516790619	3.891353241	3.709600205	3.700671579	3.613822298	3.592502653	3.740991463	3.475706543	3.526946303	3.316542316	4.2160678	3.392939771	3.82474802	4.004484349	3.625213549	3.278817009	3.462180199	3.860955995	3.916802058	4.471218478	3.734105032	4.292293029	3.945209831	3.436036872	3.794033323	3.988025946	3.821679527	4.173636008	3.834484571	3.666300613	3.715174374	3.817223355	3.759816043	3.584022995	3.574812572	3.775510302	4.119886428	3.640070917	3.836817903	3.591324112	3.42683342	4.091182608
AC002310.7 /// ZNF785	3.488062598	3.268294326	3.345832726	3.637819431	3.761215656	3.313822142	3.189542234	3.424367239	3.418062272	3.358966745	3.3378906	3.326604253	3.584099626	3.393033723	3.775260283	3.168577217	3.749592452	3.371975917	3.635233227	3.763812068	3.33466128	3.357110209	3.153835534	3.359182228	3.187960456	3.199306365	3.653625193	3.56627096	3.410400574	3.380448034	3.431574251	3.579638902	3.334228951	3.532772804	3.293026667	3.264276453	3.296207109	3.520282379	3.275894399	3.736472636	2.99180338	3.227336354	3.343907908	3.242086115	3.327441555	3.324891615	3.326784343	3.146521831	3.335070181
AC003973.4	2.582750043	2.71295645	2.628723095	2.604965936	2.707444687	2.642096125	2.705717278	2.754822169	2.632184729	2.678455648	2.471963361	2.900880206	2.734333706	2.593434991	2.534886444	2.708226215	2.544531967	2.677546759	2.65945522	2.81043777	2.642394219	2.4252642	2.471575309	2.56047362	2.587174878	2.93660988	2.557555204	2.573768297	2.479088512	2.376500707	2.539934947	2.671675623	2.83732338	2.590539641	2.46224939	2.953097266	2.63287149	2.588848395	2.641398118	2.450172177	2.54751156	2.557016538	2.518694737	2.553496857	2.622227951	2.621363775	2.808026968	2.489770238	2.906709043
AC003986.5 /// BC043576	4.805700041	4.911766031	4.535074509	5.342224517	5.603945245	4.469681443	4.744612339	4.878071985	4.611271779	4.737661534	4.905155445	4.421006744	4.615273901	4.776525301	4.988573918	4.279739709	4.641441896	4.751699066	5.147754221	4.385160005	5.358460894	4.721775811	4.214658808	4.507412493	4.43038061	4.778744092	4.820983291	4.299414351	4.34097492	4.454882036	4.315184157	4.762134772	4.207423739	5.277163184	4.848215033	5.637182462	4.753627862	4.800066903	4.499110169	4.551690225	4.156871823	4.485367921	4.645258254	4.349870648	4.375362737	4.460048882	4.704774833	4.415536044	4.484857338
AC003989.4	5.066589106	4.708622037	4.873655244	5.371342641	5.34849669	5.179141007	4.790687819	5.310151379	4.879413013	5.000978802	5.304705523	5.129104005	5.985348601	5.602472362	4.769224902	4.596436678	5.487547094	4.585645158	4.382310274	4.840505127	5.513924198	5.570337201	4.733061887	4.992858364	4.514033919	4.663732363	5.131937949	5.29607174	4.234454936	5.295213761	4.768879957	4.762536276	4.970283553	4.816370752	4.572221889	4.740271802	4.41598386	4.807218456	5.077727445	4.983719731	4.049385515	5.013304001	4.766444194	4.791530679	4.386742192	4.334838551	4.399986498	4.376838857	4.74021714
AC004158.3 /// AK055364	2.495879194	2.551818973	2.406910023	2.48898575	2.74480961	2.494279542	2.827492351	2.646377631	2.314185861	2.664665113	2.483778165	2.537803856	2.284160035	2.458388164	2.244255921	2.511914188	2.407895923	2.573465387	2.464345316	2.783298495	2.47505021	2.753310921	2.589501485	2.214451834	2.491835728	2.626634359	2.528936721	2.633043417	2.53198902	2.863794567	2.468430317	2.523621167	2.273948542	2.332061545	2.385876058	2.446001875	2.498076934	2.593589794	2.675395487	2.405726959	2.686227641	2.432186441	2.41057623	2.460668916	2.614605251	2.464345316	2.522023504	2.462041888	2.584344596
AC004490.1 /// AX746733	3.027749044	2.941074183	3.134756001	3.219666782	3.650724512	3.711997402	2.847788684	3.521756233	3.893717455	3.172385573	2.845486293	3.081903687	2.969144705	3.293026667	3.030599228	3.478979037	2.993189525	3.135447617	3.311029002	3.241463585	3.330295071	3.005911958	3.351298764	3.187658658	3.028100943	3.267532679	3.57727295	3.126880269	3.054738521	2.721597449	3.188596317	3.224943218	3.028049706	3.092172495	2.989251582	2.939205999	2.887659446	3.221277597	3.050976598	2.976746678	2.847612199	2.904144084	2.999681309	3.151292891	3.367163417	2.954282493	3.157714562	3.627332167	2.947767068
AC004538.3 /// BC040327	4.988697966	5.048487556	5.968128141	5.081859057	5.008557388	4.528091693	4.298289127	4.669424061	4.745467874	5.210008126	4.199737264	4.539834154	4.981775815	4.964844553	4.646486426	4.61115519	4.68281648	5.780509999	4.913744007	4.3721304	4.849807444	4.481242765	4.157779915	5.836071914	3.436272191	5.783685618	4.822722609	5.255997036	5.221233051	5.081976439	4.819548416	5.010791711	4.049495172	6.132396176	5.288814508	5.671181199	5.048014705	4.520228897	4.49030792	4.584912073	3.009858983	3.523437464	3.622781698	4.235657968	3.743706974	3.936467697	3.533519215	5.382231911	3.745184088
AC004692.5	5.463899217	5.870051506	5.383183409	5.729356219	6.014278687	5.796550623	5.775059105	5.626873809	5.871717252	5.515057067	5.151893603	5.456181234	5.779264048	5.391240667	5.771362073	5.872607529	5.226322534	5.704634473	5.394822059	5.399714678	5.986688049	5.482550553	5.6563483	5.373483503	6.14499172	5.82582771	5.267446565	5.455519663	5.448250995	5.818770258	5.824801787	5.894587519	6.061618801	5.580229807	5.783032336	5.408421485	5.655206822	5.608446538	5.959636758	5.136006991	5.567024212	5.420641459	5.795613941	5.914284864	5.852619764	5.423873711	5.226322534	5.822413338	5.384559995
AC004941.5	6.220618906	6.116773273	6.330274265	6.120178867	6.195032007	5.321613378	6.279350263	6.14012483	6.622690734	6.418532031	6.602074817	6.156920642	6.137503236	6.362249438	6.035708033	6.581031909	5.890293944	6.648402331	6.417775441	6.18654113	6.418692491	5.692092222	6.260178193	6.19193387	7.374391325	6.746374414	6.494572639	6.330458116	6.24625551	6.51579334	6.17447771	6.760141618	6.598970129	6.255701428	6.878010862	6.409332438	6.267202157	6.392079118	6.367515399	6.158110259	7.04232752	6.580073752	6.796766591	5.903998486	6.095897553	6.717804765	6.654128895	6.000532742	6.222502556
AC004951.6 /// AX747182	6.477881095	7.049834461	6.803394731	6.225757479	6.913186495	7.496513297	6.601876385	6.820975226	7.182050046	6.452504599	6.417087109	7.663844533	7.095911016	6.584302735	6.220921922	7.624983629	6.893137426	7.261126708	7.916487766	6.342110897	6.038589715	6.411583643	6.411776097	7.03976709	7.449024409	7.248361641	7.065730515	6.95498797	7.474529173	6.885406341	7.676150687	7.388896383	7.141133829	6.756166587	6.774204624	7.165702327	7.049370442	6.20397773	6.742568772	8.363965817	7.242922762	7.746810794	8.233284043	7.065275554	8.330641823	7.485048216	7.785674635	6.046767932	5.864182405
AC005162.4	3.939780375	3.873981223	4.153947162	3.911702211	4.055919816	4.030481083	4.34564302	4.2193772	3.937587974	4.211118442	4.540443781	4.426770656	4.459789401	4.064589065	4.234725884	3.808536958	4.777444754	3.918415156	5.183321206	4.698510101	4.575591362	4.18003472	4.173533196	4.174236057	4.300882431	4.118004624	3.937156781	4.007471915	4.203265916	4.181586854	4.165282388	3.912176941	4.377859886	4.499010364	4.098854841	5.029250197	4.166968439	3.67404936	4.292119104	4.277087509	4.028712979	4.24039537	4.001023211	4.370239312	4.217822259	4.077074585	4.114995959	4.051673133	4.215065246
AC005224.2	4.174998777	4.053771908	3.389436537	3.403979187	4.283742353	4.444993891	3.484830106	3.997106206	3.016943503	3.712724659	3.232980953	4.117451085	4.616618498	3.993416349	3.730513956	3.899388513	3.897875218	3.874221592	3.414797762	4.001454636	4.128147016	4.129312982	3.917678556	3.258633246	3.43086619	3.435001607	3.708409702	3.220399806	3.350166371	3.501916601	3.830064729	3.775510302	3.273573317	3.635421164	3.29291449	3.400681157	3.434754341	3.248975816	3.191170387	4.632380304	3.113925098	4.260168529	4.344394911	3.726248944	3.271904519	3.63323351	3.359796611	3.658627689	4.108502415
AC005256.1	4.956049912	4.560906198	4.861656535	4.650430493	5.740084015	5.405867001	4.809388206	5.174362196	4.863520328	5.12529039	5.49035111	5.319945858	5.218618687	5.139161532	5.029387916	4.496857716	5.207248901	5.044772636	6.459352516	4.781889053	5.352369464	5.702400161	5.008947895	4.935698207	4.620716697	4.899732864	4.822722609	4.815979693	4.595969728	4.917019093	4.859545087	4.88638746	5.364462394	5.289839872	4.916609731	4.732930863	4.701952133	4.851928847	4.787722528	4.806053905	4.622201387	4.845647622	4.23622151	4.912967254	4.48440591	4.478655321	4.530174753	5.409752813	5.034446956
AC005306.3	4.878016389	4.416539883	4.891226323	4.596179744	5.228842541	5.35997323	4.167285809	4.794314249	4.616407872	4.746081889	5.083888206	4.71058558	5.254394266	5.209093027	5.009978049	4.825988675	5.20974997	4.585645158	6.152938348	4.871217421	4.781653098	5.302916338	4.367379537	4.818262909	4.626147879	4.459947021	4.87431293	4.647548917	4.780549495	4.732872172	4.753728863	4.97614894	5.205173094	4.774012224	4.901923574	4.215374416	4.411895151	4.989499136	4.493271513	5.554827379	4.156871823	4.613650633	4.77629162	4.552449391	4.86077593	4.606736722	4.119009092	4.778744092	4.812164629
AC005498.3	2.863571989	3.217458876	3.273638709	3.075036499	2.935402276	3.976011483	2.902979631	2.911109056	2.681063015	2.947596222	2.987879966	2.893518072	3.303078135	3.19477308	2.949051069	2.983695814	3.596023645	3.134434342	3.250500148	3.492778308	2.79896938	2.871399626	2.848260959	3.061478371	2.921719818	3.127259086	3.168499157	3.559345012	3.254648888	3.065366549	2.707784209	3.059284552	2.815552933	2.764149087	3.023828573	3.017213715	3.256322327	3.020452954	3.187531316	2.962580678	3.032107186	3.140904095	3.429949569	2.940688115	2.822833427	3.384371964	3.196074588	2.938370127	2.780216729
AC005523.2	4.243568974	4.26169596	3.988469016	4.768359641	4.170465191	3.902350862	4.408543577	4.442938148	4.147178062	4.208242419	3.588056513	3.825984303	4.44519424	3.433048661	4.154144776	3.976751493	3.615061352	3.782982576	4.194033965	4.090899234	3.954220466	3.57790473	4.693281513	3.8658999	3.769084322	4.176540951	3.933089291	3.94867047	4.689722024	4.324788876	3.97358304	4.483948838	3.783665025	4.046083474	4.153081524	4.203661013	4.089049713	4.398678602	3.96266414	3.72568732	5.229086268	5.283368276	4.732096282	4.130196918	4.077074585	4.177914043	4.721386816	4.600186755	4.050317829
AC005523.3	5.095996438	4.667160333	5.112182529	5.338841776	5.445299591	4.441894141	4.792861114	5.345515465	4.832132379	4.653947547	5.19996591	4.556700604	4.719732784	4.669287584	4.843225224	4.445530218	5.148145015	4.685787162	5.141599792	4.90348322	5.257343174	4.956530132	4.712730743	4.91863929	4.313938935	4.784629126	4.974329629	4.79189004	4.508016784	4.568844186	4.848636213	4.823773644	4.854451738	4.955305198	4.625451098	4.755658895	4.57936325	4.880432679	5.016214118	4.728525734	4.443285579	4.804658765	4.458895087	4.564070571	4.629946909	4.615273901	4.667160333	5.298529924	4.982482478
AC005537.2	2.926083979	2.91372339	2.61751263	2.875167445	2.64302041	2.64664727	2.61412214	2.456538904	2.510035594	3.130007082	3.203833311	2.634290224	2.889068072	2.766849207	2.637992531	2.424874451	2.839405193	2.658971854	2.751658241	3.04565739	2.860417889	2.593225021	2.579313394	2.580980366	2.991922158	2.775788373	2.56482247	2.642269167	2.610482782	2.805842811	2.7886649	2.724865024	2.806835538	2.484367619	2.667664336	2.679173865	2.777402122	2.724118861	2.751227498	2.648290616	2.763214162	2.447319574	2.751536496	2.781687171	2.528872395	2.785297743	2.699379262	2.878727049	2.612088127
AC005592.3	2.525107361	2.473689727	2.736678312	2.647201209	2.341866538	2.52697633	2.510523942	2.470832483	2.840345366	2.572887391	3.0742454	2.316019268	2.702925388	2.434875435	2.519251429	2.458930508	2.777516863	2.572695053	3.807116756	2.603771919	2.492328163	2.499375308	2.430427282	2.643553521	2.580521002	2.819274463	2.520625254	2.713362163	2.746742346	2.74779586	2.43660527	2.714117892	2.568754223	2.528148831	2.921447774	2.752841106	2.798912006	2.319675675	2.75068359	2.351213499	2.776724503	2.596983045	2.444622878	2.789378495	2.566256834	2.521468309	2.638194479	2.558567807	2.599306789
AC005606.14	2.912849521	3.006441178	3.083320341	3.290556774	3.454291624	3.649411411	3.05424226	3.333109495	3.328124956	3.000787749	2.922069224	2.643193911	3.167501792	2.825307358	2.82698691	3.028260161	3.258577183	3.222099758	2.967038203	2.976869705	3.352687295	3.203238605	2.875728902	2.707269947	2.869056234	3.281492247	2.896655107	3.229343817	2.915175898	2.861448596	2.934523853	3.008476148	3.344486173	3.057455649	2.952207451	2.743346539	2.882763013	3.059959622	3.0332689	3.355069979	3.22802602	2.763402668	2.710481416	3.423172328	3.311838324	2.954742669	2.826682819	3.711192081	3.312549332
AC005754.7 /// BC016751	2.97450139	2.849085693	3.003320535	3.086202138	2.682993671	2.823223896	3.011120809	2.682484691	2.864894639	2.671675623	3.429875361	2.915996148	2.822232511	3.062651016	2.929246013	2.825725851	2.780274287	3.091884417	2.684073385	3.04565739	2.71990269	3.461676197	2.772145762	2.943427418	2.903902319	2.868031396	2.686797389	2.68758092	2.88746575	3.12022845	2.973683208	2.747988101	3.194921253	3.152319147	2.911525067	3.462398686	3.212087714	2.806487356	2.87398141	2.753192604	2.77665586	2.867103076	2.788981608	3.106915141	2.978048445	2.974286854	3.017327887	3.104228987	3.164978858
AC005785.2	4.012167484	3.710007669	3.861392335	4.10467014	3.660176942	3.521047366	3.171146984	4.175543583	3.703916612	3.865648246	3.919804101	3.442430556	4.126632587	4.217932667	3.426089463	3.546916257	3.691226647	3.995052096	3.505172728	3.755247498	3.582032139	3.838748633	3.730997375	3.987501888	3.642254229	3.518490874	3.905853201	3.651183081	3.636183145	3.788853298	3.944361713	4.031346299	3.661857774	4.248439905	3.666913699	4.386799732	3.693781473	3.724320042	3.35937759	3.660311737	3.437956692	3.430624136	3.603762014	4.341074469	3.503509488	3.47148214	3.764145848	3.3295727	3.672914782
AC005838.2	3.120742429	3.444214211	3.13879876	3.224943218	3.164896506	3.247119371	2.962045562	3.311435028	3.342356728	3.608308304	3.649277953	3.081449175	3.325681267	3.323590832	3.202171564	3.301773939	3.299132473	2.829264306	2.946203154	3.327344253	3.238389225	2.954388104	3.278817009	3.440238905	3.437073598	3.507693897	3.134434342	3.192493555	3.182295616	3.44639921	3.335534698	3.291204959	3.134999605	3.902177708	3.266213249	3.459968133	3.082458193	3.204802339	3.188876869	3.645238371	2.785179433	3.189542234	3.481335801	3.235352668	3.257464914	3.146796957	3.175330365	2.994337164	2.959621154
AC006026.13	3.041290728	3.304427442	3.522040692	3.602378426	3.11018257	3.383748965	3.009916547	3.547095673	3.049739855	3.615235996	3.829407103	2.895829775	3.126374008	3.199669862	3.14359558	2.762108887	3.615989622	3.585082329	3.040930801	2.82419768	2.986432489	3.23037988	3.092766698	3.009219319	2.872673638	3.189679385	3.018004983	3.243666384	3.311772536	3.125505551	3.236142237	2.990017825	2.925982137	3.167043106	3.216458223	2.971920461	2.956501377	3.33976723	3.13362778	3.287408804	3.092524916	3.472603914	2.97356499	3.562416679	3.233232264	3.19544489	2.981714681	3.968025284	2.949568866
AC006129.2	2.734004904	2.551818973	2.626142614	2.719151719	2.476261813	2.784226442	2.652624472	2.498493897	2.501812833	2.475258148	2.758697241	2.347847354	2.929027571	2.374028151	2.541795922	2.374905318	2.701605439	2.691575312	2.578625848	2.70559796	2.630377035	2.438087794	2.646577783	2.614368425	2.230998292	2.541252648	2.793277469	2.311211008	2.631770665	2.644032675	2.447486598	2.40248657	2.687421779	2.561983206	2.5355838	2.553633669	2.660401836	2.503067326	2.458930508	2.516741896	2.421916404	2.626026026	2.396604062	2.326676424	2.297653448	2.472999858	2.288841333	2.311488737	2.537073979
AC006538.1	2.599720333	2.855758322	2.526764898	3.125847827	3.147601522	2.632975934	2.738177226	2.808913843	2.330569732	2.929140274	3.14900289	2.61930915	2.866931647	3.334872628	2.58484484	2.719527055	2.588243351	2.756774018	2.987931609	2.602493064	2.518320991	2.815552933	3.338424429	2.666411529	2.491476026	2.876722681	2.431166852	2.679594642	2.381880405	2.525969132	2.860951689	2.476613274	2.699566414	2.903532735	2.221019696	2.699045232	2.677520098	2.644217823	2.464345316	2.981329664	2.414344064	2.36594725	2.615095904	2.76490332	2.397608156	2.583383183	2.383025906	2.582750043	3.038423441
AC007228.11 /// BX647249	4.16402825	4.6754647	3.754089852	3.700500256	4.778499454	4.044943316	3.967153986	4.878071985	3.648513811	4.354502959	4.140125707	4.122310633	4.687619136	4.865553039	3.829321377	4.043831179	4.663663777	3.93688875	5.398431748	4.099853506	4.729926487	4.35615927	3.805586684	4.468704464	4.026908725	3.678929277	4.324080795	4.222665419	4.002255608	3.998573353	4.02472268	4.236517263	3.721173381	4.576085645	4.021060174	4.292397258	3.869422747	3.834000885	4.254796868	4.46449407	3.91198381	3.823694896	4.256974704	4.888978013	3.858829271	3.85455819	3.760521854	4.140958419	3.86614431
AC007255.8 /// BC038570	3.653717371	3.543110465	3.673883408	3.745502616	4.560038846	4.531598935	3.40768487	3.701038078	3.913707255	3.7830606	3.421060263	3.782122517	3.974393279	3.822230702	3.472641509	3.588282156	3.897607694	3.744187793	3.931820433	3.849734845	3.950483634	4.103921021	3.697508924	3.252167531	3.439120603	3.446123065	3.616855182	3.327441555	3.186428401	3.470405033	3.439884026	3.378277989	3.620329399	3.937771714	3.39837185	3.77162007	3.305912095	3.530609946	3.179642126	3.67176548	3.809133213	3.193059185	3.347190396	3.91523087	3.339064988	3.339637326	3.43936968	3.71955512	3.540896591
AC007292.3	5.082773434	5.225023388	4.900746103	4.496857716	4.305488325	4.881149457	4.559448476	4.504550559	4.890620104	4.811438064	4.719124891	4.751699066	4.757637015	4.685164263	4.648965078	4.705891737	4.636488374	4.898260294	5.564640589	4.587142134	5.113750037	5.023553107	4.440407441	4.741197953	4.663910394	5.03400451	4.623154863	4.829672567	5.103372746	4.785493843	4.884685081	5.018467932	5.254655299	4.764785284	4.856105391	4.776590699	4.946737955	5.031841964	4.733394648	5.073188078	4.784692103	5.246549439	5.432899254	4.764447158	5.040807139	4.362947166	5.123491357	4.783833714	4.301569383
AC007349.5	2.495879194	2.575924122	2.46224939	2.658728129	2.573530233	2.723727037	2.717753989	2.389606275	2.688410738	2.682943344	2.413290841	2.634290224	2.607254078	2.656852543	2.511293994	2.310792198	2.69854634	2.649001372	2.398924893	2.594301241	3.000906295	2.665899803	2.67835496	2.478134525	2.491604743	2.446365726	2.557155851	2.377225399	2.341740961	2.494684235	2.455198373	2.455809658	2.619673292	2.508206729	2.8776275	2.412851603	2.489548662	2.45076891	2.560306813	2.384158542	2.627698311	2.502024982	2.617053187	2.445253098	2.447651432	2.325054998	2.322789422	2.368967521	2.564398016
AC007362.3	3.166187241	3.72751301	3.282086807	3.404178949	3.546849957	3.437218608	3.353030329	3.682251656	3.342739265	3.605035493	3.538393531	3.825984303	3.326543878	3.63323351	3.493085142	3.381129019	3.52929626	3.677170313	3.694034776	3.455320278	3.71427058	4.090312607	3.541553275	3.392046372	3.457392374	3.669256573	3.4682839	3.581572452	3.564561127	3.381679767	3.603235776	3.37157955	3.946058667	3.29242189	3.780932041	3.554744604	3.523654478	3.406538598	3.512891474	3.262728709	3.748408543	3.483469025	3.442638498	3.755496479	3.381394363	3.694346078	3.32319106	3.273776848	3.398450878
AC007362.3	2.861448596	2.874197525	3.084071533	3.215593164	2.922667976	2.680410005	3.131345866	3.182716152	2.96480322	3.104105963	3.244574515	3.167923641	2.967228209	2.935402276	2.820828522	3.189916697	2.948892617	3.025657103	2.939824118	2.761203636	2.7943972	2.861735488	2.905951347	3.061182491	2.923977577	2.833260541	3.101370402	2.661756821	2.585361708	2.986066525	3.008566049	2.855448528	3.060443432	2.662924672	2.937801172	2.862548945	2.806487356	2.801215978	2.87398141	2.575986465	2.552175784	2.646502091	2.537139773	2.883667245	2.89671298	2.745264209	2.815713802	2.902860863	2.84975602
AC007362.3	3.168550718	3.087816005	3.376626996	3.207258601	3.583178374	3.649411411	3.289863023	3.367122621	3.214720688	3.324915148	3.376914642	3.152319147	3.267668169	3.473978054	3.29757846	3.414172797	3.517022263	3.542351073	4.157981742	3.212087714	3.21942183	3.445453582	2.959003509	3.422060051	3.377630298	3.106499882	3.545967228	3.432258328	3.246868513	3.100687039	3.23737747	3.289647486	3.275461356	3.071735268	3.13362778	3.084294237	3.354204158	3.267976622	3.441378016	3.268968457	3.33195523	3.154272743	3.005398619	3.294766828	3.256856667	3.294178969	3.157130921	3.482366539	3.457796773
AC007364.1 /// FLJ32955	2.899546509	3.202777578	2.775904115	2.444123614	2.461080101	2.816756303	2.523704018	2.587995782	2.873137614	2.613243238	2.713819037	3.012292643	2.836924231	2.655308035	2.589745663	2.509816652	2.763042895	2.570826127	2.723160368	2.80205396	2.718876955	2.398135968	2.551974486	2.635134251	2.62487351	2.585413664	2.799959227	2.603100272	2.626634359	2.548069756	2.541384394	2.576780335	2.71418661	2.790272442	2.833616303	2.990651694	2.880235256	2.711866464	2.759373315	2.653069596	2.842070298	2.649585352	2.691974141	3.247259993	2.675994507	2.558055536	2.720367574	2.753790302	2.61739915
AC007365.3	4.063921557	4.102898182	4.017497176	3.789475261	4.028118969	4.496857716	4.145062123	4.171650233	4.058748169	4.027106438	3.97168447	4.343466484	4.502256129	4.119935815	3.981291974	4.146359913	3.859272367	4.116754618	5.109068566	4.091870133	4.231587488	4.286879125	3.973205296	3.973393687	4.239072035	4.045436813	4.300882431	4.40063852	4.042547601	3.992386903	3.871734048	3.95127023	3.858678663	3.860794451	4.192710512	4.23507031	4.059728134	4.364798122	4.174998777	4.341938954	4.028712979	4.02201103	4.355176986	4.198548889	4.034617238	4.097108887	3.819422789	3.904270495	3.994185449
AC007389.3	4.703031462	4.672582055	4.398126168	4.755341221	4.565341115	4.397655299	4.543017808	4.869430625	4.290309098	4.568085953	5.253784058	4.481654368	5.023833413	4.913862974	4.199319148	4.07137651	4.68066085	4.657080648	6.146237287	5.180475034	4.468392406	4.390150569	4.467037321	4.392153553	4.464748561	4.802303995	4.432379859	4.789714297	4.101583942	4.546393526	4.204092303	4.267846191	3.670047816	5.103372746	4.429702134	5.147260626	4.506237513	4.204964362	4.289587614	4.397770129	3.826670568	4.427202744	3.884262259	4.423998649	4.080307125	4.759540294	4.542093095	4.216276089	4.470739863
AC007401.2	2.632123617	2.874155455	2.874226068	3.204280898	2.835648623	2.840345366	3.17921476	2.686048532	2.833260541	3.124029757	2.658544272	3.316236899	3.239343252	2.929114499	2.863622563	3.065014052	2.825179062	2.8460193	3.082277582	2.695656082	3.00687142	2.935509155	2.846148952	2.936254261	2.921829613	2.604015527	2.775838228	2.841602397	2.650975105	2.929468139	2.85301537	2.667664336	2.992637851	2.818394015	2.826274469	2.881858894	2.879044799	2.820261691	2.698020589	2.956144883	2.600203452	2.741454742	2.74860596	3.183402017	2.958420335	2.803494993	2.761818047	3.247119371	2.911393428
AC007557.2 /// BC031974	2.79845385	2.818927621	3.150423941	3.149147058	2.871690224	3.17360919	2.660962485	2.918545268	3.083130992	2.543172729	2.746574461	2.794819216	2.743607596	2.678861786	3.007695686	2.768079826	2.747272003	3.155148317	3.173411401	2.852840778	3.067868482	2.808200418	2.734218231	2.832214057	2.788411236	2.661476341	2.774929407	2.755771476	2.537268507	2.674723427	2.921799398	2.913432121	2.796773723	2.751074282	2.898755226	2.79272618	2.582750043	2.73614038	2.621936453	3.201102584	2.650743473	2.568941599	2.959110949	2.996590515	2.653771091	2.735209043	2.864084982	2.78238285	2.797206022
AC007680.2	2.742039363	2.99572384	2.824336463	2.875167445	2.98523256	2.952051592	2.652344363	3.417733374	2.862495358	2.52862325	3.152319147	2.806678095	3.196510876	2.66515844	3.005094772	2.944675143	3.066092286	2.947181642	3.129132369	2.625579173	2.713048213	2.711094167	3.176435005	2.762931203	2.773319455	2.633227542	2.922017454	2.846120457	2.823961053	2.78664313	2.925755466	2.795850819	2.736462214	2.779985712	3.028482721	2.832764465	2.951532889	2.984601067	2.614605251	2.754997018	2.906760682	2.686906543	2.620478805	2.800556342	2.731850967	2.869056234	2.735843513	2.716232041	3.081392462
AC007787.2	3.268007443	3.208475558	3.471612495	3.190304387	3.026236315	3.130430579	2.990722176	3.317413098	3.058922953	3.472796216	3.336811502	3.368690265	3.267668169	3.014025551	3.009736316	2.975889504	3.117707791	3.394785098	2.986316796	3.121132301	2.989481409	3.131163223	3.181785213	3.044591541	3.243694708	3.381941422	3.128574276	3.167613975	3.154211705	3.081981143	2.946361618	3.339064988	3.670047816	3.038239281	3.395067073	3.18357369	3.121215009	3.183845923	3.223814926	3.160955771	3.381614736	3.353030329	3.243961232	3.126314229	3.001987942	3.250500148	3.425197906	3.296149757	2.993006202
AC007967.3 /// RBMY2TP /// RBMY2TP	4.280782773	4.199030781	4.603242995	4.504750893	5.301454546	4.310016226	4.42938092	5.142857951	3.990363232	4.956783574	4.963773264	4.816370752	5.088825546	4.595356945	4.357206717	4.394616006	4.929633336	4.46203953	5.453528553	4.638289497	4.370575159	4.621060191	4.383974642	4.362075625	3.889432092	4.459729541	4.601288418	4.347247868	4.343030777	4.169677662	4.465195616	4.397655299	4.253421488	4.193136309	4.352170665	3.810515128	4.211118442	4.562689896	4.092399123	4.497789489	4.173737734	4.362307255	4.067964371	4.511949919	4.135999984	4.287564976	4.249779199	4.21243355	4.504661853
AC008088.4	3.100880287	3.087640636	2.721319509	3.182295616	3.307224374	3.206916012	3.401369023	3.127823115	2.816584886	3.428989517	2.805899412	3.071541497	2.760775004	2.786418506	3.005628837	2.822285891	2.987227976	2.870413109	3.266082612	2.973653648	3.334741052	3.18409555	2.874436244	2.848930691	3.092172495	2.750245784	2.82009325	3.016166182	2.695589497	2.866276078	2.964341117	2.685871268	2.667503311	3.209274139	3.06518708	3.326299102	2.998810223	2.856967717	3.013863827	2.788954112	3.072255652	3.065700384	2.687858509	3.225750499	2.787404111	2.748085963	2.888895394	3.237314563	2.779302674
AC008746.12	3.243444398	3.927016269	3.59297305	3.073969171	3.33015945	4.105930104	3.276088465	3.610359227	3.242490367	3.376839579	3.590201465	3.834000885	3.460859342	3.62186227	3.426429346	3.501916601	3.300216537	3.3062633	3.617030878	3.188533331	3.507264377	3.4866783	3.831123301	3.379061978	4.011016658	3.604731328	3.547788832	3.32928912	3.695483179	3.898765106	3.45989672	3.675041038	4.038454212	3.3813249	3.254579735	3.29673953	3.706899758	3.571475293	3.77867374	3.402747616	3.85277149	3.331825978	3.935998033	3.352754314	4.017046935	3.179292671	4.384741195	4.074783096	3.195715509
AC008753.4	3.927611527	4.249779199	4.17585924	4.560138492	4.766169608	4.296965509	3.921605908	4.661144918	4.174416666	4.856231011	4.480410922	4.460149293	4.33942127	4.516877776	3.947339218	4.005674702	4.82285821	4.511949919	4.739252689	4.307399002	4.528238789	4.513703554	4.074420551	4.154446457	3.73655225	4.034166128	4.606940497	4.01178079	3.857148762	4.306265144	4.114655329	4.267976747	4.11910554	3.927300554	4.348808267	3.614620267	4.034877601	4.190779945	4.081270878	4.676269071	4.017128356	3.849033046	3.951097385	4.210478701	4.084699806	4.142220934	4.021774946	4.406480359	4.429080252
AC009120.6	5.071808508	5.574613894	5.084020371	4.825121748	5.552878281	4.282653802	4.566318251	4.437720573	5.233344592	4.669424061	4.787232666	4.97946217	4.783833714	4.462415434	4.968632552	5.12024754	4.633321334	5.146751982	4.815979693	5.312476987	5.618738246	4.857388944	4.760638854	4.994460206	4.564897597	5.594247657	5.503577486	5.115731845	5.347587994	5.07131385	4.89894323	5.210416154	5.250857974	5.075099729	5.339205398	5.327312288	5.322603725	5.247661043	4.81372418	5.584514613	4.94483513	4.906274054	4.673308837	4.854804689	5.473092547	4.426657347	5.715826288	4.551690225	5.317180962
AC009133.15	4.114049728	3.666913699	4.029059356	3.639448944	3.586169719	3.523873689	3.547030341	3.507264377	4.129685671	3.396333889	3.410400574	3.403914056	3.658098742	4.015531308	3.842736544	3.473920627	3.706171433	3.500723569	3.682494873	3.537756011	3.864361778	3.616056176	3.718096866	3.541333558	3.817831757	4.165388994	3.70287254	3.484066352	3.41015051	3.433533847	3.814864615	4.067796246	3.799638238	4.664602166	3.945858193	4.055817998	3.807548342	3.768682614	3.99321694	3.576899493	3.700891346	3.694505659	4.183159888	3.446469539	3.734744019	3.960365438	3.474609332	4.178225644	4.302662546
AC009237.8 /// AK055967	4.241489053	4.991811396	4.37848262	4.543779415	3.932637261	4.570764879	4.260955682	4.770676612	4.069619192	4.593828766	4.017748418	5.234395258	4.707019256	4.605810837	4.104849789	4.015029783	4.120889017	4.383863696	3.949631836	4.713098497	4.054424074	4.135325895	4.608805989	4.238855865	4.635583185	4.588073141	4.403057972	3.741083454	4.919419598	4.477422461	4.614348785	4.340382118	4.410240404	4.058297203	4.195117365	4.310441737	3.935831706	4.192205597	3.851368379	4.788526285	5.81256973	3.726094766	3.892096571	4.404646168	5.024584429	4.972869134	5.245589623	5.227889181	4.942788486
AC009502.4	4.351875204	4.328954255	4.085430378	4.160656431	4.49030792	3.945576362	4.245104945	4.575495187	4.250580776	3.983488839	4.202739555	4.208900285	4.374896885	4.141303559	4.21865946	4.266038414	4.281688813	4.117265284	4.365679802	4.078132679	4.46716233	4.303296376	4.506842311	4.341074469	4.354276031	4.253116883	4.300882431	3.963383062	4.0293326	4.19698391	4.321404263	4.250175095	3.928838894	4.410571822	4.345545194	4.633959203	4.369936585	4.075574991	4.226218679	4.093374208	3.653625193	4.055391265	4.023279222	4.54585627	3.982299034	4.34767843	4.139405901	4.032220513	3.912354639
AC009947.3 /// RBMY2AP /// RBMY2AP /// RBMY2BP /// RBMY2BP /// RBMY2DP /// RBMY2DP	2.836437291	2.877319274	2.824747431	2.831460854	3.08579121	3.090273737	2.975940871	3.377833864	2.796706161	2.815893019	2.965886439	3.067868482	3.205814825	2.932129227	3.142233896	2.900505807	2.696221999	2.625030447	3.334004836	2.909535347	3.216518937	3.079779196	3.407897836	2.91714764	2.950958466	2.792264982	2.996321719	2.844275864	2.981329664	2.7165767	2.980528458	2.864367213	3.228417119	2.981213771	3.295708754	2.914831615	2.831355075	2.858828241	2.941710949	2.966098083	3.011994924	3.122005608	2.853570116	3.297384661	2.982046331	2.591641133	2.839887372	2.943321261	3.017025547
AC010095.5 /// RP13-1039J1.3	2.55914927	2.778670312	2.57744042	2.631705073	2.708059358	2.585857226	2.627425909	2.514819649	2.997397424	2.699612381	2.541521059	2.716282824	2.713077548	2.469691119	2.887533707	2.966819544	2.757250613	2.571582094	2.899582477	2.588659781	2.654346396	2.606217004	2.528085872	2.743558074	2.629670948	2.623135841	2.535705963	2.751177202	2.852159022	2.638079064	2.721018606	2.751019052	2.485501013	2.541658598	2.427503884	2.505832751	2.662200084	2.431232907	2.813665638	3.021180745	2.504669646	2.634232597	2.484875374	2.929186243	2.807775591	3.33175932	2.693100026	2.795067142	2.70457621
AC010145.3 /// MYCNUN	3.494766724	3.583006307	3.522633108	3.87254233	3.305442971	3.770427089	3.480622321	3.52586017	3.487920502	3.515153279	3.41174802	3.485254466	3.43809441	3.72632435	3.471612495	3.402747616	3.614218786	3.671190377	3.544114944	3.901808513	3.618503423	3.461067365	3.383407026	3.543038958	3.516790619	3.707673153	3.767178164	3.478574461	3.567150412	3.433397479	3.416300777	3.418813105	3.747219446	3.469306987	3.426225706	3.372876162	3.511418379	3.463255552	3.476770543	3.572849966	3.254389595	3.579763417	3.587306257	3.327821167	3.506291595	3.981211278	3.478298488	3.747382121	3.181838199
AC010145.4	3.23193797	3.840038729	3.520436585	3.375493947	3.641211094	3.606528126	3.101432843	3.153718161	3.114663348	3.577355306	3.081981143	3.727634712	3.985016581	3.410274067	3.163480795	3.319173057	3.628206695	3.339296787	3.246802124	3.023486503	2.920809527	3.406131385	3.490984978	3.334228951	3.320472009	3.410274067	3.550107901	3.482178938	3.145383749	3.256981532	3.616056176	3.39414351	3.238503485	3.979880115	3.268473334	3.663368306	3.288155787	3.365682912	3.627185287	3.247994473	3.029438544	3.096109461	3.563018616	3.26572729	2.886610985	3.140077831	3.161150835	3.153961373	3.755593361
AC010524.4	4.209110272	4.179727682	3.902438235	5.252356021	4.752137856	4.122402963	4.413266576	4.437720573	4.918259372	4.674370973	4.372819739	4.298784275	5.033862816	5.00579292	4.497930717	4.009980303	4.991523593	4.2882154	5.092239312	4.10970507	3.710324807	4.290895304	3.957428964	4.604046139	4.258290149	4.33064732	4.735529887	3.674297584	3.710921606	3.697091136	4.442833616	4.13743853	4.710708987	4.077950244	4.748974344	5.079233487	4.345336447	4.196276105	4.370146508	4.634056015	3.651761066	4.174998777	4.783621305	4.550717378	4.324788876	4.050593393	4.430040718	4.502617233	4.621184106
AC010524.4	4.372575449	4.429860775	4.156062602	4.163334179	4.582425248	4.589751456	4.23622151	4.813373378	4.452855831	4.422571763	4.679995444	4.284642189	4.511844137	4.467965838	4.272740496	4.032169337	5.076661999	4.108201762	4.287672171	4.002363149	3.953035941	4.216276089	3.990732073	4.291131493	4.327172749	4.169154052	4.49639258	3.830962045	3.751266014	3.599177372	4.197963746	4.194391982	4.182973882	4.386684653	4.135903098	4.608243201	4.18758924	3.838046252	4.067719542	3.877006245	3.689680861	3.710244061	4.424096356	4.542613291	4.085620001	3.906039574	4.219063449	3.895271436	4.234535156
AC010980.2 /// LOC440934 /// LOC440934	2.837387084	2.67632217	2.784643909	3.036119297	2.715588393	2.880005422	3.106855487	2.466404105	2.989017671	3.01323759	2.494348873	2.800916516	2.964341117	3.014618811	2.791019581	3.06518708	2.833201345	2.857082797	3.481275516	2.677063963	3.183966252	3.24943217	2.93052606	2.764675874	2.831923417	2.923118567	2.738571873	3.197783464	2.917851484	3.055103568	2.950772121	2.61412214	2.910939945	2.741719597	2.874254611	2.579010728	2.793051103	2.86325442	3.140077831	3.390921095	3.253146124	3.102484041	2.913656536	2.780216729	2.913998761	2.969144705	2.905195339	2.932880976	2.935288136
AC011997.1 /// BC021693	2.541725286	2.454130843	2.527749587	2.215927649	2.393740539	2.641982405	2.609625391	2.589745663	2.502024982	2.503334105	2.80205396	2.439264798	2.674019723	2.358796877	2.723895426	2.585064933	2.453461356	2.316619268	2.5355838	2.35108127	2.525322076	2.460887712	2.268517963	2.417905755	2.620061637	2.373840798	2.584019481	2.684801578	2.423717599	2.527693718	2.602211188	2.678796375	2.41442849	2.602611579	2.310370016	2.350809462	2.395496069	2.484077379	2.504445878	2.477592157	2.397956214	2.65962574	3.081252645	2.324690137	2.438605312	2.403629212	2.514960089	2.853822503	2.677961541
AC012065.7	7.021499137	6.499415214	6.703247861	6.405252975	6.022675867	6.025098373	5.647555317	6.358820625	6.189716632	5.99270628	5.364057024	5.858067968	6.495142719	6.327559292	6.334426484	5.673536747	5.854152665	6.633307332	6.286017781	6.817384081	6.054932868	6.045589246	6.108630562	5.972313486	5.269431687	6.855956871	6.679773047	6.546812531	7.077382003	6.122806616	6.085933153	6.034391947	5.915484568	7.012758	6.098030791	6.140286346	6.312987336	6.279844992	6.263396316	6.677796835	6.411185248	6.92959877	7.187663083	5.364057024	6.274207249	6.243977793	6.766234033	5.26391042	5.776440581
AC012360.6	3.573663034	3.49818953	3.342739265	2.917619144	3.314350766	3.410783281	3.090922189	4.034166128	3.320699341	3.346593355	3.322335805	3.202911383	3.083819274	3.708320497	4.092298337	3.277959678	3.70816061	3.369998132	3.346202078	3.490822942	3.844963597	3.792275664	3.458686062	3.247119371	3.413275346	3.256398721	3.969569973	3.560415017	3.23485823	3.148609604	3.232862168	3.583099753	3.68791004	3.806950783	3.6029059	4.031529308	3.842904135	3.221583725	3.341392259	3.546760492	3.515008153	3.141764614	3.225640182	2.986066525	3.279773956	3.291421194	3.625125629	3.606076068	3.915183977
AC012499.1	3.216723943	2.883943777	3.006089315	2.807775591	2.89964254	2.900621319	3.110077276	3.541405515	3.02455554	3.026414551	3.135774672	2.932073615	3.18468575	3.165064194	3.224402203	2.848378807	3.293760935	3.238695791	3.926680212	2.874910942	2.941431702	2.954013585	3.170635603	3.341392259	2.773319455	2.907448206	3.107045659	2.949464028	2.776600225	2.671719583	2.986813925	3.040876129	2.407464756	3.376287839	2.733950426	3.646074453	2.96792223	2.785540438	2.960366995	2.74860596	3.060141824	2.796650111	2.776069162	3.80194245	3.101855795	3.510766432	2.803319498	3.128286256	3.109917664
AC012531.25	3.053434008	3.207816155	3.301252532	3.506667652	3.821012351	3.78220711	3.454806721	3.483844376	3.234460204	3.597169853	3.362132709	3.54263391	3.777851562	3.80603818	3.148879976	3.366871	3.914669231	3.526624164	3.052241981	3.125704609	3.739328439	3.290869873	3.419701898	3.359245379	3.165121537	3.180438118	3.352362755	3.132722944	3.134136114	3.488558733	3.243961232	3.577355306	3.418901987	3.752796668	3.360336042	3.742242049	3.192711363	3.079669151	3.421282055	3.516076519	3.186678745	3.472603914	3.255809575	3.558768765	3.130675612	3.046735438	3.332422427	3.486540145	3.207761081
AC013463.2	3.105147042	2.99572384	3.246802124	2.875167445	2.945027806	3.0857141	3.006206873	2.684871416	2.698112569	2.769134524	3.342209881	2.992032932	3.271132611	3.467803909	2.753766608	2.932456731	2.707551846	3.074783698	2.9562529	3.249111113	2.575653701	2.66515844	3.149727574	3.070306073	3.099619247	3.025957715	2.759373315	3.29907076	2.980807767	3.165235459	2.839534317	2.75181957	2.94253105	2.822833427	2.73464249	2.942649704	3.069793317	2.976697758	3.084845954	3.211824472	3.13892901	3.037374961	3.253803077	3.078767709	3.457865788	3.1342842	2.789499655	3.099728482	3.269558405
AC013733.4	2.411993079	2.466659401	2.4566123	2.443477461	2.7102286	2.414257563	2.414579935	2.602915256	2.586108732	2.308913165	2.637433945	2.373645731	2.476472422	2.48998996	2.501578468	2.400290775	2.816298604	2.580466881	2.252655594	2.26912768	2.573703903	2.499440314	2.8387972	2.404735842	2.278942348	2.418683239	2.541252648	2.596356497	2.576174402	2.5826169	2.551818973	2.317703754	2.761511609	2.800680016	2.490084997	2.556164304	2.421295269	2.571095056	2.360498124	2.376718428	2.597367774	2.451421886	2.52229721	2.484985352	2.505243951	2.263002934	2.470447319	2.358378912	2.781136233
AC013733.4	2.942868448	2.782893017	2.967163195	2.577633887	2.733444989	2.631452727	2.670380599	3.064861237	2.897719339	3.121132301	3.030370165	2.694440589	2.830481237	2.906972181	2.859973718	2.609924428	2.718459822	2.548710485	2.651431433	2.673576366	2.830887093	2.818514104	2.661673001	2.680299417	2.773319455	2.910725347	2.57189363	3.030652966	2.79356156	3.18679551	2.760561574	2.816981675	3.00162533	2.781482872	2.654087074	2.778256486	2.61496156	2.731455645	2.627698311	2.744042492	2.608240979	2.625395617	2.692606826	2.72884925	2.511154813	2.768372974	2.764675874	2.672150361	2.882254451
AC016831.7	3.605491976	3.576899493	3.538610078	2.657317884	3.094806881	2.974998939	3.425120411	3.26004744	2.554083726	3.308364558	3.121574382	2.968142241	3.119205732	2.951654228	3.413736996	3.712971808	3.299652278	3.326119498	3.032107186	3.479463161	3.406281768	3.269363407	3.35649862	3.622295546	4.669866368	3.889676597	4.787423702	4.178689068	3.193924223	3.814778287	3.870359542	2.949700848	2.939205999	3.627256069	3.198982842	3.88166953	3.868683598	3.57382328	3.51331709	3.395505072	3.406204302	3.597973328	3.408818373	2.961543725	2.998559599	3.364514908	4.084348883	2.717753989	2.813722126
AC016999.2	3.489476852	3.32891547	3.620554301	3.565825728	3.470841009	3.103187866	3.456107284	3.519578114	3.256011318	3.399273156	3.697508924	3.431067914	3.721251627	3.406057768	3.458546787	3.315492367	3.745268064	3.340753657	3.155216258	3.776097521	3.486389575	3.525051299	3.313822142	3.389757896	3.218459548	3.385638583	3.590029788	3.214720688	3.249694312	3.394215548	3.425060697	3.409398589	3.319584664	3.154336974	3.457715541	3.284684944	3.315420672	3.573897864	3.312671858	3.423321589	3.347310376	3.296401716	3.397102956	3.30018845	3.098458846	3.343332153	3.11917424	3.227049892	3.714766838
AC017002.2	3.701909676	3.724973207	4.19535002	3.741083454	3.806765076	3.414832203	5.203444366	4.491822147	4.375362737	4.023279222	4.002869218	3.609481726	3.465009012	3.575500165	5.703876632	4.995590866	4.042547601	3.333371043	4.475136956	3.666748133	3.81933516	3.410400574	3.684476289	4.130454218	3.823173002	3.793717261	3.956463252	3.805586684	4.029595782	3.928160706	3.564173539	3.95127023	4.198164896	3.553708286	4.422684108	3.675041038	3.939874394	4.336888432	3.873466729	4.106316152	3.824045811	3.968682469	3.875672155	3.536904121	3.98948821	4.732996375	4.164226927	3.749673813	3.672836196
AC017104.6	6.016327663	6.578016996	6.296777949	6.033882493	6.403998991	6.419049998	6.2353317	6.535337905	6.240163637	6.150284063	6.3154078	6.22361398	6.385091319	6.550077234	6.283168906	6.034051804	6.150650141	6.389027737	7.506210741	6.049334401	6.53126964	6.105971826	5.955696176	6.126566303	5.995255278	6.210929849	6.239962055	6.043644643	5.825385915	6.087015024	6.322861011	6.423790742	6.099174619	6.820622499	6.513509864	6.883359809	6.037459908	6.144338352	6.056507528	6.215343737	5.77414759	6.036375611	6.113584797	6.571574496	6.084482869	6.017273641	6.195348421	6.038418978	5.988342689
AC018462.2 /// BC071802	2.631049229	3.231431711	2.744658431	2.215927649	2.592810822	2.802170325	2.844902169	3.04830024	2.820151367	2.475587447	2.627020272	2.846610032	2.757193492	2.496161252	2.672430477	3.034423071	2.87470065	2.763523176	3.266213249	2.81612296	2.884951496	2.555144814	2.655082641	2.617226628	2.631452727	2.866931647	3.069850007	3.058801917	3.066387593	2.735089163	2.697830091	2.81922424	2.98221845	2.754693427	2.871324444	2.868821241	3.061780367	2.837208182	2.950580551	2.935429643	3.139610226	3.093276018	3.191044848	3.00162533	2.812972999	3.362710439	3.389300371	2.450264194	2.295382924
AC018755.16	5.483911056	5.384938857	5.123643138	5.607045841	5.862326484	5.970981201	5.52860046	5.250670928	5.557744521	5.37334606	5.419287349	5.372783571	5.044672142	6.024790194	5.860435037	5.590318716	6.114226356	5.479602737	5.657840671	5.930711944	5.111208825	5.884254063	5.58054803	5.642203989	5.861155751	5.616049897	5.809245002	5.550442855	5.786060212	4.954708016	5.381595928	5.317330737	5.68493526	5.053382271	5.397438565	4.790569451	5.479602737	5.507042982	5.826295075	5.59395176	5.236685958	5.964908357	5.371047234	4.971774269	5.80415119	4.931033756	5.172719847	5.987000958	5.662907211
AC018755.17	2.582555478	2.400396157	2.386350412	2.875167445	2.381605473	2.62585089	2.601658626	2.377859922	2.510895216	2.391920354	2.589434169	2.152705491	2.584579864	2.261650927	2.523495547	2.305598068	2.467629752	2.560995508	2.627832742	2.464153718	2.557849438	2.335831489	2.238763669	2.300081531	2.441410859	2.333030797	2.57044672	2.314809691	2.384660821	2.320895876	2.362488185	2.325615093	2.563449475	2.392216314	2.26049124	2.453706324	2.650079415	2.459236697	2.426472588	2.382444044	2.420037788	2.338029195	2.511855311	2.484985352	2.60711376	2.366278811	2.446399593	2.459301417	2.618887613
AC018766.6	3.858589348	3.526244907	3.707078793	4.248670866	3.753360743	3.467731826	3.752796668	3.482366539	3.882524453	3.382937809	3.563280772	3.138291841	3.896607132	3.308920727	3.420770376	3.427657169	3.701105666	3.77567122	3.736817374	3.925825171	3.695612373	3.677769465	3.026354988	3.375108703	3.363332265	3.707251061	3.945387922	3.923191911	3.501392999	3.432621181	3.485075448	3.56919765	3.588367355	3.295303108	3.396682707	3.627332167	3.390303846	3.548915385	3.462811238	3.609286092	3.711266256	4.009635981	3.587223515	3.657643347	3.372042497	3.599947437	3.715842758	3.591245439	3.544353449
AC018816.3	3.967577285	3.98491507	4.274608856	4.042153154	4.155657571	4.499232146	4.131367328	4.153590059	4.048683367	4.020770695	3.523055117	3.922388079	4.433491281	3.952515543	4.192151855	4.207825451	4.250897449	4.117044001	4.2688453	4.360805509	4.475741332	4.509168818	4.180619543	3.835234338	3.800347208	4.213125527	3.687427864	3.650228536	4.013699058	4.386048068	4.200438728	3.964970319	4.371456976	4.071983077	4.108969932	4.408210536	4.047746553	3.985976841	4.292119104	3.991937322	3.920131911	3.873013997	4.074420551	3.890128852	4.240082627	4.012732708	4.242120296	4.285661349	3.710007669
AC024560.2	5.714314332	6.421919606	5.218190506	4.077172273	4.513481923	4.351779519	4.279295989	4.697504564	4.887454394	4.533744012	4.961158858	4.520713566	4.728389242	4.702289204	4.958322235	5.049324491	4.541868364	5.386508803	5.383311303	4.517790401	4.282073365	4.960791424	4.313477615	4.545535339	5.200329383	5.723101893	5.511414259	5.35982406	7.477864552	5.79188499	5.219051267	5.220416156	3.813263763	5.218757673	5.104303936	4.939288821	5.219616005	5.207956836	5.14535457	5.62745211	4.049296065	5.758830214	4.30399019	4.297458927	4.464013248	4.511414996	5.492437529	4.065701888	4.130909043
AC025442.3	3.647574145	3.723902039	3.734349324	3.916621649	4.401748198	4.04094751	3.765207145	4.143868918	3.813348645	4.055717925	4.250488727	4.039584977	4.386937376	4.24039537	3.55107008	3.928043878	4.300306129	4.270604552	4.351042322	3.926354335	3.816174568	4.176957693	3.9527857	4.005406941	3.648380047	4.069844728	3.863299813	3.838406344	3.529006431	3.679753606	3.864578843	3.825146447	3.763887889	4.398572776	4.042260225	3.967471654	3.636183145	3.780508335	3.643018778	4.485160155	3.660795806	3.647063543	3.703047032	3.83483093	3.908906322	3.68348135	3.74978458	4.27238041	4.354652549
AC025442.3	3.625911805	3.358966745	3.733730806	4.043403346	4.215858958	3.889086291	3.724421218	3.357038688	3.647473388	4.088467574	4.130536969	3.814581828	4.077666858	3.418062272	3.781323715	3.751785574	4.180435469	3.419096091	3.743706974	3.873981223	4.04187452	3.625213549	3.971557345	3.609650516	3.532319989	3.502873835	4.07535813	3.816786656	3.511418379	3.760961598	3.506222325	3.566841694	3.54082807	3.337091366	3.476700653	3.485862642	3.585463795	3.830064729	3.74865129	3.606682903	3.348820365	3.703047032	3.72061394	3.432621181	3.636450988	3.88712258	3.958734216	3.103496385	3.57785016
AC064852.4	2.667615254	2.524110142	2.443249861	3.128030396	2.694387354	2.616017505	2.602795042	2.507580266	2.528872395	2.577367142	2.73888751	2.439264798	2.566395625	2.694900517	2.333783121	2.470514175	2.35737914	2.540150736	2.761203636	2.254544505	2.706865024	2.729753814	2.57540553	2.739520891	2.515259277	2.654956654	2.894693342	2.553011479	2.454442077	2.548069756	2.465943984	2.489415163	2.402119467	2.44245236	2.312333726	2.581801535	2.710993237	2.567023617	2.681253883	2.730389391	2.48179851	2.518268151	2.594775235	2.641398118	2.507110417	2.492464432	2.338683837	2.704031845	2.554215925
AC067956.1	2.572431135	2.77845683	2.785179433	2.811453908	2.361034127	2.730778744	2.596440545	2.706519663	2.450093669	2.836924231	2.612607684	2.609371962	2.932280266	2.617686164	2.516522709	2.482465806	2.906363928	2.414172703	2.618835333	2.445393834	2.926900529	2.515328087	2.772145762	2.635676397	2.567120538	2.673009048	2.701794962	2.419410938	2.706865024	2.66106834	2.634534366	2.413112912	2.685535643	2.470290688	2.754632746	2.748662558	2.508973906	2.436765825	2.364402649	2.798693275	2.470597776	2.708279759	2.652279335	2.517227948	2.438540627	2.464879261	2.436040854	2.607621749	2.558752561
AC068039.4	3.406281768	3.585082329	3.479994639	2.985514109	3.433612628	3.462398686	3.452105869	3.805678409	3.897370525	3.574204958	3.178639893	4.046753084	4.108398909	3.359731137	3.464229136	3.484741367	3.491712767	3.593457005	3.251671639	3.572185347	3.746274917	3.171673438	3.438251189	3.382677372	3.558937722	3.564337855	3.802173008	3.362415031	3.647502793	3.767873552	3.611395184	3.944164786	4.228032626	3.565457318	3.603159116	3.612421373	3.605779106	3.429218323	3.437295983	3.703916612	3.625508155	3.583006307	3.717299625	3.513393344	3.699287811	3.594408868	3.964029857	3.175183921	3.122093983
AC068138.1	3.521673534	3.490107742	3.110207976	3.124029757	3.125364373	3.034802813	3.403184475	3.328458678	3.194991988	3.172649867	2.968265512	3.235221137	2.875627988	3.305442971	3.059459968	3.168577217	3.51296621	3.182716152	3.704104579	3.153037658	3.614143371	2.95083614	3.155148317	3.09966753	3.031483692	3.386180269	3.024365298	2.921666231	3.167406356	3.241211625	3.206576149	3.241836388	2.815374202	3.022696208	3.375342342	3.520197116	3.169880872	3.133191593	3.325897838	3.118846568	2.929246013	3.094534477	3.107327827	3.392627176	2.89742692	3.430185918	3.420852381	3.442638498	3.191484169
AC068831.3	4.106521662	3.679922086	4.333587842	4.244557498	4.64509357	3.391255108	4.142712973	4.762003199	4.337733332	4.00782216	3.722178778	4.147584824	4.028316764	4.185433911	3.915657397	3.823344979	3.841868677	4.39258147	4.755223944	3.667450512	4.310202893	4.21556585	4.656983213	3.920559874	3.904186604	4.133825526	4.345445448	4.174694982	4.193512754	3.946730792	4.096581109	4.060599681	4.005147266	3.78107998	3.885850813	3.579261838	3.941582439	4.13705417	4.168756321	4.12739001	4.261567932	3.851719886	4.035957113	4.026728276	3.791289044	4.083402323	3.763734018	3.888661395	4.051217385
AC069277.2 /// AF279782	2.937688191	2.779473812	2.417236576	2.803494993	2.717639483	2.834125348	3.013298236	3.030779217	2.915670091	2.711214859	2.73564336	2.975111108	2.626634359	2.738177226	2.654409859	2.565532519	2.710743282	2.798250666	2.849461886	2.892100399	2.866058237	2.682758537	3.098234044	2.859287565	2.624077295	2.407798739	2.817525478	2.535066044	3.076898619	2.553937922	2.791363954	2.612607684	3.048791691	2.535468299	2.886721428	2.730884635	2.766136446	2.498786921	2.765009773	2.987506485	2.690151595	2.659080324	2.876611557	2.641398118	2.872046824	2.613872155	2.64612481	2.746042301	2.896655107
AC073283.7	4.162609529	3.747219446	4.128926481	4.198441108	4.069889843	4.055622671	4.414261364	3.897286247	4.53761463	4.178225644	4.496269114	4.145658626	4.039770318	4.148716007	3.954309352	3.861890215	3.980779464	4.441553967	4.82001341	4.190999207	4.046375451	4.393793003	4.344278618	4.130909043	4.05323949	4.42710252	4.647670986	3.951911304	4.412623611	4.002579268	4.206320703	4.057666997	4.207644744	3.912273411	4.113111089	3.993846835	4.182973882	4.316639189	4.704570964	4.127858192	5.366554993	4.140574865	4.21120173	3.950011378	4.340588129	4.243794179	4.14882625	4.067964371	3.589328105
AC073321.4	3.402008445	3.444868164	3.466687398	3.855162027	3.445554426	3.336811502	3.650308615	3.409175022	3.457482253	3.480376302	3.533721619	3.612814149	3.989584091	3.534636032	3.573194981	3.578894272	4.019974208	3.700587484	3.717126577	3.410400574	3.828753578	3.604201144	3.545683345	3.672264641	3.512928842	3.567319709	3.414299524	3.219217867	3.484658212	3.431305703	3.878083529	3.350038714	3.488977296	3.344943451	3.535445255	3.702181412	3.309318899	3.211488759	3.343332153	3.274697262	3.426225706	3.694817267	3.39701405	3.789316422	3.71955512	3.612877123	3.023543592	4.197257667	3.497820825
AC074212.6	4.097880357	3.807883592	4.436013692	4.563139193	4.776143119	5.178473698	4.2852581	4.404048368	4.2160678	4.78066665	4.801424693	4.437782967	3.982789655	4.781406985	4.260660224	4.25796752	4.239357004	5.009611241	5.355173907	4.33064732	4.225211865	4.754982341	4.480518338	4.405246023	4.156662065	4.116518449	4.218248024	4.670816228	4.195572322	4.115279736	4.379316283	4.266801057	4.554805098	4.595096924	4.171545364	4.487850744	4.122582488	4.117918725	4.252260589	4.303641427	4.083509893	4.32257622	4.346513712	4.559337119	3.911529596	4.150314481	4.041803576	4.623780186	4.767434125
AC074212.6	5.028497309	4.629946909	5.435478963	4.630070325	5.540752831	5.472387884	5.082100814	5.183070129	4.976025305	5.170231365	4.585518221	5.112050901	5.352719519	5.340957937	4.742439622	4.951576229	5.286476946	5.101286477	5.495503695	4.876404174	5.482852993	5.513404278	4.859795873	5.086643302	4.978444382	5.011796289	5.000006299	4.904156392	4.661559216	5.214492065	4.660377593	5.025306822	5.26248377	5.447126148	4.978840378	4.954072925	4.728661262	5.000864533	5.072261381	5.171009506	4.705268534	4.919419598	4.788526285	5.372924003	4.902449609	4.585390295	4.989738835	4.836527017	4.861656535
AC078842.4 /// AK094915	2.710053507	2.551818973	3.092055358	3.34614411	3.033388903	2.992161989	2.67311557	2.795121864	2.742039363	2.75912444	2.770540405	2.595061684	2.674070344	3.335896613	2.61571204	2.634173413	2.788253637	2.771392644	2.973394671	3.28789211	2.609110028	3.106787834	2.819456428	2.818394015	2.631705073	2.977517596	2.933653353	2.810538685	2.723606562	2.648198646	2.761142922	2.762108887	2.641308002	2.84432412	2.913151001	3.021065759	2.797265755	2.790499735	2.814285704	2.641913226	2.390070922	2.749580547	2.608869071	3.058175785	2.470759721	2.684928672	2.801840963	2.87894057	2.734279314
AC078883.3 /// AC078883.4	3.870272123	3.808782091	3.806480014	4.710361821	4.313132235	4.305847237	3.915745543	3.957578683	3.721333472	3.926913673	4.265833665	3.894556951	3.940848502	4.401850564	3.694979096	3.795517141	3.872835175	3.79289403	4.071293592	3.982874707	4.259797228	4.072374672	4.000710978	3.801862123	3.699809137	4.214548886	3.879505788	3.986355581	3.695218101	3.659776054	4.016524635	3.595529531	3.656071498	3.841598546	3.725284131	4.223700115	3.846220696	3.846819107	3.833647021	4.084059475	3.660795806	3.722613114	3.845396475	3.479384098	3.745435983	3.688300988	3.553362224	4.275755273	4.34767843
AC079305.10	2.823595642	2.840056907	2.930079853	3.385292524	2.853185992	2.715532431	3.08694017	3.040876129	3.107636461	3.07000684	2.998106561	2.875459843	3.085661083	3.182837144	3.158944915	2.918248754	3.109313108	2.985077015	3.468414157	3.126432287	2.907695438	3.290869873	3.33582711	3.32027649	3.018727029	2.807218877	2.927112325	3.086381834	3.180734123	3.231866267	2.902658749	3.05467761	2.856225697	2.831859404	2.799780123	2.877166762	2.935570773	2.892622833	3.108486344	3.049739855	2.831399171	2.912296254	2.6403652	3.027596096	3.06307456	2.914414148	2.817438193	3.043519791	3.514698578
AC079741.2	2.616541714	2.48867785	2.310099837	2.643248874	2.411287182	2.532367074	2.129951291	2.361257111	2.49661749	2.558502959	2.167811939	2.418867346	2.522372783	2.576484079	2.474479601	2.428061311	2.259298263	2.046830205	2.452321212	2.137451025	2.443178287	2.355410603	2.643140238	2.292524532	2.558752561	2.435702412	2.56482247	2.477894881	2.512469943	2.288066484	2.44807423	2.726457422	2.505713214	2.403335434	2.689248529	2.7408417	2.537803856	2.394041684	2.624135221	2.393943001	2.470677045	2.304770592	2.468994089	2.442135241	2.675677922	2.535524065	2.59843958	2.517167397	2.567815408
AC079767.4	2.830767439	2.652748094	2.914890625	2.981870338	2.956705024	2.800801833	2.863211956	2.82002516	2.801606931	2.702335455	2.537073979	2.741668615	2.987391523	2.72381277	3.142421322	2.776378328	2.648879197	2.9613022	3.131345866	3.079356626	2.585780252	2.729753814	2.809380615	3.168759985	2.873010278	3.043519791	2.869930603	2.662200084	3.121072356	2.636874939	2.759917604	2.979568831	2.840898816	3.200425921	2.782328341	2.972411266	3.197605775	2.790689813	2.805685028	2.873815388	2.711747484	2.628546687	3.023889443	3.450055169	2.628008037	3.0729408	2.849085693	2.836924231	2.879774623
AC079807.4	3.07546861	2.564590025	2.85301537	2.875167445	2.608869071	2.508688935	2.927277192	3.044644869	2.798590127	2.808071872	2.535468299	2.748145792	2.601186091	2.585173501	3.179853314	2.718696492	2.953599537	2.634769089	2.578463827	2.940379402	2.803350459	2.839534317	2.702869961	2.702087078	3.009219319	2.949968786	2.88591403	2.582051959	2.561547797	2.778279635	2.924838761	2.780102772	2.732200755	2.665617548	2.97356499	2.917901807	2.466659401	2.818870638	2.812694654	2.555276315	2.641250424	2.638855618	2.853903834	3.043566362	2.698703165	2.75807164	2.880005422	3.158749742	2.569959451
AC083843.1	6.248368927	6.013690566	5.903189877	5.232679648	6.035388269	5.937193138	5.826466236	5.9833559	5.855623222	6.103783777	5.783032336	5.581405352	6.487220901	6.007649871	6.029732724	5.774595487	6.199371849	5.627733993	6.172138462	6.220784142	5.912672274	5.897988594	5.781923284	6.139935397	5.663596232	5.836241502	6.558255445	5.892592649	6.160112689	6.003160158	6.015716312	5.797555263	5.827464789	6.16670665	6.142165103	6.65064677	6.008284188	6.229959335	5.858660103	6.438413191	5.827095648	6.085410734	6.094740203	5.391240667	5.815009176	5.835330474	6.256586863	5.510778785	5.715970635
AC083843.1	5.390688056	5.077207132	5.843790121	5.47167155	4.670954638	5.727110402	5.318811281	4.000040302	3.933361638	3.869081599	3.750009106	4.543901816	5.749099929	4.616465082	5.367377951	5.597470092	4.214959592	5.809729176	7.068430014	5.323389003	5.641549022	5.697506792	4.485367921	5.099576055	5.218319221	4.90758352	5.690486681	5.822090182	6.124028363	6.183301288	6.501755283	4.807090385	3.820880183	4.806527171	5.852328547	4.873935622	5.789673538	5.470074877	5.523053633	6.702372725	5.319244731	5.676265109	6.211984261	3.792213684	5.641401273	5.891499939	6.659751438	3.541770345	5.360426619
AC083949.1	4.689833795	4.868361905	4.604046139	4.426872009	4.984348065	7.021069854	4.644621008	4.789944855	5.016916993	5.070195494	4.82001341	5.072684467	4.919294722	4.380189819	4.683739633	4.886903781	4.771886142	4.731727591	6.839676118	4.643995271	5.889906916	5.546249505	5.023553107	4.472121434	5.047861095	4.696853877	4.846171664	4.263351349	4.357987164	4.349753587	4.448570636	4.476407022	5.355320152	4.957031213	5.303474098	4.870961629	4.584912073	4.558094545	5.06864487	4.879161628	5.434434723	4.530448452	4.819195996	6.33493839	4.369184197	4.501317541	4.839533291	5.449674967	6.47158717
AC084219.3	3.120742429	2.916869898	2.896338519	3.670388671	3.011171815	3.286933965	2.912903245	2.831923417	3.08731015	3.170089497	3.539886904	3.469692871	3.667657195	2.978321106	3.09239058	2.980039348	3.085597043	3.103496385	3.3006753	3.149530744	2.964273804	2.961543725	2.98432752	2.803871668	2.937801172	2.996131705	2.842021532	2.93052606	3.015161168	2.969448457	2.868031396	3.15644462	2.903755686	3.139911781	2.800850283	3.136277842	2.835544347	3.166853513	2.885057061	2.952708912	2.716700533	3.039019414	2.990594762	2.772726925	3.071858884	3.167501792	3.105897534	3.111469646	3.072057666
AC087501.1	2.35269459	2.564211483	2.320164956	2.48577751	2.724064072	2.676519058	2.494071526	2.428485275	2.558954042	2.486407767	2.326676424	2.289170185	2.665529228	2.53668305	2.357724055	2.417730325	2.147114353	2.389810638	2.69553997	2.52384865	2.474813736	2.578688031	2.479898245	2.344306271	2.281979	2.613243238	2.45741402	2.412070283	2.379704742	2.716812912	2.314809691	2.192204788	2.783512351	2.546350794	2.502446048	2.311488737	2.185704342	2.391123999	2.473481271	2.463260952	2.444699799	2.46542871	2.575066299	2.365639858	2.239918205	2.427159907	2.534034828	2.610056191	2.440681494
AC090627.1	2.511535441	2.601780503	2.440764585	2.569233396	2.727579451	2.555482561	2.381400048	2.67992998	2.70565897	2.845275644	2.77465366	2.618887613	2.624473048	2.527877262	2.737717555	2.57096013	2.708640744	2.482251694	2.740362309	2.521405293	2.411473087	2.698310058	2.691730048	2.478927199	2.571516801	2.553082862	2.52013698	2.504582297	2.53091494	2.449228059	2.448425936	2.695656082	2.414719537	2.680126322	2.89671298	2.494071526	2.555421005	2.477449824	2.434875435	2.638620174	2.674295462	2.571833033	2.447913282	2.732200755	2.691190818	2.465049902	2.419961015	2.853822503	2.528936721
AC091133.1	5.411665148	5.436799362	5.407224944	5.642654534	5.687729145	5.790641165	5.211385172	5.727110402	5.880149959	5.868794626	5.842156353	5.774289255	6.071597997	5.757768925	5.593777058	5.404509804	5.568456712	5.330608161	5.69470546	4.91089186	5.542633802	5.460652034	5.629766053	5.012825514	5.545615059	5.518284263	5.247927809	5.20783046	5.483010697	5.115731845	5.673374307	5.489957679	6.319297116	5.588642824	5.573261257	5.382754805	5.103579223	5.134245221	5.28557436	5.275650312	5.845929843	5.250670928	5.321747944	6.144338352	6.640966352	6.520002794	6.045401684	6.31424965	5.950898197
AC091633.3	2.191689506	2.26096615	2.223996651	2.66905817	2.348662804	2.481072122	2.147114353	2.501812833	2.369083954	2.355931183	2.275912205	2.634290224	2.290241696	2.309674937	2.464422901	2.427963766	2.423452456	2.268709407	2.368154739	2.280383404	2.334682574	2.389981605	2.574418144	2.533484768	2.556164304	2.341230185	2.370650369	2.360031724	2.387327679	2.232257297	2.416023012	2.509291546	2.568816582	2.39928681	2.656446686	2.426551744	2.331783726	2.361034127	2.388963472	2.46450161	2.266977805	2.416023012	2.315033675	2.467872684	2.381880405	2.357896241	2.304923631	2.473902085	2.459700654
AC092155.4 /// BC038779	2.977986549	2.800916516	2.733324749	2.711446232	2.698922437	2.834125348	3.045035869	2.702020518	2.891379491	2.981600894	3.028935818	2.970995581	3.05245224	3.392766677	2.534886444	2.753904167	2.901826555	3.137473904	2.697960343	2.95300254	3.047146128	2.600721663	2.877883719	2.961878633	2.738826709	3.04152724	3.057455649	3.122769129	2.931204685	2.770540405	2.80008091	2.683101078	2.724064072	3.012791313	2.958291452	2.820209493	2.726018396	2.784643909	3.067502374	3.005128432	2.654087074	2.898538519	2.783854461	3.053317095	2.838858313	2.62757951	2.812467942	2.591382573	2.54466153
AC092192.1	2.620368169	2.682533422	2.632811444	2.526095713	2.742039363	2.696841723	2.757086935	3.030779217	2.413631113	2.602440102	2.646255899	2.806182155	2.760625989	2.698606124	2.666440319	2.519886312	3.05058737	2.8315211	4.24241918	2.734967858	3.711634093	3.056380901	2.672953701	2.585238066	2.579444593	2.544598171	2.66942407	2.694733612	2.850410512	2.766849207	2.636874939	2.867394737	2.82604142	2.547572344	3.037256515	2.761285428	2.474739954	2.722790235	2.477742795	2.483334426	2.714525802	2.620478805	2.716870966	3.085597043	2.661225492	2.652624472	2.518664004	2.646311373	2.568142075
AC092620.2	3.110954927	3.566841694	3.460539417	3.42574006	4.024614943	3.784463932	3.162874575	3.417800409	3.449125215	3.525272285	3.369998132	4.261800711	4.209796079	3.57933797	3.119828744	3.317916645	3.829321377	3.046366537	3.512246101	2.987055808	3.45618251	3.351012243	3.71660109	2.684369924	3.973393687	3.365682912	3.518810173	3.344808359	3.409702374	3.425702762	3.484506657	3.329217793	3.452414873	3.394508848	3.48084387	3.271770347	3.516605083	3.157332264	3.455389099	3.616477973	3.989991498	3.367622906	3.337760618	4.703643466	5.214702183	3.389632992	3.561336294	3.725522683	3.275159815
AC092660.1	3.314149025	3.258510136	3.561418553	3.439025405	3.55092105	3.437073598	3.334228951	3.404049246	3.665259366	3.539886904	3.644847283	3.704193592	3.607517494	3.724649569	3.728201204	3.387372366	3.376626996	3.534636032	3.912979543	2.847261803	3.73655225	3.417388456	3.29449794	3.275461356	3.241971076	3.367814045	3.240279452	2.862255518	3.227161047	3.37439405	3.017084093	3.758780742	3.502231404	3.459071592	3.168263511	4.034617238	3.391255108	3.203313518	3.33223195	3.344609022	3.059227358	3.287211273	3.251020049	3.244705361	3.632464654	3.259026867	3.309634647	3.317413098	3.090273737
AC092667.2	2.57982435	2.680237332	2.796887344	3.010250561	2.936977338	2.671620161	2.540085046	2.900880206	2.928738618	2.820752238	2.794455249	2.728969639	2.726018396	2.709673484	2.52048311	2.643248874	2.915603079	2.551325257	2.784714485	2.783197377	2.614214692	2.627637989	3.05424226	2.650975105	2.696901816	2.526031798	2.495289009	2.638131751	2.80248713	2.839405193	2.524675212	2.764728826	2.987116147	2.743658711	2.860417889	2.742637393	2.934523853	2.764149087	2.801552882	2.697249959	3.371913744	2.750958856	2.908962106	2.73698278	2.833260541	2.802319488	2.680574925	3.14019381	2.847313292
AC099684.1 /// BC040634	3.835626017	4.899465451	4.292293029	4.2688453	4.659212161	4.368059159	3.86684342	3.700338627	4.608129448	4.342177479	4.046656818	3.880002278	3.94626462	4.322279366	4.361336641	3.952324108	3.971927136	4.778290601	3.774070026	3.859186096	3.682751974	3.878581557	3.825412934	4.00028403	3.895801359	4.685048183	3.941675178	4.288418004	4.412623611	4.467392031	4.090312607	4.443935352	4.381652729	4.444369389	4.124031975	3.811777124	4.157303144	4.416435676	4.538312709	4.343362674	4.37974496	4.359069245	3.582349987	3.791390894	4.101271817	3.89357596	3.899936886	3.949336941	4.06253438
AC099850.1 /// BC017255	2.82206468	3.093779873	2.834151889	3.001561942	2.901083216	2.907574434	2.841077494	2.915721129	3.301806024	3.209448754	2.769596716	2.785179433	2.841786084	2.814585607	2.780799632	2.716339687	2.92460422	2.899872914	2.747929965	2.656206835	3.038777935	3.059343545	3.00715399	2.782846317	3.326180694	3.221964867	2.936226301	3.068904564	3.231188559	3.310116309	2.932880976	2.949700848	3.49818953	2.888730703	3.253459339	2.615219286	3.065301723	3.065641364	3.095846936	2.935429643	3.317041205	3.318660828	3.129200604	2.958616176	3.270684079	3.345280434	3.444137854	3.243237478	3.274256204
AC100830.4	3.465009012	3.274697262	3.29291449	3.224218968	3.261987192	2.66995926	2.928225175	2.964531027	3.151938932	3.341868755	2.671095282	3.062905022	3.633069993	3.361554533	3.281492247	3.238695791	3.188409487	3.320541379	3.482908469	2.966758375	2.938265262	3.218686916	2.922614832	3.702361287	3.017571194	3.275103086	3.664214744	2.784173517	3.027541965	3.367163417	3.130606464	3.254579735	3.068193216	3.628508033	2.951772892	3.465799305	3.133573412	3.427852736	3.224333837	3.296401716	2.47260279	3.414299524	3.142903216	3.098234044	3.086254653	3.271904519	3.569359365	3.107209704	2.939152271
AC104537.2 /// TCEB1P28	2.880991212	3.106074522	3.11805202	3.190181103	2.883819853	3.159433118	2.86851941	2.874910942	2.870357296	3.116248557	3.042967759	2.803764977	3.124277464	3.15118294	3.059648144	2.93052606	2.730728512	3.274058509	2.749407413	2.989307483	3.049219714	3.102428016	3.177563761	3.095532669	3.383336545	3.148609604	3.092224033	2.978575105	3.130065192	3.267735423	3.242601229	3.34614411	3.140133837	2.900671014	3.376221576	3.031977585	2.946818475	3.054618488	3.114089804	2.922134674	3.195055216	3.081903687	3.1466606	3.066809239	2.878171602	3.068845022	2.926841012	3.197102107	3.119769035
AC104667.3	4.218761938	4.193781463	4.332312621	4.385706075	4.375266778	4.415247557	4.138809651	3.912436965	4.310441737	4.217359393	4.242319322	4.162986337	4.128631369	4.440839701	4.473449992	4.14154296	4.026728276	4.386684653	5.634302457	3.91802276	4.160222957	4.335818509	4.075267433	4.199424047	4.232750527	4.249244992	4.026452862	3.922733202	3.877006245	4.293559633	4.720451121	4.560906198	4.48925447	4.052461306	4.34516053	4.265157322	4.052560165	4.199132981	4.431919378	4.111815943	4.498116094	4.220778305	4.517574604	4.128517284	4.223796786	4.056654285	4.154144776	4.509951687	4.296554071
AC106801.1	4.438459635	4.856105391	4.568844186	4.688638629	5.135559606	4.929350472	4.253240478	5.271557134	4.304201003	4.61091425	4.987319449	4.744965916	5.153917942	4.635583185	4.645315568	4.236474741	4.914541023	4.283363863	5.784474947	4.286050655	4.598316823	4.720554089	4.402516257	4.420385662	4.560563341	4.358222156	4.487383595	4.182271273	4.205080763	4.458120223	4.503889515	4.723638321	4.225860823	5.148428104	4.900685867	4.663448068	4.444369389	4.06904665	4.469681443	4.723260321	4.273777364	4.354155251	4.62897691	5.050946478	4.602576343	4.397189179	4.348414929	4.693754556	4.725409335
AC108056.1	2.896289134	3.107045659	2.799561416	2.715814538	2.91147101	2.516080269	2.716466101	2.901192381	2.675291477	2.704840343	2.535066044	2.675738733	3.012474123	2.871511357	2.628256881	2.482099928	3.241081623	2.677668659	2.84454485	2.878257015	2.327596016	2.558661104	2.73464249	2.66515844	2.630993935	2.751536496	2.894693342	2.694733612	2.642574515	2.645016695	2.66960779	2.774929407	2.608171925	2.638373226	2.888038609	2.855387857	2.782846317	2.529247195	2.612088127	2.600084295	2.582051959	2.863972822	2.684801578	2.311345279	2.580769573	2.544802939	2.490084997	2.545016095	2.432650944
AC112198.1	3.503726647	3.13646418	3.237992785	3.188472113	3.458103876	3.49681475	3.323127155	3.078581744	3.216782017	3.438329728	3.239114847	3.262046954	3.08862468	3.472641509	3.654255383	3.418554068	3.336196012	3.290113161	3.597973328	3.481468236	3.074922114	3.504218287	3.425060697	3.594647818	3.164636195	3.369565829	3.360469007	3.824201722	3.36496213	3.381823299	3.429716585	3.444407308	3.289647486	3.180861673	3.250436242	3.542708239	3.378785015	3.242145309	3.4682839	3.387969598	3.247413389	3.653249483	3.265478334	3.016349779	3.292621617	3.50793838	3.478145967	3.318791162	3.353492447
AC114730.11	3.171673438	3.113738863	2.97341732	3.401090321	3.582349987	3.251020049	3.055687487	2.866635052	3.068539119	2.985514109	3.344943451	3.299132473	3.05245224	3.276403813	3.000528923	3.168577217	3.227826394	3.032501767	3.230438462	3.395998958	3.25514399	3.302701328	3.248372524	3.067036108	3.160049659	3.2137146	2.924408242	3.058002183	3.28770008	2.971164939	3.060813267	2.850182956	3.14254963	3.404597352	2.933399288	3.063145537	2.929704176	2.984601067	2.998929807	3.171360421	3.326049736	3.100003248	3.123831838	3.363076331	3.3006753	3.176747847	3.086504128	3.158308189	3.36263696
AC114752.3	3.087868801	2.941074183	2.827492351	3.118846568	2.731171258	3.395290566	2.842928152	3.249771905	2.778199194	3.19754926	2.869317107	3.093010156	2.834589167	3.143895531	3.021803413	2.858946478	3.32852833	2.665405734	2.949051069	2.798250666	2.973329775	3.066059052	2.808805473	2.843982896	2.805163953	2.791485828	2.714065868	2.925641226	2.895425813	2.574300457	2.932280266	2.751871103	2.753192604	3.093276018	2.73201589	3.067060807	2.89286377	2.771452754	2.745731059	2.865014944	2.846255286	2.863910058	2.814172758	2.843766501	2.627214121	2.742787602	2.665776287	2.995033564	2.806678095
AC124997.1	2.471963361	2.425353612	2.489154126	2.497179703	2.580521002	2.37324936	2.355720963	2.510035594	2.430252394	2.556945379	2.475386087	2.485989949	2.666532706	2.571582094	2.390580908	2.393740539	2.298895168	2.436643638	2.816350809	2.434734898	2.450132923	2.471101775	2.394995452	2.48818909	2.48694607	2.314809691	2.37979603	2.451168978	2.454909041	2.487151566	2.368072394	2.410274578	2.576484079	2.270609858	2.673922872	2.188013903	2.360598532	2.451244241	2.308077086	2.346631148	2.613619121	2.454130843	2.275912205	2.358697195	2.544877129	2.468920434	2.440912001	2.384976963	2.520285454
AC128677.4 /// CH17-132F21.1 /// IGKV1OR-1 /// IGKV1OR-1 /// IGKV1OR10-1 /// IGKV1OR10-1 /// IGKV1OR2-2	7.371081017	7.073815811	6.782514767	7.226035729	6.409332438	6.387961835	7.76179687	7.381165596	6.441252338	6.585023361	7.722929283	7.177042039	6.154471479	5.897988594	8.074617483	7.465757058	6.282350449	7.057170035	6.903912926	8.279825799	7.602764955	6.467140676	7.070330091	7.78654446	5.173682599	6.66895155	7.401946474	6.519718194	6.12826219	6.203285624	7.214944558	6.774529108	6.381802223	6.643822598	6.949368614	7.394280086	6.72150647	7.340777985	6.426377695	6.316257936	4.93410452	6.46891049	5.77414759	6.475186967	5.510622913	5.630934337	5.804002542	5.501494762	5.495957535
AC136289.1	2.423074215	2.336121393	2.530021051	3.076830063	2.624077295	2.696390636	2.352188118	2.545296127	2.544252454	2.617053187	2.345618072	2.476326689	2.444622878	2.409585559	2.449151788	2.532513945	2.603157646	2.501268093	2.535931898	2.51348393	2.737229424	2.589573946	2.342884536	2.52048311	2.561163805	2.45753361	2.512374596	2.461151546	2.40113656	2.635903894	2.335191398	2.365802775	2.163202703	2.267939378	2.467065692	2.467296255	2.417616657	2.431663673	2.184771087	2.588283698	2.349670213	2.450679032	2.433812595	2.540150736	2.316185393	2.512502655	2.35947818	2.724005604	2.599201448
AC139100.2 /// PARD6G-AS1	4.49947478	4.642248557	4.126722737	4.723133225	4.17912574	4.55599801	4.526122964	3.445453582	4.47050511	4.362307255	4.854691382	4.53362613	4.225111483	4.220894732	4.180342742	4.514848379	3.594496145	4.276365289	4.300882431	4.423328734	4.220254594	4.602916752	4.479847576	4.751819328	4.680117111	4.948203891	4.366853395	4.266038414	5.435362411	4.694277886	4.178336192	5.238304519	4.704473613	4.30697906	4.76552304	4.34798235	4.448096055	4.21865946	4.171831635	4.338358166	5.110422889	4.969315105	4.778968818	5.046294648	5.091954247	4.58278498	4.399083318	4.302284295	5.026800032
AC139100.3	2.935457009	2.819800531	2.680521902	2.691407185	2.690480008	3.190779381	2.623135841	2.632642791	2.837149475	2.441814391	2.761883187	2.653967812	2.517922555	3.351440935	2.95596721	2.558989646	2.973168789	2.569699518	3.146072164	2.756600523	2.685424462	2.918062677	2.704668563	2.964212869	2.819626187	2.689070418	2.952949919	2.694733612	2.689348002	3.134878372	3.067634833	2.907025586	3.026296682	2.741390564	2.871399626	3.268220178	2.802433907	2.905825523	2.712896805	2.953827206	2.732894327	2.729209552	2.772380549	3.217137698	2.782846317	2.762108887	2.687637791	3.086076096	2.964713147
AC141928.1	4.308201262	4.679270593	4.455198121	4.411794028	4.185868615	4.146359913	4.350327529	4.449262094	4.389832149	4.066355718	4.239773256	4.163719973	4.148603098	4.172533098	4.606495916	4.103416313	3.857520079	4.200932019	4.480309198	4.087097856	4.677899511	4.208340101	4.247642761	4.117645797	4.478655321	4.442613697	4.144280098	4.174236057	4.365140733	4.381191643	4.266038414	4.526744727	4.034438172	4.1368909	4.426657347	3.937947422	4.302662546	4.233354731	4.30687386	3.970620398	4.217822259	3.731312857	4.118655049	4.191978925	4.195973587	4.086418792	4.195872435	4.082103659	4.112565733
AC141928.1	3.769437458	3.893106283	3.851137795	4.543779415	4.872132305	4.41136108	4.249557582	4.40788736	3.921605908	4.611485415	4.437527205	4.356046666	4.25747186	4.8969802	3.770601518	3.953394157	4.05838786	4.305488325	4.416107282	3.912176941	4.513032253	4.750449338	4.029242118	4.526449942	4.152200189	3.916802058	3.989044009	4.076060398	3.902264008	3.77867374	4.217492198	3.884024042	4.243152615	4.57699652	4.111981305	4.193939602	3.79870562	4.100563245	3.934417312	4.329710685	3.960538349	3.810863559	3.987170488	5.454525535	3.965596966	3.825061045	3.722178778	4.632380304	4.452201892
AC144652.1	4.605556135	4.828902642	4.466102965	4.305488325	4.766169608	4.165503324	4.146053488	3.691462511	4.887194558	4.923949926	5.252921223	4.293661488	3.921419788	4.055817998	4.275345694	3.700338627	3.879331594	4.810091006	4.039479759	4.90847083	4.576085645	4.271050934	4.17206032	4.188180491	4.059728134	4.252708672	4.286879125	4.321084762	6.25497698	5.031201352	4.586715544	4.360698714	3.855086052	3.961063909	4.261159572	3.915137084	4.268414532	4.14882625	4.338571212	4.191978925	4.39226781	4.308155031	5.096388532	4.575148892	3.965054621	4.340588129	4.393573926	5.199585858	4.353386319
AC145343.2	3.511920809	3.744867333	3.949538425	3.717827165	4.423111256	4.225860823	3.607146576	3.905693544	3.465799305	3.835626017	4.456376235	3.474171208	4.071774104	3.870609708	3.594496145	3.727216183	3.587542486	3.705078492	4.007290002	3.857068981	4.383747041	3.952421251	4.429187004	3.936301511	3.90160902	3.572778154	3.450366156	3.705386153	3.952946477	3.684241984	3.770690218	3.990619898	3.525556557	3.763496306	3.65924247	3.564481992	3.497820825	3.634228458	3.532112177	3.88796595	3.495728635	3.701571558	3.386861976	4.75472023	3.762580001	4.492935583	3.625787108	4.106216342	4.60280719
ACAA1	10.05841599	9.992056114	9.651759676	10.2578714	10.16541664	9.756183882	10.0781459	10.14695283	10.04796999	9.974928958	9.733508129	10.02042018	10.10701478	10.02184393	10.01133871	9.267560069	9.972461222	9.760406675	9.210076628	9.636332968	10.07306885	9.954141932	9.976130002	9.84365002	8.023543187	9.865994004	9.998429854	10.00110945	10.00360854	9.772774977	9.776357058	10.37115025	9.324193443	10.21451874	9.831141102	9.315804765	9.32570529	9.756183882	9.84365002	9.702588086	7.919191759	8.630473937	8.126646182	8.754122892	8.981418014	7.910898635	6.818981891	9.017302152	9.473047639
ACAA1	11.2732835	11.57260571	10.93076675	11.67338863	11.75242271	11.65305959	11.28611896	11.33954766	11.54479883	11.08206619	11.04019759	11.30734152	11.44001045	11.51950732	11.0034431	10.67830786	11.58045787	11.06856792	9.926960957	11.01697234	11.44001045	11.56519682	10.91794671	11.32066758	9.301411693	11.13201905	11.67338863	11.41973988	11.17162885	11.1171337	11.09776632	11.66545775	11.09219577	11.56519682	11.14066811	10.90755534	10.67033786	11.0501278	11.21314436	11.58045787	9.312149187	10.05995328	9.69507037	10.10701478	10.75763255	9.111577928	6.624494629	10.85120241	11.13467306
ACAA2	5.620809029	5.515950298	5.649738874	5.935619795	6.008765061	5.615899336	5.538548174	6.039761138	5.415893158	5.89736002	6.075328774	5.555140572	6.041734624	5.780509999	5.67771305	5.154745746	5.997413801	5.297805796	6.03726205	6.212345401	6.01914269	5.49693707	5.578716432	5.581803594	5.225678267	5.680060791	5.85533845	5.41608358	5.788030809	5.539222244	5.51262008	5.641004351	5.74199297	5.616383012	5.366554993	5.083751268	5.363362753	5.736030832	5.222144764	5.846111368	5.250990707	5.322438062	5.348894426	5.541436713	5.151116123	5.607812031	5.265429795	5.254807254	5.800269241
ACAA2	11.71964063	11.38798865	11.00040939	11.67732657	11.25740505	10.61420042	11.47692253	11.24247061	11.10033655	11.37660507	11.02252088	11.41021366	11.22494202	10.88644429	11.3725797	10.6601851	10.94251969	10.60496762	8.859058767	10.96946866	11.27966986	11.28611896	11.46028616	10.99739288	8.870040692	11.1232591	10.99458609	11.51206687	11.69218724	11.24587919	11.1663909	11.82009773	10.31947687	11.60359871	11.02766958	10.90210267	10.69925837	11.05844841	11.07636408	11.22176626	10.2282052	11.1171337	8.625831739	9.528726129	8.999797043	9.310890144	8.406432003	9.408001984	10.41430192
ACAA2	8.212059499	7.699206046	7.636666715	7.922220741	8.139404897	8.374829567	6.744474889	8.241083911	7.949525039	8.120776305	7.743487247	8.287397056	8.144742302	7.138392926	7.320673938	7.233866879	6.707519046	6.460766921	6.765884048	6.473767831	7.814211212	8.280968795	7.405083594	7.706244288	5.344982571	7.619371833	8.28421481	7.293674927	7.555977685	7.873488421	7.479856027	8.351554003	6.572469009	8.336110448	8.166264934	6.705739024	6.646300442	7.592305944	7.110298068	7.768029045	5.426838631	6.713017967	5.683912991	7.70996811	6.256921804	5.024696631	4.076988042	6.457173577	5.949624014
ACACA	7.23272907	7.824776028	7.308450437	7.502762991	7.888701847	7.296811415	7.061231877	7.12412839	7.423502842	7.239026463	8.019807837	7.639768179	6.922258917	7.309784919	7.572118601	6.508405171	7.435041664	6.911349154	7.536633711	7.229702983	7.050922409	7.318098701	7.054006256	7.394694955	8.960360303	7.024537382	7.540434426	6.95843254	7.836116885	7.401696646	7.139853166	7.189897358	7.036658577	7.133693011	7.619120977	8.286767082	6.683228595	6.222502556	7.339361392	8.19089022	6.957623632	8.262002252	8.226036598	8.43205659	7.292289242	7.520537245	8.282104245	7.400007452	8.557860355
ACACA	4.386684653	4.296863952	5.01439408	5.108029893	4.443707672	5.10324303	5.208614627	4.961544871	4.975124758	5.085899726	5.301202286	4.434781062	4.56156433	4.821353272	4.850521368	4.787908737	4.808169431	5.214979103	4.695990846	4.21333318	4.688164053	4.855588132	4.718856766	4.813605217	7.051749592	4.055506014	4.675175105	4.675285227	4.922146765	5.470689736	4.419078703	4.750207279	5.127121087	4.575699532	4.907855767	4.53181347	4.205740395	4.401949996	4.422684108	4.194724523	4.503258351	4.187112712	4.270287284	5.733055783	4.518481122	5.412153677	4.344608305	5.156882413	6.522104692
ACACB	7.872852563	7.558728978	7.773539479	7.569963618	7.833341974	7.967844702	6.923682354	7.846505552	7.732376399	7.86232054	7.494549513	6.719231342	7.99395097	7.938616945	7.771274643	6.919260719	7.338933364	7.475480063	8.20266182	7.783867906	7.040586326	7.24019118	7.186076109	7.474279846	6.804157361	7.349760603	8.246434779	7.66221432	8.378641992	7.548282171	7.759354599	7.767377406	7.059695296	8.199055857	7.362968942	8.358010684	7.623559725	7.782364635	7.303489222	7.657980378	7.341570997	7.84943866	7.239531965	7.650185318	6.396786843	7.231601521	7.367660323	7.146976828	6.8255285
ACACB	6.871098558	6.182789571	7.123230299	6.254264584	6.379338641	5.953257351	5.638819192	6.236026412	6.792833476	6.505331813	5.497080127	4.788188242	6.412743282	6.180206236	6.47229629	5.682210114	5.710182014	6.641540336	5.611477774	6.483452675	6.148921899	6.127073417	5.717245366	5.853104751	4.964152567	6.05568863	6.869879622	6.608530817	7.401203004	6.621346551	5.914523544	7.144508758	5.275509145	6.250130039	6.34334473	6.280187858	6.222687997	6.210349556	5.95607368	5.983955459	6.443126575	6.671248503	5.563621833	5.534627755	5.421528455	5.765828709	5.607634664	5.524434535	4.810210087
ACACB	4.537141146	4.408210536	4.111981305	3.864691819	3.859186096	4.187112712	3.430185918	3.976848268	4.009329366	3.709044327	3.48748228	3.397236126	4.165719316	3.967923125	3.665595228	3.613411176	3.529974079	4.064977447	3.080500665	3.684539733	3.792975219	3.308773852	3.169118506	3.553573535	3.261075682	4.202358454	4.535800954	5.215534777	5.603567621	4.633203625	3.897875218	3.853966184	3.574353165	4.142616187	3.953489866	4.212532543	4.118739095	4.149264196	3.924577453	4.027005833	4.338987043	4.548743288	3.702614649	3.536904121	3.415740228	3.719984606	3.963645976	3.313672916	3.232980953
ACACB	8.541468416	8.692962338	8.751441749	8.321772584	8.675680061	8.296052432	6.576740701	8.097529969	8.875971231	8.247682975	7.116539552	8.077104682	8.498111885	8.621032277	8.0469783	7.044848392	7.888102347	8.050529458	7.968859365	7.710899597	7.897621504	7.900480942	6.849745651	7.386719488	5.753521846	8.640319195	8.518227032	8.666990341	8.767084509	8.889547152	8.304170495	9.088982447	8.717388168	8.385266166	8.294856937	8.484862281	7.901271877	7.860091824	8.631872405	8.357180718	7.828521142	7.745582044	7.491283189	8.241448704	6.564770042	6.98704675	6.980778077	6.889611581	6.404186602
ACACB	8.904834447	9.036362158	9.031632841	8.67447307	9.071854167	9.522580641	6.408336926	8.232096397	9.344984877	8.084136514	7.460851604	8.909513741	8.625831739	8.914517843	8.467123076	7.264741051	8.470148213	8.491563334	8.504753852	7.938967464	9.134944539	8.805444603	7.324709969	7.634485073	5.803846016	9.112942009	8.999797043	8.901929446	9.32249551	9.31657987	8.817475745	9.540530833	9.265355944	8.896819136	8.778344479	9.112942009	8.237588059	8.128571608	9.114897853	8.957535326	8.702027109	8.168042667	7.965202749	8.61136137	6.965167411	7.276443113	6.956876798	7.189213571	6.827536916
ACACB	9.12235575	9.386816347	9.385260876	9.425277402	9.960303257	10.09486154	6.551504253	8.952348239	9.797216007	9.011440317	8.102141781	9.681512697	9.284893519	9.58925457	8.791948488	7.642025037	9.187205061	8.762595426	9.056461673	8.367431083	9.655069332	9.493521397	8.016215712	8.102141781	5.824929532	9.421083661	9.332485281	9.202053347	9.697265403	9.782805334	9.278686362	9.907892133	9.647914887	9.348932285	9.118800362	9.484862008	8.562960925	8.494694394	9.502018833	9.736628353	9.024083281	8.658524737	8.084424348	9.282443655	7.241567474	7.635373994	7.355431527	8.108887929	7.288414737
ACAD10	6.025169763	6.085750754	6.184461829	6.612550841	6.822671704	6.602987853	5.760484122	6.672045209	6.38637848	6.314732885	5.991125372	6.448205459	6.534194734	6.383213052	6.519517012	5.815471644	6.340239389	5.963957104	7.561945673	6.36440064	6.285859922	6.710487306	5.974909134	5.701943439	5.70332129	6.263721482	6.467868219	6.246094136	5.755311343	6.186220851	6.043486557	6.160851925	6.737996023	5.976006955	6.132396176	5.595260201	5.695287897	5.76332065	6.343496907	6.133023257	5.392228684	6.109571235	6.254452464	6.328231647	5.602472362	5.780509999	5.565283107	5.92551508	5.841696781
ACAD10	2.726505474	3.090425585	3.040083757	3.327195966	3.280931894	2.789033223	3.142978437	2.818630182	2.95947103	3.123151184	2.82698691	2.842422137	2.810790542	2.911393428	2.678134393	3.308027147	2.78592437	2.960096988	2.962680167	3.01903673	2.593968979	2.839050878	2.830536887	3.031269932	3.85800832	3.119299443	3.172906034	3.188813469	3.430342521	3.255876514	3.182779331	3.029822062	2.954742669	3.248500697	3.024010974	3.08490232	3.282389332	3.298379215	2.789088827	3.356845646	3.200359641	3.566345609	4.244353445	2.621069986	3.285694732	3.494766724	3.932302948	2.653718789	2.89513791
ACAD10	5.054586446	4.63480327	4.462740452	3.628431943	4.230137739	2.693449735	4.058652827	4.033970135	4.407024434	4.066897205	3.480622321	3.843818903	4.053771908	4.63614007	4.353474516	3.950177387	3.291591251	4.547522137	3.652558726	4.188756181	3.98491507	4.063526119	3.889342556	3.914478859	4.376928269	4.295563459	4.362186768	4.466007534	4.726629209	5.031311549	4.135791037	4.29288923	3.670047816	3.7150133	4.169968662	4.051586427	4.695990846	4.266344066	4.958438875	4.157591599	3.910131555	4.523843008	5.007999179	3.110954927	4.250696561	4.991668714	4.042990086	3.52632319	3.559016997
ACAD10	3.847792068	3.972305523	3.622691762	3.332963695	3.196648983	3.154211705	3.641211094	3.581072991	3.784317167	3.691557837	3.447204626	3.682333588	3.57670258	3.870081743	3.703733584	3.228714605	3.511878922	3.831879681	3.709502047	3.941227437	3.397523605	3.139046629	3.220585377	3.849127561	3.902177708	3.759046053	3.9409334	4.075074596	3.93750434	3.77575364	3.452185639	3.268855661	4.1354136	3.935462063	3.889946093	3.85061546	3.674906453	3.819174319	3.757328491	3.514399481	3.567815958	3.912088405	4.062620467	3.350508531	3.846086112	4.142130802	3.842904135	4.039188484	3.595126993
ACAD11 /// NPHP3 /// NPHP3-ACAD11	9.015986484	8.999265812	8.595187355	9.178020871	9.495176137	9.12235575	8.526922144	9.006572848	8.85331659	8.983292394	8.150699258	9.109640709	9.143705354	9.206482195	8.625831739	8.481902614	8.966933196	7.99122673	9.190638967	8.634546245	8.303788619	9.234799159	8.766594453	8.769102595	5.964599919	8.951731076	9.063966551	8.888399252	9.154158847	9.07374407	8.956910894	8.890074685	8.315626761	8.787561709	8.652726082	8.680482831	7.84061815	8.015305799	8.779324148	9.300059161	7.187883547	7.337078307	8.173226873	7.066733839	6.625030889	5.746689553	5.661578593	8.221044194	8.393080016
ACAD8	6.74600952	6.519908252	7.062584136	6.779341409	6.057473912	5.148275944	6.64423441	6.519302845	5.989894038	6.212478474	5.462634812	6.66751126	6.374130596	6.607760337	6.689351475	6.64990305	5.606750035	6.958843045	4.31161352	7.043387221	5.967284614	6.517581119	6.864237665	6.494377899	6.06765761	7.172696425	6.796080211	7.181816138	6.452504599	6.807986597	6.66213748	6.851942843	5.512347251	6.619059381	6.58888805	6.461627863	6.784870296	6.846464989	6.80202211	6.70075646	6.572815282	5.364462394	6.767822109	5.522893533	6.06592599	5.656664617	5.907463915	6.104336027	6.933054089
ACAD9	6.780144096	6.533986759	7.231996471	7.260890977	7.01613147	7.155562323	6.598970129	6.761347455	7.234291665	7.175075665	7.126508451	7.259190491	7.049137858	6.647114314	6.955836016	6.514959654	6.978806418	6.459888886	6.679398619	6.505167369	6.87088224	7.540434426	7.295540265	6.57944713	7.520159797	6.986666903	6.790556584	6.890328683	6.977118407	6.827009392	6.892108839	7.1334919	7.837591571	7.592910426	6.871697303	6.906580764	6.663704439	6.201402977	7.273204158	6.75652901	7.423734818	7.166984196	6.386026685	6.76218174	6.882518525	7.18070589	6.949368614	7.247631185	7.255897463
ACADL	7.929359369	7.880462992	8.222303563	7.620457747	7.449812186	7.076273142	7.353345057	7.317426618	7.011972235	7.35144067	7.150816626	7.176201519	7.464421815	7.811825602	7.066733839	7.21323336	7.271602441	7.015100006	7.607981693	6.830755861	7.508912707	7.26380174	7.17939818	7.332599169	3.182410856	7.920113951	7.154873744	7.499680258	9.149195334	7.825720966	7.582299647	7.379136495	6.796597868	7.459269455	7.637719248	7.415345823	7.517872713	7.289806559	7.204592999	7.622374891	3.111754776	6.534351956	5.223978739	6.368511478	3.212537618	4.530597737	3.768913192	6.849745651	5.365451348
ACADL	6.597283657	6.606237936	6.707714826	6.293358851	6.192770707	5.669509562	6.137339407	5.570337201	4.940040394	6.244698682	5.760129446	5.357905865	5.804002542	6.2376159	5.453970952	6.034594339	6.096206409	5.12923246	5.341082347	4.755658895	6.235475476	5.793425778	5.984970983	6.208477476	3.17360919	6.34852061	5.667718376	5.875207458	7.882844732	6.372243647	6.18605707	5.948173651	4.092980427	6.055488129	5.852011698	5.671855449	6.25931552	5.72653981	5.699667472	6.038105267	2.785814558	4.964844553	3.88166953	4.925403898	2.717181089	3.434492154	3.366601884	5.11730922	3.7023094
ACADM	10.54568319	10.78155799	10.29185452	10.4549987	10.50518184	10.50879436	10.785543	10.39020031	10.43179247	10.49992384	10.34301291	10.19801226	10.52253956	10.85901685	10.30960817	10.44936352	9.697265403	10.41278215	9.503633927	10.05717701	10.67830786	10.56123064	10.76193436	10.71109837	8.965772013	10.4860582	10.03487515	10.44750842	9.497769513	10.23532518	10.41430192	10.33764242	8.727516942	10.84355936	10.29889996	10.8783042	10.09882965	10.15697715	10.19068806	10.30793517	9.380527569	9.928123083	9.211482815	9.387765852	7.617137904	9.432882118	9.187205061	10.44750842	10.3460177
ACADS	7.945571381	8.06232488	8.154348198	8.340493207	8.482253958	8.390531697	7.541192519	7.806001171	8.449943744	8.183345449	7.621333571	7.934258283	7.936131416	8.15320114	8.158287564	6.773324112	8.248761403	7.617566255	6.966044613	8.201334027	8.433333882	7.973264339	7.463946566	7.573223124	5.971491249	8.15475003	7.996153915	7.999229071	6.603365669	7.841824752	7.638866146	8.507566393	8.659616594	8.129387397	8.186199569	7.579838548	7.21172543	7.607421956	7.967844702	7.676150687	6.009799353	7.090389182	6.333454624	6.826788741	7.870327887	7.583175665	6.184047186	6.64250825	6.252370114
ACADSB	9.042627494	9.110919472	9.291080191	9.088982447	9.118042247	9.525348593	8.493279195	8.79867208	8.953523018	9.093032256	8.392240235	8.306018017	9.332485281	10.04390775	8.146889534	8.202965512	8.915611754	9.021639539	8.363050192	7.89138686	9.067780959	8.578286371	8.313974844	8.595187355	6.525814169	9.031632841	9.194266884	8.551697549	4.934241184	8.950393471	8.495115471	8.600283353	7.933001116	9.930757594	8.944847647	9.004080175	7.996525504	8.943542713	8.584853488	9.093032256	5.371774168	7.13820725	7.567620685	7.486916334	6.499564958	7.941511235	5.93003462	7.478126571	8.12180829
ACADSB	10.10457773	10.20380411	9.987940205	10.10594119	9.968533035	10.51661822	9.333264002	9.668969665	9.560535423	10.2323853	9.31173208	9.112266088	10.26909844	10.32929828	9.458436563	9.004080175	9.479293182	9.432882118	9.065366046	9.034952632	10.04681463	9.528726129	9.386816347	9.211482815	8.073251274	10.04566961	9.909146624	9.816256984	6.781715181	9.950270667	9.341134569	9.56610467	8.530679138	10.43726641	9.564251159	10.06255599	8.65062459	9.807079568	9.339527349	10.20841219	6.779054475	8.160793519	8.852029756	8.032665109	7.610278482	8.656782021	7.999946257	8.763530946	9.065366046
ACADVL	10.89969964	10.80222315	10.67634334	10.63508817	10.76874532	10.71109837	11.11147022	10.68027498	10.91068537	10.3514375	10.60059783	10.89713523	10.7468035	10.34131387	11.30441889	11.29227313	10.8281113	10.37862173	9.453274668	10.96162586	10.37311567	10.85381849	10.92834665	10.54781547	9.294137528	10.94929002	11.29227313	10.95410317	9.172013987	10.58061254	11.2337711	11.04019759	10.95410317	11.17162885	10.68645404	10.74032568	10.87564159	10.8808137	11.01960226	11.74802574	9.31657987	10.7040795	8.938654469	8.747777701	11.29499369	9.926960957	8.909513741	9.284017053	8.840710329
ACAN	3.268007443	3.615305048	3.410209149	3.103187866	3.74034525	3.26602396	3.215872313	3.115103518	3.526946303	3.211766165	3.31339553	3.405352352	3.643018778	3.184874355	3.293454382	3.15527927	3.560581288	3.282852992	3.98978537	3.290441664	3.833213823	3.537851895	3.374016488	3.384220373	3.34685926	3.351154741	3.465799305	3.103131042	3.251671639	3.575794031	3.18252426	3.573194981	3.56083652	3.999472862	3.335268761	4.530703389	3.320472009	3.201518337	3.566841694	3.354737052	3.528645928	3.339905268	3.084348955	3.668664804	3.217706646	3.054482984	3.369039303	3.58458006	3.433757099
ACAN	4.693037784	4.52984146	4.49568293	4.461345026	5.426979958	4.095832426	4.768261557	5.452526017	4.480193421	4.992562638	4.25291123	4.804269375	5.007943185	4.68281648	4.33264349	4.42074115	5.309033467	4.907200695	5.132980117	5.104664362	4.245799818	4.353595677	4.781406985	4.795681387	4.662114997	4.745575264	4.643995271	4.49443586	4.707019256	4.580980902	5.119343442	4.677672528	4.962882494	4.360505401	4.935972216	4.330747838	4.538196388	4.681117064	4.783124394	4.672435914	4.353474516	4.057122325	4.239448215	4.570016051	4.358750532	4.534287847	4.883743985	4.122132966	4.59969884
ACAN	4.09484934	4.425143434	4.504996426	4.951677249	4.822586033	4.440068824	4.429603139	4.321312457	4.495232617	4.60103068	4.924066021	4.432431432	4.529742885	4.739896449	4.326472099	4.174326455	4.609062173	4.626369148	5.087408653	4.291453719	4.606940497	4.334209198	4.422239751	4.323109949	4.618970003	4.21283125	4.267145283	4.153947162	4.346728699	4.271964034	4.438132002	4.383311996	4.198650063	4.787722528	4.391020959	4.450872019	4.392389646	4.222876328	4.35237523	4.237299289	4.172258455	4.389611556	4.393573926	4.330420125	4.386742192	4.299520568	4.877545834	4.57688255	4.491048399
ACAN	5.077464805	4.9133628	4.739520334	5.067010905	5.235944438	4.487489916	5.146466095	5.280433548	5.0561861	5.32353103	5.711310337	5.386372914	4.927255157	4.758568952	5.549820239	4.967893281	4.93410452	4.851518176	5.871383109	5.078763209	4.915021461	5.467999973	5.384704864	4.859904955	5.194626653	4.717715876	4.858569963	4.808296407	4.680761275	4.825758798	4.863258068	4.587362826	4.864660707	4.988065434	5.188121517	5.415617737	4.83317786	5.200067169	4.911766031	4.737027304	4.913213971	4.630070325	4.951956045	5.367822198	4.634595419	4.876543317	5.287181569	5.118534526	4.753627862
ACAP1	5.555140572	5.177579481	5.457333387	6.427908949	6.552596208	5.739527826	5.640031106	6.407273623	5.177328907	5.756980459	6.15117666	6.140483442	6.521219155	5.928032784	5.587186422	5.34483919	6.737996023	5.410280222	6.778830234	5.75592843	5.785606923	5.960222112	5.932311915	5.493135442	4.830171702	5.306984783	5.779192435	5.774733805	5.213931745	5.245727271	5.658457653	5.273778673	5.803542936	5.376508022	5.183070129	5.048487556	4.827437348	5.617860497	5.099150264	5.768676287	5.060738719	5.182681303	5.138804905	5.493455372	4.963383609	5.082625267	4.845742006	5.452987177	5.934164331
ACAP1	4.357328779	4.567964162	4.939703742	4.422018058	4.647670986	4.755223944	5.27425042	4.822273032	4.69363115	5.04347279	4.826477768	5.473944249	4.417027273	5.03358537	4.987801081	4.846457632	4.334628858	5.095227528	6.013328903	5.193394471	4.166170257	5.286766567	5.204247352	4.988173618	4.069720767	4.914136162	4.836266684	4.928912008	4.188451097	4.800200529	5.456181234	4.858930089	5.200941083	4.426657347	4.524348904	4.27760753	5.04303958	4.953594217	4.98387057	4.573858903	3.894142241	4.255566171	5.631819955	4.265512358	4.33920297	4.620940626	3.931727455	3.963477356	4.337920603
ACAP1	4.381440325	4.573507307	4.872026389	4.821104674	4.100459458	5.211639682	4.571437922	4.424325535	4.435120236	4.54496268	4.472348989	4.646859933	4.207423739	4.885914949	4.148603098	4.626267535	4.777444754	4.367551229	5.66966253	4.308477998	4.655891264	4.739393171	4.477314881	4.543779415	4.319943194	4.280682403	4.55783422	4.612046735	4.427202744	4.437527205	4.528091693	4.330863971	4.802434373	4.290895304	4.255804756	4.008957372	4.085430378	4.548846666	4.622712019	4.522880607	4.467337422	4.623893399	4.107206332	4.664827708	4.394157727	4.312028985	4.618609073	4.557578266	4.869300448
ACAP2	3.668921304	3.686910043	3.690491108	3.938850323	3.592740959	3.966379674	4.274301866	3.576899493	3.945487774	4.308247494	4.127858192	4.091769455	4.329282497	4.061799551	3.945670031	4.162609529	3.706662526	3.76570118	4.034059364	3.785864639	3.505997653	3.930821505	4.402516257	4.234535156	4.170465191	3.766401477	3.801097871	4.012064513	3.801433444	3.924161714	3.686284374	4.062181117	4.023163635	3.635057587	3.796750145	3.827937048	4.202529959	4.025274743	4.070401814	3.455837917	4.665330658	4.115181623	4.194815274	4.291221138	4.348202095	4.748501484	4.055817998	4.858265243	5.846819055
ACAP2	6.651376601	7.231787662	7.032339632	7.289131105	7.497409856	7.223772776	6.820816941	6.380668107	6.874999009	6.95843254	7.177662353	6.979435592	6.888306376	7.295540265	6.782896674	7.317212748	6.86834462	7.320673938	5.9833559	6.698792363	7.34726274	7.109651372	7.159639322	7.413875095	7.786231339	6.734815084	6.731066195	6.98231381	7.083455218	7.382759347	7.205522381	6.74600952	6.427413847	6.904819238	6.959724032	7.014125232	7.425627792	6.880450462	7.162237036	6.874002776	6.735873864	6.478052606	7.260425571	7.559597144	7.327817495	7.721281503	7.013545896	7.794959469	8.307401855
ACAP2	2.702020518	2.51417382	2.39232626	3.026821308	2.659737277	2.573653126	2.571449896	2.26395495	2.656319222	2.867450267	2.614605251	2.644353466	2.570512495	2.585173501	2.352126675	2.711683188	2.574622672	2.216475789	2.567333605	2.936553248	2.366046691	2.646814623	2.97235026	2.546985531	2.559296242	2.538106358	2.375095509	2.342569063	2.696035503	2.708279759	2.426959816	2.351452518	2.886446139	2.469546075	2.778550326	2.469219405	2.905888183	2.754403241	2.594837348	2.528842851	3.164896506	2.445321742	2.56845019	2.791426502	2.661889866	2.778781179	2.872272106	2.593376976	2.983802844
ACAP3	5.92486577	5.820849163	5.952376852	5.461658277	5.476827188	5.140221734	6.219456273	5.298111091	5.877043955	5.278499198	5.089086799	5.250376072	5.828322921	5.567961355	5.767037986	5.751598848	5.535662661	5.834067712	6.486333506	5.691461069	5.244844413	6.0312337	5.241876722	5.935450825	6.724503249	5.713826811	6.229762285	5.884254063	6.369822996	5.275509145	6.018808779	5.942699357	6.322194743	5.019249485	5.861415947	5.382484752	5.777827361	5.86433004	5.689798277	6.986666903	5.890293944	5.189143252	5.826466236	5.228030869	6.316257936	6.110848202	5.61666937	5.741353158	5.634302457
ACAP3	4.372919092	3.953120666	4.363645192	4.172258455	4.288372345	4.202454473	4.447994322	3.998243104	4.410919164	4.036035513	4.426234196	4.814362546	4.607363688	4.033305358	5.146682299	3.999386189	3.95403056	4.724289412	4.642606841	4.574092407	4.707370912	4.621060191	4.091870133	4.530597737	5.176459265	4.234725884	4.432379859	4.399083318	4.587713932	4.284220009	4.459997951	4.624004408	4.831889633	3.744867333	4.455091017	3.819248378	4.092896906	4.285661349	4.133744385	4.954873192	5.257194073	4.410006967	4.378891506	3.699632175	5.439779652	4.496269114	4.304110149	4.652157507	4.507762263
ACAT1	2.781687171	3.011805953	3.524538124	2.425605337	2.439112813	2.372923178	2.922323721	2.443025356	2.563767731	2.46231887	2.443711935	2.340254892	2.816467352	2.556099247	2.637992531	2.645441072	2.602611579	2.605021183	3.096018012	2.627637989	2.603400249	2.683101078	2.369394308	2.65453804	2.560306813	2.651370249	3.194167134	3.867466527	3.792975219	2.604087068	2.570329198	2.418114417	2.53902685	2.649679805	2.829735008	2.885850543	2.983695814	2.89433179	2.598469972	4.018523802	2.84719894	2.903132826	2.631339201	2.977733259	2.473078915	2.455290262	2.862597792	2.735522793	2.53475608
ACAT1	5.470819768	6.106299495	6.06231573	5.664874806	5.183704425	4.710708987	5.157826265	4.500994281	4.929166303	5.640328203	4.749848261	4.61848121	4.907080323	5.32977844	5.180627132	4.714381273	4.559792117	4.919294722	3.352216682	4.837158619	4.962882494	5.484527563	4.522022948	5.266084773	4.187216379	5.674233796	5.661092722	5.704190352	5.674852521	5.681386753	5.176459265	4.941486452	4.376753283	5.367228322	5.223050594	4.796168986	4.59969884	5.451394561	5.182402405	6.128794038	5.12307543	4.962211167	3.711025924	3.779204624	4.344086213	4.588073141	4.944678875	4.786855597	4.804781539
ACAT1	11.51558056	11.68804319	11.7079579	11.76419247	11.69218724	11.30441889	11.73566815	11.27597377	11.30441889	11.71964063	11.32375992	11.11414723	11.27597377	11.30110472	11.481027	11.06116431	11.12901614	11.21614229	9.960303257	11.80328416	11.23072444	11.69599643	11.60737424	11.61345308	9.275112865	11.84286592	11.03288889	11.72420862	11.1232591	11.4702004	11.42990158	11.45721552	11.23922468	11.63593944	11.24892581	11.48737843	11.27030246	11.2024249	12.00883238	11.23072444	10.63744016	10.96720721	8.732467578	10.65418926	10.57842849	10.66671487	9.931900544	11.1663909	11.20788111
ACAT2	8.649623907	8.773329448	8.804432507	8.190136323	8.2833228	7.771848059	8.578687382	8.316847545	8.508944069	8.360238126	8.791490623	8.111268806	8.305474794	8.276388664	8.499794828	8.197939051	8.044073607	8.080891764	6.093525225	7.814815069	8.044375752	8.647498313	8.022703104	8.655317465	7.126508451	8.009607991	8.125289587	7.894813925	8.064623325	8.368774833	7.977203103	8.711585713	7.932655835	8.210506267	8.330990059	9.205720239	7.674786586	8.239651286	8.687396085	7.881402175	6.551315856	8.335728041	8.849971884	7.856587645	6.903912926	7.75590953	6.857173447	7.890209134	8.560216222
ACBD3	5.64134303	5.468129515	6.33369372	5.995255278	5.326603395	4.595969728	7.062102618	6.462918306	6.633114978	6.047656591	6.399305232	6.156920642	6.054754114	6.069035884	7.129944357	7.293442285	5.918595069	5.601599007	4.365475075	6.983780493	4.755102081	5.628217946	6.98231381	6.720938129	6.66895155	5.774416621	6.492714942	6.348035026	6.445219566	4.605860722	6.101171799	6.453947195	7.541192519	6.000532742	6.898160617	4.819646992	6.308383581	7.261239397	6.564770042	5.352251133	7.740337463	6.515118736	6.114725852	5.174993308	7.064357879	7.69283097	5.851529997	4.522975106	4.966528829
ACBD3	7.799336086	7.405601821	7.61158701	7.917471412	7.813356011	8.093051526	8.609388508	8.534585679	8.271583609	8.025528474	8.45685137	7.92353749	7.659202806	7.740087543	8.561638599	8.66742526	8.0469783	7.971404686	8.281319338	7.799655887	8.020489763	8.860779825	8.802914349	8.035493824	9.053047194	7.839972225	7.425349843	7.635918864	7.820389571	7.543845963	8.071141687	7.838518034	8.082307707	8.029849502	8.194529838	8.383657196	7.955478835	7.955139981	8.221579318	7.702645358	8.000919491	7.820389571	9.162193762	9.418481205	9.087678633	9.535024558	6.906774291	8.895744463	9.02041043
ACBD4	7.261846672	7.203116269	7.09719363	7.480585961	7.536104642	6.974861531	6.822297102	6.872077114	7.489109746	7.028962689	6.670440239	6.732419108	6.796956072	7.366484053	6.40146305	6.642686497	7.137039087	6.944840371	7.29181588	6.771403654	7.359178195	7.053530643	6.398934787	7.067189646	5.470689736	7.427680224	7.311371449	7.267313094	7.314038019	7.096558837	6.914891571	7.873488421	7.21323336	7.26952585	7.204089408	6.729537457	6.946823162	7.04254427	7.109432456	7.488525912	7.369227415	6.790382395	4.978564129	6.312595207	6.42325455	5.528152928	6.050862991	7.013545896	5.665139961
ACBD5	5.922479565	6.046132909	5.478122479	5.905801819	5.471828605	4.62730096	5.447964912	5.509641919	6.237772383	5.798887901	5.657390985	5.64472214	5.570628309	5.539678289	4.917433541	4.806859874	5.100553893	5.403408583	4.270287284	5.954987223	4.847469405	4.827661027	5.691187192	5.845054254	4.662346162	5.536960902	6.03507238	5.808590997	6.063210284	5.356138898	5.390561113	5.396299229	5.440985593	5.3741387	5.408691721	5.000262076	5.609033753	5.822879251	4.999859336	5.414429876	5.807767445	6.383399619	4.540181815	4.496857716	4.615398595	6.065101786	5.847229875	4.899001166	5.466452652
ACBD5	9.116831329	9.764942527	9.641984379	9.965015089	10.0543308	10.30445134	8.784880719	9.634229395	9.188421634	9.609104179	9.282443655	9.66378214	9.674327664	9.818516203	9.015318137	8.65116425	9.68052135	9.952631479	9.986743724	8.772868515	9.989447872	9.396506635	9.188421634	9.283211485	7.374623178	9.488391031	9.428786797	9.291905719	9.578993524	9.496829285	9.25563696	9.286445151	8.372784887	9.172378549	8.840710329	8.670405278	9.126632634	9.133028019	9.024083281	9.604202866	8.788946921	9.476492616	7.045049434	10.17945707	8.958153547	9.434612725	9.686634957	10.30445134	10.07541009
ACBD6	6.078941672	5.83271504	5.942089561	5.993014443	6.603545375	6.56365459	5.375762812	5.543965205	5.856618896	6.197619582	6.124378517	6.058607407	5.352719519	5.976308378	6.265074077	5.862796696	5.878567709	5.970486821	4.98998062	6.149864018	6.176312059	6.209660929	6.271528656	5.575677023	6.560073916	6.110234225	5.58849003	5.747870968	6.359370612	5.917711748	5.759270362	6.102958376	6.771403654	5.63606965	6.242818306	5.63071004	6.332801871	5.701418707	5.956975656	5.702400161	6.848062893	6.428092942	6.876778906	6.763905136	7.937279225	7.254245067	6.363865531	6.659650555	6.108943058
ACCS	7.292964595	7.126630467	6.960217334	7.000724372	6.898160617	7.73206993	6.36028651	6.488752646	6.425218566	5.940745291	6.749102811	7.479856027	7.225795024	6.964477933	7.50676774	6.75183843	7.020656324	6.211472319	7.482242628	6.585864885	6.6408138	6.927044814	6.39007289	6.765529027	5.844264289	7.616840993	7.465757058	6.373774622	6.050478348	6.681476037	7.087950428	7.46109413	7.80460036	6.77405339	7.039999512	6.611464702	6.742000042	6.506148662	7.89138686	7.550175921	6.178729496	6.182158145	6.986205404	6.461341035	6.314925427	6.294411667	7.08516699	5.842872045	6.400366385
ACD	5.882968829	5.597743625	5.883111395	5.751927173	5.74485979	6.113379548	5.480148597	5.353825223	6.09085753	5.718446392	5.920676195	5.666809742	5.581405352	5.431023352	5.869448028	5.688720195	5.714314332	5.690486681	5.963096387	5.820032191	5.907463915	6.015201684	5.823639003	5.772214869	6.025098373	6.009952248	5.603342787	5.402179266	6.501549072	5.355173907	5.807767445	5.809398265	6.306352006	5.742152716	6.031074616	5.329496607	6.253265621	5.529654823	5.973254425	5.837231422	6.007809773	5.444573302	5.971491249	6.09193875	6.918478483	6.123829587	6.178560349	6.129311721	6.309393948
ACE	3.329643349	3.152319147	3.110207976	3.216146655	3.204163813	3.405014214	3.056756539	3.288821341	3.08862468	2.960437145	3.431574251	3.018789459	3.014618811	3.411538587	3.596750944	2.928115402	3.552328444	2.91331821	3.622220025	3.534003359	3.104044412	2.798643328	3.020329628	3.24940056	3.104652162	2.886029388	2.902813564	3.175952183	3.088991813	3.08546773	3.223631154	2.859604849	3.020516356	2.804510271	3.248057257	3.26086689	2.952654984	3.131039145	3.350101258	2.903844807	3.613447678	3.005628837	3.018959865	3.200544358	3.126880269	2.938860859	3.07000684	3.337091366	3.407897836
ACE	4.90092195	4.28179642	4.618282193	3.643566088	4.668346211	3.762580001	4.536714613	4.780549495	4.680117111	4.478862106	4.853741075	4.514730321	4.661362651	5.035130201	4.7984813	4.423004711	4.829672567	4.388870893	5.334105752	5.150375488	4.326687943	5.049974695	4.609759749	4.918760458	4.253319412	4.482186909	4.476506862	4.750449338	4.628795148	4.315048904	4.588515589	4.834078475	5.017171664	4.191776478	4.496970078	4.230040023	4.642144664	4.577744003	4.59959282	4.726508746	5.185689414	4.976499502	4.650190428	4.865553039	4.707471394	4.66692057	5.981049885	5.519931709	4.775986461
ACE2	3.174571994	2.931372995	3.99553082	4.088004366	4.523068311	4.436355754	3.90465579	3.157714562	2.949464028	3.173544383	4.186067732	5.474758001	3.343497445	3.167406356	4.574152186	2.874197525	5.105497208	3.967471654	2.613557389	3.281949086	4.640988198	3.894556951	5.935450825	4.396536845	2.961247654	4.583608559	2.7417457	3.397889545	3.471678453	5.26904594	4.180619543	3.765129967	4.34966553	3.122565717	3.403376804	2.679028787	3.449956987	3.396682707	3.538712895	2.836271795	2.759577425	3.040809427	3.087761413	5.994477996	2.766628713	2.67632217	3.110233382	3.947254712	2.631109113
ACE2	4.29818515	4.736277734	5.189143252	6.207223047	6.281745366	5.804579169	5.365308554	5.250670928	3.423581594	4.037390818	6.208989254	6.929987402	4.742070393	5.081712842	5.782107625	3.876207042	6.842352669	5.292128036	3.846139018	4.614417793	6.244790085	4.779817872	6.719404012	5.120113722	3.7467083	5.746046247	3.986456978	3.594574317	4.432431432	6.237772383	4.886903781	4.647438559	4.957732859	4.702780808	4.713781732	4.097578524	4.460149293	4.28994258	4.11413907	4.699213327	3.199858559	3.804461927	3.464376758	6.660206142	3.355353995	3.735665068	3.841437832	5.617693506	4.263351349
ACER1	4.111415668	4.10970507	3.839999262	4.374525069	4.746804419	3.753254521	4.178225644	4.114049728	3.964669764	4.256691685	3.688216802	3.754916353	4.127775065	4.037581103	3.87736154	3.774913987	3.985976841	4.105832842	4.375168246	3.50279275	4.402079732	4.096219235	4.036916874	3.982613581	3.724421218	4.099774454	4.178689068	3.808616053	3.810943341	3.803947735	4.27407495	4.194391982	4.24641925	3.946058667	3.892604521	4.169109239	3.755848855	4.045996088	3.991271083	4.138353514	3.799706256	3.689195511	3.670918503	4.061144341	3.875580435	3.445261514	3.474039898	4.046753084	4.204181466
ACER3	4.466102965	3.985124457	4.198744481	4.223608551	4.702671778	4.299010862	4.51578107	3.643893568	3.660311737	4.45185225	5.362640442	4.060510383	3.769253526	3.627763579	4.500030104	5.156609295	3.752714069	4.553452642	4.521198138	4.808067711	4.286879125	4.080018639	5.175271683	4.079931551	4.710834576	4.122668953	4.044544041	4.443516562	4.70016291	4.534068128	4.730674886	4.21617345	4.069720767	3.805240759	4.567631669	3.958628757	4.757868273	4.381870218	4.789230527	4.222455049	4.941141868	5.231210271	4.090505684	4.602696297	4.02113373	4.691716796	4.714842388	5.168703507	5.463036649
ACER3	4.62885582	4.978291697	4.869049679	5.701341334	5.987000958	5.683444916	5.169546326	5.682824576	5.778820873	5.569441031	6.201900716	6.028137422	5.092685364	4.856937327	5.55782842	6.102433508	6.231539586	5.470528488	3.462755303	5.342683928	5.70869332	5.839675751	6.020589735	5.022395926	5.905182212	5.067978942	4.651192893	4.752032328	5.029772534	5.412871082	5.889518024	5.308186032	6.182438356	5.133447081	5.141481359	4.935556028	5.570475733	4.947681864	5.488072019	5.291560211	5.803542936	5.162103722	5.112835601	6.565615779	5.913717076	5.169279188	4.959769557	6.78660958	6.655344844
ACER3	4.629097422	4.466820272	4.593943468	5.385645424	5.025363086	5.013304001	5.35455768	4.958690052	4.547413695	5.360856863	5.493455372	5.781648419	4.815578761	4.66402879	5.409186221	5.972967134	5.525147177	5.153227798	3.612044577	4.736158064	5.672892419	5.491609817	6.174554234	5.554519599	5.714474015	5.133092934	4.710032258	4.904156392	4.831588287	4.873284393	5.687729145	5.230545008	5.658164873	4.930774347	4.806655195	4.954584882	5.429355338	4.747359193	5.275933192	4.374748881	5.649555468	5.461363032	4.902183982	5.991296823	5.240278298	5.11492936	4.924650574	6.537277424	6.719625719
ACER3	6.005665857	6.278307016	5.332902025	5.773715314	5.61652265	5.858067968	5.93895849	5.697506792	5.657840671	5.621109734	5.956620624	6.054070166	5.341481112	6.11757896	6.372980102	6.552785335	5.72561013	6.368974556	2.976333591	6.059717797	6.571421363	6.120532861	6.564426557	6.439561391	6.852568881	6.190776493	5.429791155	5.551524979	6.254452464	6.241483068	6.367515399	5.875705843	5.934962498	5.515329414	5.920676195	6.41896581	6.549678432	5.807302188	6.529328011	5.813367416	6.090207989	6.225240269	5.511567117	6.96343623	5.954033974	5.817616951	6.323891073	7.33123647	6.80397634
ACER3	3.079482686	3.057156123	3.14531871	3.198689078	2.852372519	2.86106503	2.965055451	2.98875219	2.840964571	3.051901126	3.081981143	2.925982137	3.944164786	3.024988018	2.944969271	2.870903088	3.142298391	3.091884417	3.130007082	3.203238605	3.110621519	3.378062632	3.490984978	3.104284155	2.99275805	3.141592258	2.883882114	3.151614722	2.989118846	3.58821878	3.028813634	3.485075448	3.126432287	2.880764481	3.053673299	3.052796174	3.084590658	3.08100737	3.067502374	3.745345834	3.019148624	3.238565662	2.949998748	3.638423898	3.053927241	3.272572765	2.854742994	3.597169853	3.522892345
ACER3	2.880295167	3.285764476	3.170443699	3.396333889	2.956936995	3.304464177	3.144630354	2.984992975	3.044763584	3.432539087	3.567004596	2.922017454	3.119205732	3.513053952	2.677331056	2.986493158	2.966344041	3.368086718	3.27215664	3.18031871	3.567150412	3.7093662	3.48041625	3.33724153	3.459138329	3.069666788	3.088439953	3.120960923	3.163907151	3.11241257	3.217075821	3.079356626	3.145807221	3.037563401	2.902658749	2.943903891	3.183215761	2.967339689	3.030599228	2.99101254	2.932406513	2.905541986	3.228084079	3.024748364	2.988116571	3.305166246	3.085957018	3.163480795	3.447758368
ACHE	4.358750532	4.515297104	4.650075158	4.280483433	4.275234198	4.529414896	4.49826241	4.095731685	4.781039218	4.598855595	4.420326137	4.038454212	4.745221225	4.454978158	4.539487889	4.75728096	4.295232825	4.169968662	4.055089839	4.644864364	4.309289937	5.285155625	4.395587529	4.435233573	4.205359009	4.562227208	4.675075171	3.92828353	4.67114291	4.245104945	4.163541134	4.677285037	4.096845711	4.342561289	4.58873191	4.325991483	4.776972146	4.552449391	4.548295289	4.262106292	4.930518711	5.119876497	4.543322326	4.23498821	4.480309198	4.364105495	5.837029765	4.307399002	4.775986461
ACHE	2.707784209	2.969986255	3.588130977	2.964895863	3.290689779	3.925587125	3.748330541	2.982889733	2.939824118	3.144072672	3.519440108	3.293964937	3.14808594	3.393976099	3.163532443	4.264838047	3.493890101	3.759816043	3.064162691	2.881490424	2.757250613	4.056840491	3.096109461	3.719789481	2.863163496	2.689001962	3.441439434	2.794512484	3.660989913	3.325389271	3.226640078	3.133890705	2.770055527	2.992637851	2.828547176	3.044904541	3.627256069	3.747382121	2.861923184	2.79371518	3.376429654	3.573593912	2.929186243	3.224524397	2.973055431	3.04181722	5.987643734	2.954282493	3.765466224
ACHE	4.278992392	5.009729309	4.729052734	4.871439309	4.855718273	5.247385941	4.899976554	5.17511482	4.724684794	4.801068834	5.025688301	4.65082032	5.050534696	4.982842883	4.872758846	4.871439309	5.733894146	4.714381273	5.28142705	4.524348904	4.867146876	5.516211347	4.933168705	4.971081931	4.684612846	4.952190441	5.08236229	4.755919282	4.606736722	4.765411146	4.818703896	4.703031462	5.04320036	4.862026036	4.631146239	4.426140872	4.330420125	4.689573022	4.83749669	4.95030787	4.710135104	4.660042146	4.573858903	4.947951798	4.400532277	4.642381197	4.484292422	5.056900786	5.045554641
ACIN1	6.48131398	6.304916094	6.629480363	6.252370114	6.556179375	5.483180612	6.781330709	5.934299225	6.262590109	5.751449283	6.432128214	6.066881638	6.287856661	6.621517203	6.388147405	6.801076665	6.521219155	6.450764151	6.36165286	6.574278584	6.376144647	6.158426947	6.280187858	6.538764191	6.814597706	6.517581119	6.716056983	6.744098341	6.819731305	6.356041297	6.607760337	6.629898314	6.335975476	6.852379589	6.485944797	6.651559608	6.460951331	6.476594609	6.451309656	6.811766112	6.824732674	6.668239926	6.82736757	6.258786147	6.955836016	6.590968709	6.895064448	6.468399883	6.157794805
ACKR1	3.978511689	3.977547668	4.26493071	4.050392404	4.609966178	4.239861756	4.501317541	5.589116291	4.290699795	4.336217492	4.410456873	4.174694982	4.065180359	4.293452784	4.665471012	3.981130279	5.115075561	4.39226781	4.313239403	4.554915755	4.277294397	4.307707143	5.63357417	4.22914416	3.944938847	4.513278532	4.270287284	4.697383475	3.790163607	4.063526119	4.265833665	4.202829823	5.357770701	4.164527143	4.118739095	4.056927302	4.353293627	4.115279736	4.430185444	3.503224828	3.456452847	4.005049456	3.926277996	4.865663581	4.429187004	3.960859665	4.022366547	4.044544041	3.852221947
ACKR1 /// CADM3	3.525198831	3.234354408	3.149282401	4.202908061	3.364647225	3.010680441	3.552185735	3.289788023	3.219895189	3.236828538	4.134261686	3.249771905	3.201914792	3.220932506	3.516147411	3.173411401	3.100636319	3.382199445	3.331825978	3.140479943	3.367689933	3.038480595	3.196444157	3.265478334	3.297921642	3.434853201	3.171360421	3.153898789	3.115476992	3.136661332	3.376287839	3.305974005	3.241836388	3.336527249	3.144189927	3.142421322	3.458257332	3.078830726	3.372392702	3.330437128	3.320541379	3.304699342	3.268855661	3.054426103	3.269835069	3.434279224	3.072565601	3.210652714	3.255471093
ACKR2	3.746350145	3.735493742	3.663086056	3.885585217	4.315397028	3.826306125	3.60438248	5.676572343	3.475859229	3.631934657	4.094964367	5.11620458	3.94016239	3.734744019	5.256652957	5.691461069	3.802975413	3.606005776	3.840038729	3.867466527	4.214658808	7.425627792	6.246094136	3.939104588	3.318447346	4.585390295	3.968416918	4.029595782	3.854813206	3.62681518	3.844197587	4.334728599	5.610159337	3.773309871	3.725284131	4.092187104	4.176644449	3.67750819	3.95937411	4.408764288	3.268968457	4.315627938	3.64866082	4.457202432	3.691644372	3.330295071	3.440390859	3.870081743	3.548271139
ACKR2	3.439025405	2.708404873	3.119769035	2.780502224	3.161020489	3.670002558	3.198444714	2.945837365	3.280990134	2.864769883	3.017891206	2.964341117	2.95139601	2.909929958	3.723296054	2.910613949	2.899153456	2.903532735	3.627116644	3.123491501	3.090859292	3.007951182	2.689698498	2.883188635	3.105777601	2.876722681	3.158178845	2.95562017	2.890715349	3.075356517	3.284968486	3.444407308	2.811344976	3.3813249	3.276763609	3.276403813	3.121215009	3.241714489	3.371170057	2.921228901	2.742727526	3.336097278	2.960031523	3.098458846	2.923747103	3.028996787	3.275411541	3.204726822	3.135447617
ACKR2	4.568734242	4.327468848	4.527212753	4.59675605	4.843769459	4.144878615	4.562353923	4.534068128	4.68281648	4.48726951	4.536714613	4.479740346	4.476061962	4.405476059	4.49021257	4.466007534	4.674845637	4.268740686	4.76456423	4.167976481	4.893219937	4.543384622	4.312437464	4.492493664	4.661878021	4.378180969	4.166490616	4.039479759	4.419078703	4.474927765	4.459997951	4.564426713	4.702671778	5.413934641	4.458355082	5.017579254	4.497067134	4.434275353	4.732096282	4.179236004	4.160842227	3.751607597	4.403809857	4.618162328	4.227571854	4.177579455	4.486452711	4.38341546	4.456022704
ACKR3	3.272798095	3.192711363	3.142298391	2.93131224	2.812467942	3.414832203	2.976385745	3.42429685	3.454078669	3.145383749	3.170173017	3.395585298	2.956571838	3.166916729	2.979270987	2.822778821	3.259793756	3.551241987	3.050447572	3.039336038	3.324891615	2.920381439	2.98699911	3.02746826	3.052301596	3.274119567	3.029920932	2.93052606	3.126756182	3.269697886	2.939639187	3.267092371	3.414172797	2.955420636	3.036854014	3.110842724	3.087987001	3.112847887	3.126812587	2.990781313	3.165594572	3.016853859	3.530243762	3.166068182	3.27197047	2.990273749	3.119237225	3.481335801	3.230080075
ACKR3	3.863542728	4.271460045	5.236825117	3.727067413	3.527086938	5.271950484	7.568182327	8.009607991	5.11691527	4.820607632	7.531124969	6.156920642	3.949903281	3.964851374	9.091073937	6.468399883	4.893053471	3.921341527	3.688767558	8.285400266	7.728622988	8.141970376	8.558304031	6.694939952	5.63444462	6.650448528	3.372455595	5.657390985	4.882132026	4.117265284	4.839767993	5.395842867	6.333142511	4.074889371	5.337837675	6.289940383	7.860987976	4.847847144	4.990357081	4.035821954	6.034594339	4.616143577	8.13021724	6.254264584	6.314586772	4.564195712	5.191165726	7.730990682	5.24602311
ACKR3 /// AK023507	2.67761247	3.110738108	3.12816048	3.010045989	2.817412927	3.063405286	3.668289175	4.758419958	3.129681488	3.147601522	3.626962391	3.439951343	3.046616931	3.111578763	4.061144341	3.269558405	3.538242085	3.045583878	3.56530608	3.540970043	2.992096466	4.107114223	4.434571288	2.969749548	3.106440262	3.62598149	2.912744832	2.957054985	3.022760502	2.89964254	2.937619215	3.159636453	3.930309286	2.944787355	3.125505551	3.338854651	4.349485395	2.923977577	2.715470634	3.342814842	3.409926651	2.78272507	4.078800407	3.611244505	3.270305114	2.826872415	3.078212625	3.287487552	2.863794567
ACKR4	2.887135059	2.787471775	2.717819032	2.32393154	2.58900905	2.539710332	2.529309869	2.618771185	2.573829906	2.78238285	2.569569355	2.565146145	2.910352712	2.817785388	2.895199939	2.536335029	2.953827206	2.836795067	2.457632658	2.922197167	2.792821247	2.87282905	2.689577361	2.726803823	2.668080206	2.730681898	2.725655559	2.709256809	2.738571873	2.780384723	2.79896938	3.029822062	3.152122828	2.638498275	3.228921735	2.68210188	2.85718267	2.711625795	2.636074996	2.70268625	2.702627627	2.833970631	2.799143175	2.875395362	2.668998492	2.697862427	2.574245659	2.847612199	2.621537355
ACLY	6.189469866	5.823639003	6.384673544	6.372243647	6.080188107	5.602472362	6.498002837	5.660634342	5.235423629	5.99917337	7.083208922	6.078411694	6.383399619	6.545210662	5.883775646	6.579675082	6.621517203	6.5475105	7.168799035	6.760339147	6.272384598	6.606442397	6.198847931	6.649317085	8.220467467	6.014187221	6.460100482	6.220306996	6.574813652	6.008951734	6.434791915	5.709166954	5.64207007	5.896409749	5.531989762	5.78018656	6.12088157	6.259135633	5.713572255	5.699578835	5.726089815	6.304553033	6.589209946	6.237772383	5.569873476	7.071350847	6.559370989	6.680439469	6.783098541
ACLY	7.597451441	7.613269871	7.731820099	7.765566893	8.186199569	7.860091824	8.155125089	8.028961673	7.728060669	8.098054991	9.069405712	8.469712557	7.896552429	7.934490651	8.144405888	8.841235953	8.997500428	8.181199921	8.002961596	7.914901324	8.011323825	8.584357144	8.384877437	8.230235514	10.01801249	7.307690807	7.678331047	7.714150178	7.97749598	7.236390456	8.316847545	7.615684134	7.974616818	7.318298955	7.526378763	8.250522575	8.153955747	7.642501758	7.974616818	7.559252219	7.871287755	8.049176241	8.893536611	9.905484756	8.708890165	8.669394023	8.367036016	9.707755894	9.578000385
ACLY	6.179061971	6.039100899	6.276522172	5.407224944	6.056145934	4.174908102	6.163425184	5.673233282	5.367994734	6.159937298	6.227214836	5.743521814	5.533150603	5.953257351	6.113584797	6.67504491	6.444876098	5.973254425	5.862326484	6.849745651	5.671585709	5.825385915	6.266031293	6.701967131	8.521755296	5.768676287	6.175186528	6.439351678	6.908165819	5.995753397	6.495142719	5.305795254	5.146073871	4.925662384	5.325906439	5.934041459	6.445462695	6.272011252	5.660941755	5.490798634	5.634750704	6.510274439	6.770613332	5.417756582	5.34236736	7.299094189	6.978457928	5.668537009	6.675258221
ACMSD	10.01536915	9.782805334	9.652926035	10.01419324	9.925657418	9.767156533	8.974043216	9.792815858	9.904009074	10.28888249	9.327789056	9.560535423	10.50336689	9.82261608	9.342553605	8.649113756	10.08774946	9.564251159	7.901781211	9.175889075	10.19068806	9.22932927	9.961441555	9.377912942	6.020589735	9.607237294	9.612043513	9.360466503	10.30445134	9.912413237	9.242832432	9.409813687	9.332485281	10.08058435	9.094238856	8.804922091	8.280968795	9.614879625	9.485655404	9.313326792	10.53053556	8.077646286	6.925292696	8.442844973	4.791400062	8.660227348	6.569444318	8.213539869	9.799337945
ACN9	5.219743504	5.416436492	5.34902796	5.581955806	5.110297561	5.36860279	5.225023388	5.05326866	4.608368487	5.261616384	5.049020578	5.235423629	5.593620597	6.04467879	4.838955029	5.003535879	5.281297279	6.473938871	3.804818591	4.746322153	5.243155841	5.269306526	5.890054056	5.632257543	6.565200055	5.204792542	4.817022106	5.062753881	5.485501701	5.829979732	5.196768972	4.887324393	3.892440997	5.303352276	4.885617106	5.008404193	5.049168532	4.949006461	5.03607018	5.222275824	4.927551989	5.240540844	4.401650214	5.443285343	4.336678823	5.399194678	4.996763433	6.861137789	7.325451332
ACO1	9.761584274	9.50879455	9.285567168	9.483811603	9.475691293	9.403779655	9.156663101	9.568799502	8.937002632	9.273610447	9.749804335	9.729204614	9.496829285	9.332485281	9.224230794	8.903709325	9.567009167	9.040534446	8.600283353	9.313326792	9.214263768	9.32570529	9.479293182	9.371657634	7.482981165	9.324193443	9.373964726	9.216378078	9.554703743	9.710470454	9.110919472	9.202967048	8.923174822	9.426314353	8.985617812	9.283211485	8.953523018	9.257081459	9.276583376	9.164097442	8.884401514	9.491787424	9.029125056	8.975198069	7.19389023	8.234266939	7.924498159	8.701186458	8.556961744
ACO1	3.906223507	3.561487796	3.618795813	3.054535465	3.395212375	3.327821167	3.35937759	3.009320907	3.606394806	3.538314565	3.073416391	3.246925043	3.647211113	3.061361805	3.172906034	3.195653943	3.315844635	3.468961814	3.734744019	3.246166019	3.801394046	3.139046629	3.188083729	3.141764614	3.054053323	3.398161663	4.196087246	3.453115338	3.776180985	3.273894111	3.191965827	3.575794031	3.477922187	3.324524848	3.338290825	3.379061978	3.325867779	3.650142803	3.266331902	3.089773963	3.694891253	3.192209303	4.275234198	3.114274231	2.938550311	3.364457916	3.404249324	3.447842411	3.208927763
ACO2	9.187205061	8.87237465	9.112942009	8.801165926	8.679040786	7.898858303	8.783853821	8.918608095	8.6267434	8.386604677	8.521241611	8.922587797	8.697321684	8.396448524	9.350996405	8.55445853	8.707874804	8.559228545	7.128814086	8.992639815	8.721081532	8.689445032	9.087084756	8.826618901	9.024083281	8.677889969	8.906477766	8.899054477	8.544503244	9.193579572	8.96751574	9.080354515	8.731153126	8.461726067	8.753028002	8.225388155	8.911572411	8.810961917	8.980927763	8.343294099	8.555476758	9.401395759	9.315804765	8.18858503	8.524747106	9.258512229	9.095526369	8.475198082	8.927170182
ACO2	3.937316628	3.632312555	3.990905782	4.443043019	4.230325416	3.985201908	4.04373617	3.933178915	3.594898339	3.968416918	3.690410415	3.985976841	3.584740133	4.150004995	3.47148214	3.561336294	4.207028283	3.390303846	4.21617345	3.499188602	3.661857774	4.267262996	4.06134292	3.800667803	3.897452839	3.39049467	3.504015455	3.398919124	3.342133272	4.186814168	3.976011483	4.013056375	3.439091636	4.157405989	3.79583303	3.893782848	3.442074909	3.628356484	3.829174136	3.667896008	3.429806172	3.529810954	3.496082648	4.26863354	3.539726413	4.042350129	3.285956223	4.117918725	4.347792842
ACOT1 /// ACOT2	8.835720141	8.828603357	9.059311485	8.988743027	9.059914098	8.63093561	9.306689103	8.651688744	9.373276058	9.423613885	8.672989829	8.453102722	8.699736131	9.121599247	9.069829571	8.308032275	8.77057172	8.944235801	4.783475857	8.600283353	9.244630043	9.472195774	9.125898271	8.549035155	7.359178195	9.779533685	8.928337839	8.919879043	7.971686064	8.717388168	8.888399252	10.09486154	8.336495496	8.982038598	8.960947162	8.302903685	8.401504514	9.081007598	9.013351349	9.009736089	7.866291279	6.846911451	7.227092868	7.230451545	8.363485799	6.938604687	6.010128856	7.981705095	9.090292461
ACOT11	3.415543702	3.54772129	3.47599718	3.41166899	3.708783997	3.869532125	3.941675178	3.91997176	3.688468455	3.74125303	3.937413162	3.891077566	4.023163635	3.885438472	3.572351482	3.573460627	4.050317829	3.603475053	4.440959786	3.474473608	4.292068409	3.675333776	3.3864362	3.846498934	3.838489342	3.205622986	3.448111572	3.724320042	3.391066486	3.649684555	3.991567197	3.223631154	3.852029913	3.636374792	3.647443983	3.663368306	3.539429655	3.528645928	3.515549292	3.451203203	3.729086845	3.16682462	3.571615067	3.904365069	3.701335006	3.648972515	3.369260117	4.128842662	4.227525869
ACOT11	3.924031468	3.36483733	3.547030341	3.409398589	3.423321589	3.316415883	3.506853002	3.409313131	3.904935746	3.563165436	3.390863435	2.791485828	3.546949924	3.765783977	3.429648405	3.573897864	3.501018015	3.519508442	3.564481992	3.795434186	2.925168495	4.09728303	3.445387102	3.433533847	3.322481351	3.272620717	3.82269766	3.86651126	3.554744604	3.176829055	3.387862015	3.778331798	3.534559663	3.988469016	3.684539733	3.526624164	3.77431301	3.485862642	3.36383684	3.051026647	3.833379991	3.311368962	3.717199123	3.608914393	3.685144218	3.351440935	3.49224227	3.814204953	3.73302018
ACOT11	4.848866887	4.760425474	4.770087648	4.239861756	5.345095542	5.617860497	4.541641945	5.189378612	4.758803334	5.121331657	4.916749038	4.757174953	4.66647975	5.195764284	4.947539313	4.685904964	4.90821444	4.619098021	5.456798376	5.072515254	4.899607403	5.101932875	4.77945638	4.951677249	5.065314424	5.259414198	4.817412285	4.849807444	4.661252194	4.892955605	4.7984813	4.962882494	4.543543054	5.309588858	4.821648527	4.813664698	4.695849479	4.617368477	4.705891737	5.003132447	5.29479096	4.842717733	4.760222502	5.187589072	4.696723576	4.877653579	4.61115519	4.669972591	4.874178937
ACOT11	2.737042579	3.26086689	3.294623437	3.011391089	2.719504115	2.860198307	3.100367631	3.286735449	3.109796201	2.821769634	2.615219286	2.892411231	2.823889873	2.842296295	2.926371781	3.340823541	2.772781916	3.542708239	2.899153456	3.297384661	2.985574869	2.942897346	2.673763307	2.890061274	2.983195495	3.336945705	2.90445318	3.110771146	2.815498124	3.317841267	2.859973718	3.375493947	3.020516356	2.965173462	3.384792114	2.989536543	3.064537736	3.069217064	2.87398141	3.523654478	3.040876129	2.916578895	2.839599139	3.432466362	3.329505259	2.819707334	2.860368469	2.965623344	2.774261466
ACOT12	7.843240866	9.107510178	8.325652274	9.070546242	9.382285039	9.1553958	9.39980864	9.059914098	8.479782735	8.858477474	9.344143151	9.427112053	9.152061873	8.289016297	8.63093561	9.384377772	9.217001566	9.688793155	8.223030872	8.826618901	9.170431996	9.5323689	9.401395759	9.011440317	6.327385656	9.251117935	8.956910894	8.764025772	6.92911894	8.271200856	9.114320913	8.847166151	7.529812791	8.86844919	8.724026087	8.388257833	8.966351066	8.375561107	8.97577296	8.94602756	4.141852317	6.348728563	5.713693048	7.523349285	8.213539869	4.211118442	5.229230651	8.061227483	9.070546242
ACOT13	9.412159717	9.340412153	9.519041211	9.197784397	9.209200924	8.891288576	8.788690384	9.088982447	8.797397295	8.986873711	8.302458238	8.802279787	9.144960794	9.557637285	8.946722359	8.221927684	8.830337768	9.031068446	8.234458687	8.751441749	8.724970615	8.79030437	8.459025732	8.94097088	8.462132613	9.265355944	9.318916524	9.001013918	8.838462812	9.310055571	9.027783166	9.181487999	7.750204244	9.031068446	8.906477766	8.671837086	8.643844753	9.249648235	8.829216431	9.140861599	7.562598066	8.6267434	8.383657196	8.20266182	8.060876576	8.412923006	7.413075876	9.482835766	8.855832775
ACOT4	7.024745757	6.701387679	7.306158616	7.535998252	6.794118934	6.963012823	6.876535477	7.205173625	7.220673184	7.313588032	7.103348402	6.803024036	7.393552971	7.566723608	7.023373968	7.177268518	6.576156606	6.856804435	6.263396316	7.149961582	7.015745757	7.243632136	6.946171099	6.572271433	6.224743521	7.276983398	6.898264415	7.239746828	6.875738607	6.557029755	7.23272907	7.404328947	7.362693942	7.06960699	7.748922904	7.052913732	6.393613291	7.285478016	7.530305184	7.103885987	7.195975547	6.320139125	5.820849163	6.019656895	6.679952393	6.449827769	5.28615778	7.270466959	7.381851383
ACOT6	3.039140092	3.515697193	3.199549258	3.648026414	3.114985348	3.577570525	2.94916626	2.898180244	3.114089804	2.926431876	3.425598632	2.792821247	3.040146056	3.740177751	3.071669294	2.573014679	3.196769427	3.280466587	2.962157043	3.188533331	2.69008431	3.264880783	3.268536134	3.190239436	2.95934525	3.13652811	3.132429647	2.884306574	2.977569535	3.207395788	2.835249956	3.33195523	3.496948971	3.3813249	2.966984354	2.936673518	3.388322544	3.026236315	3.188409487	3.776670469	2.764314984	3.098008039	3.028373647	3.273362523	3.058752198	3.159303602	2.776554015	3.064861237	3.137781656
ACOT7	6.337914749	6.714838772	6.520487187	7.087739809	7.188081758	6.413467699	6.733948751	7.014523554	6.976684261	6.883954077	6.615468004	6.94811921	6.812351254	6.821367621	6.878010862	6.2036257	6.929987402	6.875373915	6.310654391	6.838404852	7.470308269	6.721148029	6.748710388	6.845418077	7.335161333	6.690877373	6.504801261	6.640966352	7.446125752	6.807587114	6.641540336	7.000114941	6.954644277	6.193434852	6.842445587	5.48591126	6.161734353	6.546492165	6.696275149	6.419049998	6.828691495	6.74307104	6.550269106	7.3006637	6.847172282	7.470308269	5.868298303	7.825073786	7.646463557
ACOT7	5.858990385	5.508705415	5.715191426	6.415686432	5.617423288	5.340821842	5.830754425	6.289786072	5.457712478	6.171649311	5.607634664	5.735908282	5.618130888	5.617693506	5.670966115	5.52743557	5.714878582	5.32353103	5.644122907	5.716794686	5.872297796	5.839054327	5.612937364	5.734507663	5.791059109	5.668302202	5.816971487	5.546550518	6.073352173	5.703732542	5.76274821	5.576816621	5.567527309	5.869293846	5.34932858	5.209339753	5.714314332	5.638005894	5.589384189	5.111336005	5.602472362	5.674852521	5.781648419	5.218757673	5.191302853	6.236377365	5.566855817	5.340694813	6.296579183
ACOT8	6.883954077	6.74374365	6.886159279	6.992592926	6.710071986	6.591312592	6.468750276	6.603736473	6.62376994	6.815016311	6.471372471	6.843441081	6.47158717	6.79809017	6.752854551	6.399852057	6.622930189	6.719990017	6.60943083	6.746374414	6.436991977	6.423593478	6.691046839	6.694939952	6.836429653	6.850380842	6.741394847	6.602987853	7.07976473	6.686233718	6.721331276	6.751352246	7.197415552	6.390607868	6.599947273	6.211984261	6.427908949	6.798937216	6.791137057	6.267374094	6.453386276	7.298144033	7.660903915	6.050012131	6.551315856	6.940265234	6.529671638	7.057834092	6.554226369
ACOT8	3.268007443	3.720841155	3.273573317	2.875167445	3.624282727	2.977442111	3.150896978	3.196836784	3.160524254	3.1627488	3.145383749	3.141033696	3.032753938	3.678929277	2.953882439	2.99326059	3.124537458	2.769707156	2.833201345	2.915330486	3.738396037	3.227336354	2.70582126	3.362415031	3.835451049	2.815018865	3.281634886	2.956321003	3.299378664	2.941431702	3.071858884	3.10914113	3.367423823	3.171616953	3.5649914	3.253146124	3.219479225	3.32852833	2.928225175	3.026468141	3.789063756	3.613108901	3.175355796	4.717058857	3.811133189	3.766252169	3.405696768	3.926680212	3.311292649
ACOT9	6.397131336	6.225240269	6.297074091	6.268432435	6.028273963	6.177021259	6.974472157	6.897597816	6.658174299	6.537107349	6.31874096	7.011972235	6.331183004	6.121497913	6.929330983	7.18001138	7.199660189	6.608121639	6.694041545	6.621179842	6.614639073	6.79453441	7.066320994	6.852157441	7.434242438	6.340596902	6.354366197	6.350560639	6.169896828	6.44162693	6.613104508	6.593896745	6.977118407	5.910234319	6.474660433	6.356041297	7.170312013	6.406867269	6.635680823	6.497408036	5.573261257	5.628045684	6.240489002	6.726975724	6.603190106	6.328946765	6.112571471	6.885772174	7.264316779
ACOX1	3.207469053	3.226055675	3.466687398	3.848717293	3.31462602	3.916710134	3.658367163	3.030779217	3.5561221	3.440707186	3.424110421	3.048123429	3.258110222	3.24363806	3.957240952	3.56530608	3.541770345	3.350101258	3.018959865	3.327344253	3.374083049	3.196836784	3.509230157	3.295708754	3.276525015	3.405352352	3.609964715	3.497544467	3.382126357	3.549954309	3.325318209	3.440461743	3.273273542	3.039511836	3.210214051	3.463334546	3.458842463	3.544639392	3.52183075	3.563551003	3.439218051	3.82819496	3.431141684	2.959003509	3.595945196	3.359324088	3.572927458	3.604457594	3.609050604
ACOX1	9.241243801	9.235478666	8.898593166	10.73552762	10.73552762	11.71964063	9.323387379	10.86580556	9.61021153	10.87564159	10.43179247	10.95183374	11.10607695	10.07156808	9.054328343	9.606157977	10.73331421	9.938256839	10.88644429	9.618153245	11.26409086	10.89969964	10.69041136	9.886108873	8.385720728	9.045436345	9.882347221	9.61021153	9.962541961	8.828130664	9.658915401	9.087678633	9.019801062	9.018491191	8.625002865	8.929385539	8.640319195	9.856635755	8.807607795	9.456072803	10.08058435	9.850697547	6.848848533	10.62314914	7.231601521	7.785674635	9.128668987	11.18686948	11.04469736
ACOX1	2.608171925	2.674295462	2.549304641	2.910869759	2.52525686	2.410662915	2.541991407	2.599609091	2.717991229	2.82148983	2.723727037	2.427067341	2.82832151	2.912176576	2.548385184	2.632975934	2.761761115	2.429629585	2.802433907	2.820752238	2.750574401	2.796828924	2.927002984	2.585361708	2.596850219	3.128974279	2.812694654	2.724118861	2.530205711	2.515694156	2.473078915	2.420477902	2.693239011	2.783854461	2.631404605	2.68349696	2.765848418	2.668462446	2.513843028	2.505107587	2.536851038	2.400198252	2.306080901	2.609994025	2.523085876	2.486123302	2.633283468	2.675055086	2.66128531
ACOX1	8.707874804	8.668955196	8.327871005	10.03103144	9.519041211	10.28398029	8.478159879	9.836874867	8.876510778	10.03103144	9.459331712	9.933067694	10.2578714	9.239722371	8.197468688	8.889547152	9.366223895	9.237530441	9.126632634	8.615749126	10.08058435	9.957941118	10.01909943	9.193579572	8.103794731	8.420942242	8.954103194	9.015318137	9.303733517	8.233284043	8.814671721	8.383657196	7.831548649	8.422269885	7.842982528	8.27471904	7.975998225	9.330791629	8.108887929	8.512845148	9.390057803	8.959771099	6.038917072	9.147760544	6.598771107	7.1753138	8.626361338	9.792815858	10.24204083
ACOX1	9.449881353	9.472195774	9.209200924	9.107913372	9.1800912	9.515929553	8.853917849	9.138948318	9.381501178	8.994482448	8.58008616	9.207865283	9.668969665	8.924380541	9.519041211	9.246930595	8.918608095	9.246930595	7.935662817	9.327211952	9.483811603	9.29488149	9.266849473	8.934618815	7.327388048	9.425277402	9.599383982	9.319596113	10.08332969	9.030479159	9.138194862	9.569729336	8.803487796	9.465596604	8.954702784	9.055118234	8.735548965	9.318222798	8.93523918	9.485655404	9.252643949	9.306067129	6.213231447	8.140723258	8.073614895	7.507025321	8.959771099	9.341134569	8.069819787
ACOX2	10.36784795	10.49992384	10.33082411	9.876255801	9.7215369	9.314020293	9.392966384	9.623411346	9.705719921	9.819786179	9.002209413	9.495176137	9.751880841	9.786214902	9.574620389	8.867949767	9.137540778	9.682537181	7.151150616	9.415261745	9.357998557	9.387765852	9.146919625	9.555612009	10.12693763	9.934467584	10.3460177	9.954141932	8.920859551	10.28055646	9.408001984	10.02558366	8.685437736	9.630431037	9.7215369	9.027076467	9.42016727	10.06783756	9.650709027	10.12537461	7.543845963	9.586318628	7.425867586	7.935066946	7.953274536	8.047347123	8.343934818	8.94097088	8.420499173
ACOX3	6.339886415	6.725822895	6.796236139	7.177042039	7.227816336	7.290737016	6.116959427	6.788616062	7.103470195	6.925844613	6.627667743	6.984220541	7.684084332	6.311913729	7.190886103	6.865988532	7.253775977	6.323708905	6.984620434	5.791455982	7.228507057	7.176401613	6.522834929	5.981183471	4.933957938	6.78412344	6.373181049	5.704482899	5.823500577	6.003821506	6.703660646	7.24626762	7.111234877	6.333611841	6.73182112	6.561822628	6.29982568	6.232712704	6.747852147	6.590003343	5.120942917	5.599068261	6.073352173	7.349760603	7.370393328	6.760141618	5.486967102	6.239450874	6.907355978
ACOX3	5.99917337	5.965947004	6.185567856	6.452155391	6.734373822	6.490512825	5.864030262	6.244790085	6.229313319	6.237123587	5.794229046	6.316601722	6.222853678	6.408655941	6.563873404	6.059109502	6.070603751	6.264890507	5.1541672	5.760680387	5.613707165	6.586791894	6.105971826	5.802633869	5.073388839	5.991125372	5.961858653	5.825684389	5.899275564	6.036504491	5.729193085	6.24248362	6.44704575	5.753817258	6.010583891	5.556158731	5.919828629	6.140286346	5.964436661	6.44162693	5.076661999	5.581405352	5.705361816	5.41912697	6.637608089	6.453213167	4.721633812	5.651534002	6.145910964
ACOXL	2.172328603	2.288311198	2.57889033	2.801708916	2.516378447	2.34540511	2.586712735	2.420477902	2.369186886	2.629222601	2.53902685	2.423797362	2.250742091	2.561232294	2.405116204	2.37904629	2.670866312	2.411287182	2.901826555	2.262088615	2.457222523	2.45459878	2.665285634	2.405628381	2.357816893	2.506720728	2.324569825	2.321844579	2.307194558	2.851713281	2.32707071	2.458489059	2.292524532	2.47879272	2.349571773	2.318543914	2.415058527	2.442062609	2.422813774	2.479007138	2.251629288	2.323677494	2.378619881	2.626958117	2.139595051	2.2370553	2.534267806	2.512502655	2.671934614
ACOXL	3.387372366	3.12809292	2.884762402	3.371170057	3.362710439	2.870723339	3.364579318	3.015548589	3.145005536	3.231801299	3.188876869	3.307518226	2.946142545	3.335671669	3.522040692	3.123626948	3.619047056	3.254648888	3.127373285	3.133673888	2.937801172	3.181838199	3.195715509	3.089838075	3.22815334	3.413479614	3.190982095	3.264618241	3.156171764	2.866469271	3.075156913	2.989481409	3.468061683	3.324831739	3.185360036	3.229174107	3.186428401	3.397236126	3.169142784	3.320919703	3.502460489	3.360017958	3.190359894	3.203833311	3.28461987	3.298657641	3.557133818	3.333811728	2.969925051
ACP1	2.875341228	2.791548965	2.899153456	3.042076371	2.678637268	3.092766698	3.430185918	2.685871268	2.724746436	2.853133636	3.216005598	3.46956483	3.014258363	2.95248491	3.187023567	3.163842523	2.746113494	3.067417086	2.987506485	2.769485755	3.323334601	3.150896978	2.969925051	2.851713281	3.026236315	2.754288193	3.175083999	2.853408408	3.057396657	2.90445318	2.921799398	2.949700848	3.068665872	2.747154387	2.938741085	3.139547705	3.017571194	2.832688923	2.71531621	3.161020489	3.354809876	3.36263696	2.870844916	2.792557705	3.050755407	2.903671341	3.169909625	3.19457717	3.187707162
ACP1	6.255558337	6.26223606	5.720984703	6.159001121	5.742922715	5.501167341	5.635743277	5.367516212	5.107288879	6.151674996	5.590587607	5.331331572	5.659966936	6.126737366	5.294333231	5.695287897	5.794816102	7.569711136	4.525336408	5.672008328	6.491262246	6.084637419	7.180943974	6.446347233	8.073913165	5.860757177	5.49693707	6.060163952	6.451825357	6.644772649	6.069620749	5.540276015	4.770087648	5.741663273	5.402048794	4.864172271	5.954987223	6.153803331	5.840347964	4.726937727	7.501457298	6.775265063	5.518506103	5.79536277	5.286766567	6.798642688	6.461813735	7.002709903	6.328231647
ACP1	8.161458614	8.085402992	8.080551863	8.169825367	8.042003737	7.898183728	7.815069239	7.682638593	7.906113195	7.968859365	7.511030206	7.715876271	7.815069239	8.021867912	7.906847212	7.88112913	7.523604821	9.084429239	7.704902682	7.622374891	8.12280339	8.091374975	8.317664254	8.171186042	9.300059161	7.998199094	7.813060045	7.527615879	8.060558671	8.292896521	7.783867906	7.886931551	7.245596183	8.171528783	7.728345121	7.715009135	7.671505239	7.965468656	7.429572792	7.546944538	8.98934067	8.371995811	8.179398137	8.099465352	8.445438567	7.783867906	8.111268806	8.78544242	7.690789377
ACP1	8.419668445	8.483865177	8.20052472	8.32007304	8.238565248	8.285771708	8.142673115	8.2698039	7.845813434	8.372555485	8.202965512	8.484461859	8.205972912	8.285771708	7.984226753	7.855335542	8.545903335	9.404505067	8.412466552	8.162605523	8.375175787	8.137145913	9.1800912	8.354531272	9.424465039	8.328022592	7.790171777	8.096703095	8.15475003	8.444973827	8.076333266	8.210152531	8.098724323	8.291561225	7.850332786	7.922527966	8.197939051	8.255176155	7.836116885	8.058066416	9.955400405	9.192148542	8.152890715	7.885063725	7.747874141	8.470555274	8.15320114	9.005950524	8.640319195
ACP2	8.205528826	7.179158704	8.115239797	7.726844949	7.699505634	7.7173495	7.207690704	7.625815934	7.845080114	7.630647444	7.535097065	7.670837345	7.745812533	7.467369377	7.129497452	6.834132096	7.483991814	7.539878027	7.471356936	7.417197301	7.339153809	7.701231859	7.515654382	7.382070732	6.598403476	7.333856747	7.415345823	7.896416758	6.845048319	7.425107712	7.698676619	7.796491613	8.032665109	8.052880587	7.59591887	7.460851604	8.005703784	7.443009163	8.202813666	7.24626762	7.355197347	7.77615336	8.017891362	7.303735278	7.326753126	7.528772564	6.872600642	7.839972225	7.066545816
ACP5	5.782586206	4.320668691	5.696330973	4.279739709	4.703643466	4.945938465	4.965613778	5.081423123	6.41259381	5.126707378	5.84564709	5.341221283	5.372501742	4.558094545	5.530105994	4.844328958	4.942657036	5.210295489	3.66155705	5.815965475	5.704761024	4.949402614	5.934962498	4.924539373	4.043574794	4.803734481	5.089464779	5.355173907	4.872758846	4.986666584	4.894103246	6.700161127	5.980888982	6.216372444	5.967284614	5.126707378	6.638692213	4.486936711	5.431456223	4.505924683	3.705001311	4.185433911	4.088591413	6.466629884	6.56237028	5.541170754	3.850455677	4.597865795	5.17928607
ACP6	7.241779375	7.728345121	6.752255612	7.704629758	8.178677322	7.897621504	6.772115464	7.224627324	7.521897757	7.073313743	7.02516716	7.620457747	7.622374891	6.621676451	6.580848344	6.109571235	7.484496798	7.002514003	5.525422593	6.848455983	7.176782001	7.201729255	6.606861238	6.168277394	7.188746182	7.834231578	6.922055957	7.199878802	6.995910922	7.374623178	6.839232251	7.265887258	7.375048507	7.12762253	7.216353444	6.961915217	6.721331276	7.182222241	7.348741771	7.346538754	8.972243858	7.622374891	8.109931389	8.072206396	7.853870667	8.392631631	8.519519938	8.507566393	7.872852563
ACP6	3.185048122	3.18112133	3.409549041	4.249557582	3.785620633	3.513805674	2.978350487	3.44984	3.137085819	3.198085973	3.323334601	3.68417134	3.159189049	3.154336974	2.98363473	3.245243875	3.569769985	2.995846503	3.259256953	3.366467388	3.28795189	3.223814926	3.317482901	2.989536543	2.969986255	3.437218608	3.417930579	3.152542423	3.347053844	3.304567112	3.334077813	3.287487552	3.34678238	3.133768725	3.303933613	3.409106495	3.159303602	3.179780512	3.269803508	3.493016339	3.500799113	3.127892089	3.65379441	3.154157288	3.814483141	3.263067743	3.798957324	3.217458876	2.988694211
ACPP	2.734004904	2.536781744	2.451854302	3.033510765	2.86936638	2.813405709	3.113490206	2.761511609	2.918062677	2.768547594	3.187707162	2.871511357	2.839534317	2.69553997	2.66297844	2.584704917	2.734048903	2.574245659	2.734967858	2.516522709	2.881098911	2.792607606	2.830536887	2.792636441	2.787098567	2.509816652	2.686466487	2.546350794	2.600721663	2.969385735	2.75257453	2.818927621	2.612233292	2.634352923	3.057801416	2.74779586	2.840056907	2.95005817	2.87398141	2.621936453	2.345223019	2.67654789	2.75599412	3.249962836	2.811265236	2.503264623	2.85301537	2.64595266	2.66995926
ACPP	2.569304753	2.313622061	2.451593859	3.328324079	2.587036892	2.710422133	2.509743906	2.713306993	2.416121976	2.47879272	2.641817386	2.478712275	2.622164043	2.60595743	2.292728226	2.504177567	2.566330352	2.538177447	2.382940636	2.533981065	2.350702039	2.615651646	2.63287149	2.501268093	2.594659496	2.517227948	2.446580077	2.492955625	2.598500363	2.306518485	2.645580488	2.381312435	2.481888309	2.590343145	2.410493808	2.3759529	2.515726354	2.581036274	2.477449824	2.415828313	2.203609654	2.442617286	2.48688158	2.243985935	2.804368889	2.529121169	2.418204457	2.478009984	2.451593859
ACPP	3.818555002	3.789393132	3.478574461	4.075177943	3.546849957	3.309258662	3.658367163	3.727432435	3.324643734	3.619047056	3.577050773	3.286015015	3.442374656	3.764145848	3.630167903	3.50776653	3.397236126	3.933653737	3.181357072	3.552328444	4.024235197	3.751785574	3.604667627	3.826306125	3.727351716	3.519288844	3.5243235	3.509074735	3.379141978	3.68608037	3.27584149	3.619047056	3.945387922	3.597973328	3.915837838	3.498033788	3.648446519	3.418395798	3.609357395	3.335467236	3.685144218	3.278582269	3.504084487	3.443198767	3.351770645	3.499406765	3.426429346	3.559742455	3.317113579
ACPT	6.049181634	6.22673446	5.967284614	6.750189395	6.55878914	5.689346259	5.616843918	6.184835331	5.835001936	6.415200851	6.45736767	6.513166839	5.620809029	6.221417002	6.049652436	5.690351351	6.476767918	5.437521945	6.472634018	5.801994627	5.743719622	6.151011237	5.445609814	5.496227938	5.375762812	6.404537701	5.782273167	6.045589246	5.194626653	5.548810865	5.887612436	6.029206778	6.221952223	5.87246076	5.987941516	6.507917996	5.776440581	5.884399584	6.193434852	5.686293872	5.058092084	5.716794686	6.075018013	5.548662516	5.459787552	4.955778784	5.448390134	5.435922732	5.350872333
ACR	4.66955184	4.587853231	4.691341043	5.145970547	5.398579924	4.739120103	4.044438706	4.932907278	4.611485415	4.726937727	4.737781626	4.491609538	4.716815321	4.715069967	4.757047934	4.125227765	4.474927765	4.468599142	5.011488832	4.825865173	4.635810915	4.499232146	4.384160808	4.232954637	4.043184941	4.2377644	4.651924172	4.123721682	4.167188822	4.406594789	4.238961402	4.51915446	4.303413003	4.557457725	4.368059159	4.712615382	4.512931249	4.271149872	4.340774524	4.56156433	3.928548292	4.170767808	4.240588463	4.531481425	4.161442923	4.183352353	4.336678823	4.522283342	4.408103993
ACRBP	4.774495001	4.275538004	4.866660201	4.387705519	4.471569685	4.344129262	4.031185674	3.884351866	4.349870648	4.502897094	4.597519151	4.444993891	4.435233573	4.529742885	4.300771829	4.586824309	4.404390972	4.400852676	4.177699547	5.325469741	4.247642761	4.307707143	4.229058746	4.660279348	4.587142134	4.961421246	4.696586352	4.514251996	5.430475397	4.849691408	4.750339311	4.640158064	4.802042116	4.556585421	4.500499904	4.397550657	4.900685867	4.413163294	4.552613683	4.387780956	5.777503508	4.894643443	4.605144662	3.817766634	4.911981925	4.626267535	4.497930717	5.063323165	4.410672651
ACRBP	3.82614083	3.594740404	3.859442737	4.074584673	4.162516781	4.011016658	3.523654478	3.665595228	4.041455376	4.216276089	3.636971305	3.699017235	3.808871475	4.380311109	3.667068813	4.000824495	4.28326821	4.006492848	4.509951687	3.878808748	3.489681852	4.288813924	4.590907586	3.984733732	4.013329352	3.736653448	3.849570956	4.089532271	4.297458927	3.684914237	3.947733365	4.363975326	3.977636608	4.188090351	3.797687725	3.937316628	3.826481694	4.050593393	3.812623151	3.69556119	4.507316147	3.854933196	3.8658999	4.333670374	3.993416349	4.210718418	3.515153279	4.541868364	3.852318696
ACRBP	3.924031468	3.684476289	3.692426022	3.45922658	3.756925496	3.842904135	3.739155902	3.577050773	3.610747688	3.656854059	3.7358309	3.409549041	3.976974116	3.612733951	3.975547671	3.645162822	4.332497806	3.611244505	4.164847842	4.069220226	3.677858026	4.059626645	3.86614431	4.0574037	3.600633627	3.593115729	4.371352002	3.94867047	3.827302421	4.178425381	3.718764031	3.52680076	3.417733374	3.480558856	3.845131438	3.550337333	3.75642379	3.476700653	3.781613702	3.772155626	4.137852624	4.113185614	3.73081081	3.612583784	3.619270459	4.021852207	3.621198458	4.045728891	3.722613114
ACRC	3.442374656	3.26340124	3.591989081	3.688622135	3.197673376	3.530323266	3.367081824	3.563092523	3.373201651	3.727392076	2.823476942	3.694979096	2.927429695	3.121380916	3.554635864	3.683928123	2.84553228	3.430224115	2.926401828	2.812366012	3.245524892	3.10050557	3.195897108	3.448898991	3.53874135	3.650060309	3.350372189	3.613264635	3.377630298	3.560581288	3.426025565	3.604457594	3.325389271	3.33288409	3.237930978	3.48005235	3.134315443	3.368765406	3.222473444	3.589182204	3.241211625	3.296466408	3.437591847	3.54688259	3.620484975	3.231801299	3.514172973	3.00489557	2.711933204
ACRV1	3.608833572	3.437884146	3.289247156	3.557654992	3.542118088	3.231314041	3.257725918	3.49681475	3.380807008	3.231258079	3.434279224	3.547999563	3.332963695	3.476620826	3.390067158	3.237860332	3.752230286	3.167667452	3.605258272	3.489356024	3.54005035	3.130862168	3.569769985	3.39628247	3.524024839	3.439218051	3.233575384	3.304567112	3.427852736	3.265203472	3.317774711	3.753904642	3.510835179	3.687427864	3.461219297	4.138353514	3.470556844	3.264076581	3.496143689	3.312175394	3.34294331	3.229395741	3.218394024	3.256912725	3.234986071	3.352552095	3.056756539	3.222162132	3.242719373
ACRV1	3.48516319	3.281549892	3.361554533	3.476770543	3.101018766	2.890484003	3.053789521	3.215872313	3.292686693	3.221767127	3.347875779	3.271179622	3.328857903	2.949289354	3.294766828	3.223924067	3.095846936	2.834207459	3.370595072	3.43936968	3.189600664	3.129500667	3.419701898	3.088753944	3.348611916	3.19996751	3.486172513	3.269771947	3.09259107	3.158562249	3.252374982	3.315919292	3.528645928	3.663638888	3.173680654	3.592204327	3.403790582	3.272032817	3.376221576	3.117644204	3.153670081	3.206709483	3.170144025	3.257113911	3.220585377	3.393976099	3.309570635	3.26327484	3.100003248
ACRV1	3.592887848	3.368832532	3.335200355	3.384446624	3.189288257	3.13313238	3.32852833	3.492360516	3.464504657	3.383695756	3.932387621	3.323866041	3.391978371	3.509880227	3.576375147	3.250751269	3.41896333	3.583942825	3.193160985	3.528360215	3.271179622	3.565745063	3.458989622	3.326543878	3.366811841	3.453930746	3.71074029	3.315420672	3.272930978	3.364786461	3.356213152	3.277449458	3.254579735	3.758364458	3.458919073	3.752230286	3.554041243	3.272032817	3.36596464	3.391648575	3.195199839	3.236759437	3.292089301	3.168324269	3.331402314	3.598339591	3.261495428	3.26841165	3.301641539
ACRV1	3.875887572	3.763982769	3.360336042	3.41147217	3.337428823	3.159303602	3.378991153	3.62598149	3.528216868	3.526946303	3.509956219	2.916304292	3.516147411	3.314205045	3.785864639	3.360883177	3.492417069	3.367490969	4.079373983	3.506139012	3.389300371	3.08731015	3.602689505	3.438251189	3.266600871	3.525125135	3.350711599	3.15992163	3.335534698	3.505594571	2.968142241	3.707673153	3.316294518	3.899310175	3.556295997	4.058652827	3.501698384	3.229952115	3.481934365	3.221399568	2.805346119	3.445650773	3.597652105	3.369712063	3.467875531	3.637731915	3.32274328	3.272848612	3.356980051
ACRV1	3.3309761	3.365540562	3.314149025	3.138671188	3.204874264	3.017948183	3.094261108	3.235847971	3.436775644	3.367081824	3.141924878	3.555285256	3.194642014	3.358533278	3.183966252	2.953239975	3.390303846	3.166430404	3.359447869	3.149661464	3.421421248	3.236828538	3.086014996	3.337760618	3.033020577	3.21942183	3.251613969	3.129323159	3.194046812	3.466723541	3.104044412	3.29242189	3.189738322	3.52194113	3.543286705	3.555723533	3.134511227	3.242659637	3.55604767	3.160398086	3.042391538	3.227049892	3.308232627	3.214466564	2.95139601	3.190110307	3.086624552	3.320844961	3.236759437
ACRV1	3.007695686	3.517331449	3.466687398	2.972470284	3.347219241	3.284377423	3.396474616	3.942884904	3.252948926	3.427657169	3.795912861	3.328857903	3.509451878	3.110292151	3.554635864	3.149596684	3.221519767	3.268671207	2.976516747	3.457009163	3.745184088	3.409781718	3.447413757	3.270305114	3.344744468	3.276464475	3.091177266	3.473034355	3.352216682	3.315707542	3.092766698	3.141640322	3.308490849	3.243377752	3.416633381	3.501698384	3.590235179	3.558446036	3.402209562	3.08177939	3.111983916	3.496143689	3.206147054	3.508050395	3.507100915	3.29673953	3.206512436	2.98875219	3.222234104
ACSBG1	3.443333458	3.42346774	3.316100222	2.84719894	3.247413389	2.907333291	3.207015749	3.718001866	3.168950636	3.418624048	3.126374008	3.323866041	3.217706646	3.513734993	3.363622564	3.351298764	3.382268701	3.315975749	3.417598996	3.352889651	3.579875245	3.278263347	3.190913159	3.270543259	3.406057768	3.798032496	3.557800782	3.220146471	4.091388442	3.194708167	3.312357603	3.648446519	3.56598132	3.125704609	3.151614722	3.361155558	3.384091143	3.569235285	3.512597934	3.124219595	3.344018745	3.093214219	3.136277842	3.097396028	3.305306419	3.254648888	3.3033868	4.139515021	3.186049353
ACSBG1	3.437073598	3.272515642	3.2783337	3.338624476	3.208792775	3.767437788	3.033322912	3.287627522	3.434279224	3.316294518	3.305974005	3.022462496	3.298792631	3.709921608	3.503295967	3.22802602	3.32794124	3.35773146	3.182357957	3.405281249	3.458766863	3.654176309	3.107458283	3.403315674	3.49840206	3.489540524	3.297511427	3.375794053	3.46637284	3.281895689	3.193675441	3.347310376	3.340679594	3.212963187	3.327372563	3.330903036	3.276939461	3.313059755	3.784621164	3.522760066	3.545393222	3.376287839	3.479760314	3.393274542	3.607916275	3.342356728	3.214843644	3.438962526	3.392909898
ACSBG2	3.656071498	3.65379441	3.388465047	3.911615927	4.087097856	3.493890101	3.634565179	4.328196709	3.744777963	4.031529308	3.739847297	3.858487854	4.302085057	3.435337439	3.790425359	3.527312516	3.696582023	3.939969436	4.534968245	3.399876688	4.272853456	3.60511186	4.19128788	3.952264202	3.561200498	3.890293161	3.455389099	3.526946303	5.095753665	3.645382659	3.534771703	3.787104837	3.156994012	4.152099433	4.03270068	3.938137555	3.461138729	3.51100632	3.593040433	3.837225663	3.42429685	3.357177089	3.612955717	3.915579026	3.827255316	3.873466729	3.64912697	3.975916441	4.072763917
ACSF2	7.361764193	7.946604213	7.926497977	8.01069111	8.329749609	8.302142783	7.740087543	7.892037557	8.030195218	7.627098517	7.695443079	8.070869158	7.971075648	7.853527067	8.491996938	6.933435547	8.483089976	8.387040137	8.546851978	8.465322119	8.544953481	8.723578211	7.544083323	7.642501758	6.708312908	8.368774833	8.301002308	7.992927463	8.011323825	7.923211203	8.436265628	8.34356789	8.249503623	7.697591897	7.635373994	6.813370138	7.524412887	7.546446762	7.981705095	8.391802523	7.934258283	7.612225719	6.365494242	7.893888408	8.31844669	7.947265837	7.285845442	8.219121028	8.172913142
ACSF3	4.529301056	5.067717461	4.271264667	4.061996466	4.795785934	4.297159921	4.804269375	4.039188484	5.399596428	5.229086268	5.167659958	4.832554596	4.270042422	5.001357282	5.377812919	5.001508908	5.486705024	4.558094545	5.185062872	4.781653098	5.109914019	4.871345858	6.130058454	4.037581103	4.152887588	4.756173893	4.460801401	4.54990007	4.667986674	5.491484077	3.90686443	5.397589216	3.968304376	4.670450643	4.995590866	4.628622624	3.984042392	4.00207713	4.042153154	5.061007842	3.86614431	5.93992749	4.395540033	4.352274547	3.884719742	5.45123534	5.300963095	4.18827229	4.089330628
ACSF3	5.309033467	4.669762239	5.143113703	5.42630395	5.758674289	6.155081669	4.90564657	5.427513656	5.208086606	5.289965168	4.894481337	4.97358441	5.09614316	5.654381415	5.273919034	5.040676847	4.733865195	5.507210355	4.461121428	4.605970226	4.947539313	5.81256973	4.587142134	5.507817807	5.232965891	4.45444509	4.748501484	4.97358441	4.752977069	5.013799023	5.365379951	4.938633284	5.980888982	5.164004295	4.896344585	5.298111091	5.030721346	5.380252477	5.348015652	5.18614507	5.015676718	4.461815033	4.892315901	5.408492985	5.673946467	4.691976451	4.367928591	5.627170654	5.581528454
ACSF3	3.293194508	3.214785364	3.268799441	3.371913744	3.188596317	3.270020627	3.298657641	3.098820504	3.369850837	3.209710076	3.269662326	3.518490874	3.363703156	3.391130017	3.508402813	3.596366793	3.414230704	2.963910943	3.41166899	3.37526678	3.345686492	3.326962358	3.68655069	3.367958996	4.414474757	3.287211273	3.492936887	3.472492711	3.419314707	3.223369803	3.410705395	3.193285863	3.144944143	3.302701328	3.016009695	3.268608507	3.056198824	3.300831185	3.739656499	3.439483244	3.406609546	3.108254505	3.464659872	3.426429346	3.208661744	3.441871013	3.385077825	3.582265989	3.524971812
ACSL1	11.64876437	11.79066969	11.53451124	11.7858744	11.46028616	11.41328162	11.40008321	11.72808474	10.86834795	11.13795934	11.20788111	11.56190947	11.77813318	11.5852386	11.10847852	11.14982735	11.45423229	11.19536335	11.32986438	11.09478082	11.62799294	11.77813318	11.07362612	11.72808474	8.787561709	11.38798865	11.42990158	11.42633247	11.90942183	11.67338863	11.69599643	11.57666689	10.16830223	11.63186598	11.50878999	12.57980743	11.527327	11.02766958	11.2732835	11.94838218	8.393080016	10.97365608	10.30960817	11.47692253	8.347465056	9.012164576	6.796417612	10.29962113	10.78807992
ACSL1	11.90942183	11.35941856	11.24892581	11.22494202	10.36291209	9.503633927	10.95410317	10.97159305	9.248968873	10.56332126	10.09322186	10.57474177	11.04019759	10.87305768	10.8129039	10.65817057	10.21451874	10.57842849	9.275112865	10.93743913	10.40764072	11.00659158	10.48981302	11.21024885	8.128249306	11.10302905	10.71754489	11.68467525	11.970849	11.47377264	11.32986438	10.84082088	8.029127238	10.88887309	10.66470244	11.58045787	11.06643716	10.86580556	10.63911706	11.34653906	7.31536686	11.02766958	9.28880537	9.095526369	6.33410684	8.405257638	5.982151663	8.13586439	9.428786797
ACSL3	7.503215991	7.776537229	7.762629616	8.124654329	8.233284043	7.905477454	7.791131522	7.792619808	8.128571608	8.52897569	8.254443816	8.060244571	7.825720966	7.928267506	7.702936878	8.202362396	8.168686054	7.475275836	7.2426912	8.051243316	7.890838889	8.817475745	8.305020033	7.740087543	9.462905252	7.55624697	7.476150989	7.89138686	7.662588744	7.809324671	7.874560737	7.336862151	7.956366357	7.810585802	7.848802644	8.334585766	7.038303135	7.261846672	8.174219233	7.830524139	6.882133828	7.563626188	9.401395759	8.152226357	7.531124969	7.478627039	8.65371272	8.212059499	7.848802644
ACSL3	6.393031849	7.477864552	7.247495289	8.297277605	8.417316395	8.741279885	7.629235574	8.182701813	7.577234218	8.723578211	8.808266754	8.401088791	8.058066416	8.226820468	7.433548404	8.185836308	8.638534197	6.932866034	8.475556034	7.478377583	8.525220519	9.348111826	8.339738726	7.354563862	9.580906666	7.504474618	7.493231865	7.705983207	7.416065042	7.673649509	7.631225826	6.717804765	8.110624428	7.261352086	7.460485487	8.140320494	6.759539854	7.276692747	7.661177898	7.973264339	6.592125648	7.041933144	8.784880719	9.564251159	6.954121043	6.884809521	8.291561225	9.154820115	8.878214341
ACSL3	7.268285977	7.824451602	7.700323245	8.232096397	7.635638663	7.709338034	9.224955906	7.829407958	8.106299279	8.720537911	8.945476719	7.935969075	7.676150687	8.28934412	8.127394441	8.526665685	8.683547781	7.679618807	7.648269445	8.473799634	7.935662817	9.640100446	8.936369481	8.280605566	10.35994249	7.69283097	7.609683487	8.150344868	7.987018832	8.136819825	8.192897996	7.555977685	8.084136514	7.956366357	8.120396029	8.095297609	7.591497544	7.580993889	8.202813666	7.868288781	7.495303492	7.9080779	9.625319262	8.830337768	6.983780493	8.332893224	8.361449623	7.668807509	9.151302488
ACSL4	3.75748732	4.163230703	3.95393855	3.845664423	3.465799305	3.958459447	6.057884725	4.593048047	3.895977494	3.933178915	4.091477922	4.216893775	3.862376197	3.722701697	5.107027755	4.652731046	4.571216683	3.893952283	3.193924223	4.369936585	3.366533153	4.677781761	5.290994931	5.264208578	9.139565196	3.667982684	3.65552482	4.074889371	6.399500221	3.669500584	4.629331203	3.421765436	3.832248134	3.502158191	4.349112786	3.518276656	4.266249752	4.350561135	5.094199499	4.287342962	5.972719109	6.125771973	8.25830713	3.045714641	8.135649081	8.040971204	5.925034386	4.136188075	4.027936378
ACSL4	4.733061887	4.714139429	4.622961566	3.875337724	4.196712275	4.863784728	6.629114498	5.322146536	4.975761055	4.400091964	5.345515465	5.329496607	4.611381977	4.917804354	5.438078994	5.304593828	4.523188151	4.656121291	5.662907211	4.875012166	4.14154296	5.49376501	5.726089815	5.737440579	9.651759676	4.53978081	4.395047719	5.063323165	6.740320063	4.449262094	4.654907791	4.935972216	5.016676221	4.099058448	5.270436534	4.902064049	5.245307509	4.784845112	6.078052566	4.588073141	6.751449078	6.169207279	8.863549544	4.575699532	9.31173208	8.140320494	6.204823088	5.349649297	4.775986461
ACSL4	3.268007443	3.153404781	2.823347576	3.472430463	2.630326651	4.010728424	4.607899593	3.830617804	3.224402203	3.154827254	3.893199245	3.779915044	2.798421993	3.342437914	3.940262009	4.137329249	3.709137084	3.665509993	5.747129642	4.098854841	3.167923641	5.258207665	5.269696716	4.580526727	9.965015089	2.690731438	2.600347814	3.107209704	6.105628917	2.820313472	4.039077979	2.874461009	2.779280579	2.810110883	3.208927763	3.559591938	3.958918891	3.007322402	3.639079672	2.715341458	5.638005894	5.10978114	8.23634873	4.340588129	7.355660751	7.868016891	5.915929603	7.929034025	7.516655594
ACSL5	8.691406971	8.763530946	8.909513741	9.340412153	9.029125056	8.398278066	8.75935039	9.482835766	8.560650415	8.887332026	9.893296387	9.338001902	9.20431551	8.731993026	8.631392791	8.544503244	9.028527588	8.048453477	6.904640222	8.543594125	8.846132204	9.596671268	9.71499881	8.903141103	6.204122229	8.400260381	8.814671721	9.540530833	9.207183736	9.085764442	9.304598076	8.442384194	8.072868927	8.847166151	8.379451074	8.279137766	7.666250327	8.428209723	9.508005037	8.770130624	6.938964564	7.30957594	4.605144662	6.866832684	6.618877646	6.689351475	5.856125108	7.674210623	7.227341122
ACSL5	9.205154579	9.162193762	9.003778601	9.12235575	8.814671721	8.671368423	9.303733517	9.226350506	9.170431996	9.00161005	9.578993524	9.17102897	8.991352596	8.940437064	8.787561709	8.518660168	8.983292394	8.538281018	7.514896463	8.888399252	9.040534446	9.479293182	9.793834107	9.068635865	6.93839598	8.776625765	8.73065557	10.01419324	8.707874804	9.443281446	9.612485502	8.836778535	8.929895285	9.183111607	8.966351066	8.827571507	8.696180995	9.102273019	9.873853614	8.643844753	7.602580944	7.578292105	4.996838482	6.830755861	7.25707256	7.57657823	6.627499474	7.958106574	7.695997269
ACSL6	3.050447572	2.675940737	3.133768725	2.695028928	2.904028486	2.567023617	2.964895863	2.384976963	2.71899428	2.726689855	2.593225021	3.166244845	2.784835673	2.986813925	2.382832196	2.631826517	3.366936356	3.965134357	2.555276315	2.669897629	2.947458391	2.75807164	2.652279335	2.813595708	2.360598532	2.846346463	2.894693342	2.431759652	2.648037541	3.609357395	3.109483338	2.546627298	2.698800332	2.692084517	3.002377908	2.555636507	2.929186243	2.973329775	2.794045511	2.688870185	5.894419367	3.714187602	2.404351013	3.60782994	2.653373588	2.909994915	2.928908119	3.268968457	2.671934614
ACSL6	3.307224374	3.260235841	2.934292104	3.193464603	3.174502689	2.881207434	2.914890625	3.245789101	3.02419224	3.344808359	2.633335559	2.918973654	2.988055767	3.040257171	2.93619834	2.854077946	3.14593427	3.655313183	3.032041329	3.306666541	3.074300327	2.824021229	2.839110137	3.165177893	2.983195495	3.750788222	3.196836784	2.940139223	3.072137509	3.79647528	3.280036427	3.215648045	3.059580396	3.19189486	3.392112308	3.481335801	3.027222972	3.229058937	3.169142784	3.025901904	4.693402164	4.002255608	2.985167916	3.517623894	2.923057307	3.343270488	3.073416391	3.219545134	2.948195218
ACSL6	5.172008542	5.177826481	4.921514251	4.738737457	4.657320108	4.189513411	4.468704464	4.572927217	4.950171655	4.653484517	4.731395824	4.220691911	4.707370912	4.874703204	4.900090913	4.382427349	4.697254806	5.002408927	5.155462282	4.819548416	4.413510323	4.985928888	4.823997218	4.815578761	4.29969593	4.741817988	5.47036308	4.811003498	4.771534306	4.943030474	4.580980902	5.045312052	4.68548477	4.937678516	4.805346515	5.090606312	4.777874597	4.720899327	5.121331657	4.441196886	4.421591784	4.653947547	4.366853395	4.355529566	4.260861382	4.228613868	4.501264319	4.531358263	4.286344321
ACSL6	2.690781106	2.672779786	2.584579864	2.716174647	2.809380615	2.642514899	2.487612422	2.89286377	2.781197195	2.69293839	2.827552807	2.672779786	2.885507	2.712896805	3.004178063	2.730884635	2.566464687	2.946435068	2.88724398	2.663213751	2.886554533	2.558661104	2.610688477	2.867963234	2.718405936	2.724064072	2.833260541	2.483135265	3.196444157	2.91535639	2.561232294	2.583582867	2.543245589	2.875280243	2.838476857	2.903902319	2.874485775	2.614782655	2.650380951	2.612233292	2.87342295	2.88088018	2.583703598	2.682888241	2.965432922	2.597812796	2.650893194	2.509372559	2.740061531
ACSL6	4.332688411	4.289898621	4.186013526	3.54263391	4.705996487	4.09967022	3.678191718	3.702614649	5.208347161	4.448818788	2.633335559	3.559591938	4.145062123	5.163062068	3.884844243	3.294766828	4.983995225	6.950727367	3.043280312	3.377833864	4.851668732	4.135506534	4.14411867	4.020679229	2.946514853	4.575591362	3.537205034	3.892187735	2.930691005	5.964436661	4.287876774	4.466102965	4.992037229	5.455519663	5.370606672	3.918854959	3.756748556	4.752032328	3.572100461	4.570390908	8.497163443	5.080592617	3.323457888	4.420121424	4.770087648	4.247060016	4.383974642	6.24625551	3.36263696
ACSM1	3.710074185	3.16162437	3.496948971	4.616618498	5.328377434	5.338450284	3.925194827	5.303594714	5.73288483	4.988065434	5.780033016	4.237299289	4.328611379	4.222046502	5.200329383	3.816950259	5.138433425	3.646984386	5.93003462	4.322697082	4.63569932	4.163647088	3.685144218	4.168572733	3.464229136	3.611835375	3.393896135	4.061902238	6.46609068	3.97462112	4.59969884	4.261068613	4.352777973	4.580869542	4.144502042	3.481275516	3.572100461	4.122491239	4.132642326	4.06787731	3.66522094	3.771149543	3.309860634	7.135912621	3.611462267	7.045270095	4.608593558	3.671105049	4.052765311
ACSM1	3.639372579	3.619130268	3.323968723	3.69845656	3.397523605	3.464585073	3.575500165	3.67724959	3.653325423	3.555348629	3.339905268	3.371441032	3.54286783	3.42304504	3.500146419	3.393033723	3.712724659	3.557800782	4.041455376	3.58538727	4.197641481	3.560914032	3.523944334	3.36531256	3.299245006	3.727287361	3.597725155	3.303599714	3.423896859	3.119888173	3.544426142	3.473589663	3.383336545	3.475706543	3.367163417	3.470288656	3.598264906	3.427657169	3.299943747	3.512597934	3.46375993	3.2891041	3.612272782	3.592348648	3.560638024	3.480990803	3.545882369	3.701829894	3.501392999
ACSM2A	11.56519682	12.18280796	12.06354687	12.44279652	12.06861105	12.27687264	8.982038598	11.08206619	10.39549111	10.30793517	11.27597377	11.71599747	11.55120635	11.96138443	10.72675718	10.40455538	11.72420862	11.82009773	11.27597377	10.74242748	11.92612086	11.68467525	11.17428669	11.95711964	8.367431083	11.96625823	11.97514808	11.85151027	12.60631962	12.49501507	12.11884556	11.53451124	11.43315273	11.82009773	11.71964063	12.55999475	11.96625823	11.38798865	11.92278215	12.82317919	10.19914738	11.10847852	7.029687778	9.872607704	9.826552768	8.896819136	8.997500428	11.40346223	10.72675718
ACSM2A	7.670970852	8.523846194	7.395701864	7.341833877	7.612481079	6.513890601	4.274301866	7.733184369	5.233738884	4.205839747	4.894481337	7.751122398	9.334910292	7.847359754	4.040465788	3.590883832	6.515294247	6.492358112	4.508504296	3.788711364	6.716802784	4.207119691	3.79583303	5.508963744	3.903063765	6.589124553	5.506039256	8.877082614	9.154820115	9.764942527	8.042693427	7.354073644	8.747122481	5.49736068	5.690486681	8.479782735	7.095418994	7.23272907	7.82311882	8.168368688	5.491064523	6.525894452	3.451130782	5.294333231	6.677796835	4.840894724	4.701350668	7.79744373	5.953891404
ACSM2A /// ACSM2B	10.81503866	11.2337711	10.95410317	10.97365608	10.23093022	10.785543	8.92889186	9.950270667	9.920841957	9.7215369	9.986743724	10.52856064	10.36435157	10.785543	10.15991169	9.928123083	10.05305156	10.88644429	9.172378549	10.27888553	10.63303391	10.42014225	10.31947687	10.68645404	7.326878788	10.85381849	10.86834795	11.13795934	11.81104303	11.2337711	10.91794671	11.1171337	10.74032568	10.42995492	10.93076675	10.80453297	10.53053556	10.50879436	10.6601851	11.15268359	9.761584274	10.12105585	5.77280711	8.365648322	8.2138757	8.443264233	7.509433833	9.166384945	9.002209413
ACSM2A /// ACSM2B	10.95410317	11.1663909	10.95913859	10.78366994	9.950270667	9.999718094	9.100350013	9.884790928	9.327211952	9.651759676	9.756183882	10.33082411	10.25279787	10.53814404	10.0703021	9.740661165	9.811986277	11.0557774	9.093032256	10.29038557	10.29667581	10.2858193	10.33591909	10.75085178	7.475275836	10.88644429	10.84615946	11.14665342	12.02772394	11.09219577	10.80851036	10.785543	9.767156533	10.17143608	10.40287501	10.63303391	10.55151963	10.62500112	10.44587986	10.85381849	9.466452276	10.14080882	5.701637018	7.447834761	7.314709672	8.519083501	7.46109413	8.615749126	8.532046493
ACSM2B	7.661386252	8.158287564	8.01331773	7.917141222	7.447040834	7.477995561	6.308914683	6.397290117	6.652084509	7.214719481	6.774362109	6.834576229	7.373396995	8.208579145	6.83622254	6.041920985	6.803225962	7.545174007	7.161775393	6.277531459	7.347987721	7.125880263	6.747232234	7.451605661	5.755788825	8.422760891	7.450094009	8.478944031	9.067780959	8.293308864	7.461371776	7.308450437	6.808746819	7.025788047	7.164668188	7.072261323	8.088888751	7.324170235	7.780173378	8.311560413	7.045270095	6.082312851	3.567674083	5.792788856	5.139931052	6.234999488	4.769582234	6.282150146	5.06570915
ACSM3	7.777132364	7.987744035	7.549301275	7.894341962	6.988298581	5.849571811	7.143003234	7.080246723	6.280662625	7.863270486	6.193434852	6.630744962	7.007106751	7.295324179	6.931421882	5.912035017	6.343670054	6.930594881	4.451174645	6.215254181	7.357786219	7.151150616	6.894852797	7.455754603	4.831889633	7.754242684	6.979435592	7.352647243	5.570337201	7.771848059	6.871697303	6.756344721	4.454760038	7.757465534	6.603545375	6.897158605	5.797393922	7.711156009	6.741176759	6.626559663	3.820542578	6.41050835	3.139369946	3.500539687	3.200758876	3.774070026	4.259569998	4.106920085	5.236073732
ACSM3	8.889547152	8.978525898	8.852029756	9.345722589	8.72200833	7.647750912	8.663245472	8.337737009	8.295265283	9.043279985	7.770953484	8.19089022	8.627550705	8.905448317	8.562960925	7.367913079	8.17969872	8.522605187	5.47167155	7.913579199	8.646526483	8.572745058	8.369095561	8.701603364	5.81530932	8.950393471	8.65371272	8.785867135	6.867945276	8.962746508	8.387427322	8.468945889	6.415686432	8.864621546	8.335344336	8.240747464	6.475522345	8.804042233	8.213153058	8.332893224	5.140598826	7.638276168	4.410126271	4.344825803	4.664827708	4.525774278	5.894728523	5.985744997	6.229762285
ACSM5	5.197453435	5.189378612	4.986405863	5.222027805	3.750684606	5.109914019	4.08689784	4.218761938	4.433062155	4.645541024	4.970049524	4.67114291	4.826130707	5.200196823	3.848918567	3.693556509	4.672695609	4.585645158	3.486540145	4.091099289	4.959558805	5.040051296	4.434993955	5.459256136	4.407148702	4.933957938	5.273778673	5.306833842	6.033695846	5.10364478	4.992037229	4.956906212	4.580637075	4.58873191	4.862279351	4.028963534	4.911540641	5.085784599	4.84307448	5.207670258	3.514544557	3.148679202	3.323590832	4.834078475	3.277508803	4.451589141	3.322200558	4.838398844	5.384559995
ACSM5	10.33764242	9.421083661	9.978704505	9.570646291	9.241975508	8.680482831	9.233235001	9.965015089	10.21161134	9.673337058	9.076978768	9.475691293	9.42016727	10.41635497	10.00219713	9.306067129	9.599383982	9.838947735	8.206701683	9.481857212	8.125722142	8.75935039	9.733508129	9.651759676	6.740763918	9.969699003	10.17143608	9.438972165	8.913440364	10.23389189	9.139565196	10.4760076	10.26909844	9.965015089	10.39726891	9.729204614	9.817366044	10.0962388	10.16830223	10.27731748	5.676846466	5.404622838	4.349870648	5.676846466	5.595984878	6.619692758	4.743068745	7.842663833	7.526117314
ACSM5	10.80618565	10.07692374	10.7468035	10.25632707	9.887242695	9.599383982	10.05161875	10.64320918	11.02766958	10.38851016	9.567009167	10.17542489	10.04147586	11.16901829	10.53814404	10.07428566	10.11528637	10.63744016	9.277156126	10.07926026	9.198582003	9.518003243	10.20676198	10.36784795	7.277194819	10.62314914	10.86131037	10.08479041	9.473900506	10.91293208	9.91472203	11.11414723	10.87070978	10.63303391	11.08206619	10.50336689	10.39196013	10.67421622	10.81091238	11.01697234	5.534199294	5.41789558	4.102898182	6.228600094	5.979849039	7.189213571	5.040051296	8.907977569	8.65062459
ACSS1	5.718762591	5.531989762	5.943659248	5.706563108	6.390874181	5.48059057	5.669837545	6.069181368	6.439774061	6.155841197	6.330274265	6.694041545	5.639417951	5.741504213	5.790477771	5.615166069	6.172859823	5.53259354	6.806723737	5.896720121	6.227877163	5.853796991	5.591503597	5.489622008	5.84093331	5.885625962	5.393318146	6.315231473	7.360814148	5.7987363	5.938638395	6.274573504	7.135219076	5.542633802	6.074348575	6.626070608	6.067922369	5.970486821	6.485070342	6.42430655	6.287328937	5.435258645	5.949164272	6.419727047	5.90728933	5.633034755	6.704852513	6.135686033	6.115690764
ACSS1	2.846374275	2.99572384	2.415058527	2.978688017	3.173680654	2.653830465	2.812581678	2.824870415	2.74947114	2.497179703	3.269662326	3.029155538	2.967163195	2.75599412	2.942224886	2.910613949	2.962157043	2.754762083	2.993382635	2.707151634	3.26229998	3.060264838	2.685177578	2.981556617	2.858673925	2.711278524	3.006089315	2.85273284	3.010769358	2.811344976	2.860417889	2.515483659	3.005517451	2.912903245	2.793334241	2.803008246	2.891181519	2.83732338	2.920250999	2.767163291	2.630686459	2.753581798	2.711214859	2.794106755	2.848501349	2.671321479	3.278988657	3.02749515	2.975468989
ACSS1	5.10753381	4.493038871	4.815833705	4.773886964	5.097441431	4.734924721	4.706128626	5.285307601	4.828156051	4.598447086	5.150375488	4.584791307	4.692489181	4.61091425	5.13501764	4.41713313	5.654537077	4.815255968	4.927391747	4.783621305	4.765754053	4.615273901	4.896479271	4.902573441	4.408543577	4.505162696	4.544587139	4.565644906	4.426351903	4.386048068	4.794822882	4.883055568	4.719485003	4.434683292	4.471169251	4.828902642	4.505558656	4.794071751	4.762284427	4.566779754	4.326357936	4.471656505	4.523504218	4.867039079	4.498789661	4.256487061	3.972034257	4.841550338	4.761339211
ACSS1	4.001454636	4.373356499	3.857068981	3.706435518	3.693953163	3.744934478	3.772908137	4.173446313	4.0043856	3.804461927	4.010337537	3.986456978	4.150004995	3.830962045	3.683063185	3.916802058	4.543017808	4.296554071	3.735318801	3.931820433	3.341149389	4.113652158	3.897607694	4.332229421	4.174694982	3.988206045	3.869625109	4.247538128	5.740937886	4.130702792	4.117918725	3.89824424	3.953667923	4.029499003	3.905428616	4.65895255	4.084434411	3.958266028	4.232338161	4.868233936	4.217079339	3.848717293	3.604960775	3.508615918	4.022657837	4.259472623	4.518934913	3.499688726	3.779609546
ACSS1	3.991567197	3.882286623	3.920929514	3.783564893	4.282982441	4.88020085	4.445742794	3.90465579	4.251761799	4.1237759	4.462851845	4.188756181	4.455312153	4.531721938	4.087272749	4.320882612	4.759265935	4.000442316	4.259663521	4.081853765	4.736406932	3.981862147	4.138776945	4.59739771	4.069323294	4.069844728	4.078058543	3.931011947	4.001757281	4.019721571	4.387151521	4.042990086	3.733943639	4.621424814	4.244456696	4.484746022	4.235609013	4.316333699	4.337920603	4.479523836	3.923804121	3.921858908	4.217932667	4.389832149	3.958734216	4.02385542	4.254796868	3.906115207	4.466102965
ACSS2	7.997512208	8.013978256	8.080891764	8.146326626	8.661686794	7.974991516	7.631708296	8.083370917	8.694597997	8.502660039	9.323387379	8.402848724	7.71787487	8.405606338	7.622937948	7.131633573	8.511878555	7.66197036	7.052470214	7.753187965	7.948840358	7.748179437	7.214719481	8.166933935	6.900087896	7.498606658	8.152890715	7.459955421	7.919807738	8.108033048	7.518368789	8.563910529	7.840127968	7.551800681	7.914069998	8.43894799	7.206363976	7.262721027	8.231366345	8.388697764	7.085791395	8.23634873	8.615749126	8.92861485	7.345178923	7.225795024	6.497161285	7.660645591	8.407111465
ACSS3	7.380562005	7.082611383	7.107292206	7.611362605	7.343319953	7.380307123	6.918289491	7.206595922	6.291723035	7.084962276	7.521644819	7.994591248	6.942388236	6.987674632	6.850181607	7.281239235	7.52832237	7.448534824	6.123829587	7.277703581	7.297039293	7.499949378	7.531670898	7.118743238	6.383565598	7.095418994	6.559860856	7.390883054	6.590763628	7.04299655	7.299973266	6.400021842	6.851318673	6.861558068	6.681476037	7.248361641	7.858596233	6.084145428	6.609801287	7.238036446	3.803901553	6.506763178	6.061110966	6.867297972	4.379857046	7.232244338	5.748370113	7.208505771	9.023402805
ACSS3	7.345630924	7.321384528	7.545644422	7.80460036	7.555977685	7.544083323	6.92959877	7.515932856	6.64431577	7.096995856	7.301356339	8.084424348	7.232994728	7.399019131	7.321384528	7.29461885	7.516163518	7.588674677	5.505328845	7.388896383	7.746810794	7.812104434	7.260212306	7.333103784	5.84988728	7.453759617	6.84010721	7.61158701	6.629314684	7.59591887	7.40099818	6.819731305	6.378478477	7.48526777	6.981220419	7.490778424	7.484496798	6.3814579	7.357345172	7.302232601	2.759577425	6.76663145	6.560671713	7.163377659	3.971218195	6.826598514	6.53613929	7.599739737	8.237901517
ACTA1	3.238888729	3.457796773	3.647574145	3.747309097	3.445554426	3.6826658	3.548133319	3.040257171	3.316772432	3.485584208	4.17736905	3.410274067	3.570767333	3.605035493	3.003390767	3.68655069	3.501916601	3.342518904	3.337495866	3.263211439	2.992951748	3.868768966	3.742350349	3.722452492	3.742884863	2.781080111	3.417455976	3.472274168	3.392909898	3.477429749	3.363997618	3.142046509	3.24636824	3.882448038	3.269232828	3.31520108	3.2142781	3.33622402	3.255949353	3.320146272	3.290441664	3.091801505	3.175426905	3.232350547	3.181672002	3.157651712	3.243117591	3.628105932	3.83455573
ACTA2	9.71726584	7.622099498	7.603681756	7.872852563	7.862928485	8.61032631	9.131219363	8.100433653	9.183111607	9.001013918	7.585940951	7.979125722	8.682026753	7.377359798	8.856951713	10.16126885	8.390531697	9.110351833	8.049176241	9.040534446	8.660227348	8.358698062	7.730411965	8.408959805	7.97749598	9.057095328	7.48194676	9.166384945	9.985447634	7.270946984	8.638534197	8.704658363	9.461137257	9.173712106	7.905818775	9.422706479	9.416833453	9.31173208	8.07675271	7.636402405	7.45518914	8.85331659	9.417534164	9.592141142	9.84957834	9.067091631	9.067780959	9.524427277	8.031186673
ACTA2	3.355591007	3.285764476	3.214955532	3.411949305	3.110842724	2.813191009	2.975234791	3.456525526	3.03672043	3.043345318	3.235475033	3.522379273	3.128348531	3.403244577	3.541469885	3.180734123	3.653079207	3.176261304	3.28878786	2.95182154	3.46637284	3.35937759	3.328053343	3.32281449	3.042457433	3.2799614	3.200166623	3.079833047	3.211824472	3.484976223	3.373620717	3.391771788	3.447987702	3.747309097	3.279250084	3.837148971	3.030241599	3.06914014	3.017084093	3.46388566	3.325743975	3.07616467	3.361093403	3.409781718	3.283097289	3.194046812	3.018727029	2.940615731	3.405118073
ACTA2 /// ACTA2	3.468414157	3.212537618	2.906005278	2.824459976	2.74480961	3.433921776	3.177351087	3.154764769	3.709324636	3.063211902	2.895534091	3.590201465	2.963294114	2.820640599	2.902177683	3.408475974	3.137216198	3.254991799	3.0679209	3.019995149	2.756876563	2.970207205	3.061967637	2.910643265	3.313742042	4.088591413	3.142874132	4.135043719	3.582265989	3.159189049	2.957348747	3.687815292	3.788393892	3.296096612	3.022939566	3.062024908	3.070363794	2.780768215	2.863353351	2.882715107	3.016349779	2.920623761	3.283034781	4.006822062	3.336592042	4.249557582	4.697504564	2.735893859	2.754997018
ACTA2-AS1	3.941582439	3.499188602	3.365475621	3.396744829	4.022366547	3.649411411	3.492778308	3.616056176	3.407825628	3.544871481	3.645608362	3.62613942	3.638988233	3.704450213	3.432539087	3.640282108	3.929873496	3.510392889	4.172646279	3.434007801	4.347792842	3.893450518	3.453784589	3.459441693	3.467651978	3.912791063	3.913179419	3.420852381	3.470619368	3.880445568	3.451277224	3.395998958	3.692512788	3.731062938	3.609729315	3.648091314	3.607440602	3.608762477	3.594574317	3.30284684	3.45065068	3.387969598	3.78611733	4.02201103	3.726019329	3.740087295	3.687732554	4.449173708	4.020489801
ACTB	12.51955526	12.31951755	12.44279652	12.50081482	12.886011	12.6273924	13.0168854	12.70281002	12.66589999	12.97809953	12.93982942	12.71707283	12.67392293	12.57275301	12.76422303	13.17984963	13.14760366	12.6891613	12.886011	12.93982942	12.95803933	12.71034314	12.74940878	12.79007715	13.57460673	12.65898911	12.71707283	12.61266913	13.24079642	12.53948369	12.93982942	12.75649089	12.63501065	12.51955526	12.64344588	13.00754536	13.21626535	12.72493157	12.78149304	13.05678214	12.38599276	12.93982942	12.67392293	13.5247627	13.31309969	13.33487596	13.27599495	12.95803933	12.59942794
ACTB	12.26012529	12.01391185	12.27687264	12.20944703	12.64344588	12.56542626	12.6891613	12.4228037	12.35657222	12.73341575	12.74185286	12.61266913	12.33724313	12.22736686	12.54529959	12.86246801	12.92142061	12.40467799	12.74940878	12.65125099	12.71034314	12.4228037	12.48781595	12.51367142	13.13799341	12.41054143	12.45710553	12.35657222	12.95803933	12.20292942	12.61266913	12.50081482	12.2656774	12.27687264	12.34340149	12.85172099	12.95803933	12.416439	12.61973251	12.77331472	12.12986607	12.72493157	12.37881661	13.19194017	13.08762138	12.93982942	13.05678214	12.76422303	12.38599276
ACTB	12.27687264	12.05994042	12.29410877	12.19290737	12.59942794	12.46891243	12.73341575	12.46254747	12.32523831	12.65125099	12.78149304	12.60631962	12.35053746	12.33724313	12.51955526	12.82941609	12.89272881	12.37881661	12.70281002	12.61973251	12.68121698	12.43583525	12.416439	12.52611519	13.15638007	12.39179972	12.47512534	12.34340149	12.9312841	12.25411177	12.65125099	12.46254747	12.25411177	12.3010154	12.3010154	12.74185286	12.91231987	12.39732684	12.59192605	12.67392293	12.0742198	12.6891613	12.35657222	13.14760366	13.02798192	12.91231987	13.0168854	12.72493157	12.37881661
ACTB	12.14503422	11.87378254	12.19779289	11.94447209	12.06354687	12.38599276	12.65125099	12.19779289	12.12478004	12.39179972	12.23798359	12.23243379	12.10247788	12.00323009	12.34340149	12.80514161	12.53948369	12.41054143	12.4228037	12.55999475	12.55258552	12.36168146	12.09788585	12.44279652	13.03761698	12.24313747	12.4228037	12.3010154	12.90169596	12.21900821	12.51367142	12.36720663	12.05599279	12.12986607	12.26012529	12.65125099	12.886011	12.27687264	12.42952036	12.55999475	12.10247788	12.56542626	12.24313747	13.03761698	12.71707283	12.79007715	12.74940878	12.67392293	12.34340149
ACTB	10.58275295	9.605167386	9.84957834	8.564398781	7.666250327	6.514028714	10.38183965	8.643844753	8.030493386	9.458436563	8.277118739	8.232853126	8.582562989	8.958685703	9.732520628	10.32605505	8.126646182	9.94657587	7.557632605	10.75990959	8.007536911	8.211719862	9.220068136	10.33945957	11.84701883	9.514306587	10.08058435	10.74242748	11.84701883	9.709687424	10.16541664	9.00161005	7.476383922	9.584673841	8.681039154	10.36133205	11.01478353	10.80453297	9.705719921	9.093576402	9.598611996	10.64957994	10.04022362	6.254082779	7.895143279	11.31330306	10.54011987	7.102200026	7.620157613
ACTB	11.18686948	10.34959707	10.63058042	9.755232859	9.551875608	8.328811319	11.34653906	9.89199752	9.484862008	10.4860582	9.706723825	9.753002899	9.792815858	9.977523474	10.62314914	11.23922468	9.780772162	10.9330669	8.138200421	11.50456016	9.187836216	9.329936379	10.28241114	11.10847852	12.24313747	10.46855362	10.77797929	11.34939408	12.22347412	10.42014225	11.05267388	10.14379066	9.128668987	10.50147204	9.916868062	11.21899764	11.54114693	11.34939408	10.61420042	10.34131387	10.77362874	11.45721552	10.95183374	8.454755256	9.792815858	11.9304247	11.58045787	8.934003751	8.978525898
ACTB /// ACTG1	11.5852386	11.30110472	10.80851036	10.79032264	11.11998638	11.29227313	11.7079579	11.29227313	11.87378254	12.11378295	11.56519682	11.24587919	11.3725797	10.96720721	11.69599643	12.19290737	11.78185808	10.95183374	10.56749096	11.51558056	11.61345308	11.5852386	11.62047049	11.31040815	12.16637902	11.34334632	10.65600782	11.06374539	12.04599608	10.53411152	11.33660255	11.11998638	11.95711964	11.32375992	11.46028616	12.17657599	12.05994042	11.69218724	11.71215318	11.43642434	12.57980743	11.94447209	12.04175016	12.39179972	12.57275301	12.09788585	12.61266913	12.20944703	12.24827299
ACTB /// ACTG1	11.37660507	11.07923733	10.63508817	10.75318964	10.94251969	11.19227288	11.51206687	11.2337711	11.74397426	11.83336611	11.46348875	11.00957868	11.25740505	10.89152771	11.53083932	11.93956857	11.63593944	10.81091238	10.51067279	11.42318981	11.62047049	11.39418201	11.53451124	11.18043585	11.96625823	11.30441889	10.59412757	10.89713523	11.83887423	10.45342616	11.17428669	11.09219577	11.84286592	11.22494202	11.49726861	12.0742198	11.86450447	11.40681968	11.55522302	11.30441889	12.29410877	11.77352186	11.93499063	12.33724313	12.46891243	11.97514808	12.36720663	12.15446389	12.26012529
ACTB /// ACTG1	11.32375992	11.36315391	10.83015153	10.87305768	10.85901685	11.37660507	11.76014841	11.46715847	11.84286592	11.91377161	11.63593944	11.1663909	11.39764993	11.01587793	11.56519682	12.16150463	11.71215318	11.0034431	10.71109837	11.481027	11.49007121	11.56190947	11.62422271	11.28611896	12.1872685	11.36315391	10.91794671	11.06116431	11.99347794	10.60294457	11.27030246	11.20788111	11.98830912	11.43315273	11.64442832	12.26012529	11.89876755	11.53083932	11.65712255	11.54479883	12.55258552	11.86450447	12.01391185	12.49501507	12.57980743	12.14988792	12.53948369	12.24827299	12.20292942
ACTB /// ACTG1	11.34653906	11.04723727	10.63744016	10.63058042	10.785543	10.80453297	11.77813318	11.12611163	11.18686948	11.90433229	11.25161182	10.79981482	11.00040939	10.71972016	11.29227313	12.11884556	11.32375992	10.95410317	9.881101678	11.2732835	11.02483302	11.19906973	11.43315273	11.143498	12.27687264	11.08935117	10.55310068	11.12611163	12.06354687	10.51231187	11.1232591	10.7040795	11.18043585	11.1232591	11.01478353	11.93499063	11.83887423	11.51950732	11.41328162	11.07362612	12.30727078	11.69599643	11.84286592	11.595456	11.71215318	12.01892959	12.27185544	11.73566815	11.82389486
ACTB /// ACTG1	11.16080668	11.11998638	10.57842849	10.40113639	10.57474177	10.39196013	11.62047049	10.84355936	11.23072444	11.70428886	11.07636408	10.55744209	10.79787673	10.64516583	11.31040815	11.76872436	10.9568858	10.75515738	9.737564197	11.25161182	11.16080668	11.06643716	11.09478082	10.84082088	12.16150463	10.97365608	10.38183965	10.8783042	11.69977699	10.39386175	10.90755534	10.72465651	11.18357627	10.94455585	10.97890842	11.89876755	11.64442832	11.31330306	11.25461533	10.81951465	12.1872685	11.61689384	11.7079579	11.53083932	11.88638236	11.89436497	12.14988792	11.26409086	11.67732657
ACTB /// ACTG1	11.35941856	11.25461533	10.75318964	10.73331421	11.04234915	11.16080668	11.57260571	11.22176626	11.72420862	11.83887423	11.49398242	10.94929002	11.22748599	10.88887309	11.46348875	11.98830912	11.62422271	10.82581355	10.44459506	11.35634744	11.39764993	11.46028616	11.481027	11.15797799	12.04599608	11.33660255	10.77129269	10.94929002	11.89098511	10.52475309	11.19906973	11.03770558	11.87793007	11.27597377	11.41021366	12.13442698	11.88196929	11.45423229	11.56519682	11.24587919	12.36168146	11.79066969	11.90942183	12.2656774	12.40467799	11.970849	12.4228037	12.09278543	11.92612086
ACTB /// ACTG1	11.25461533	11.66124921	10.86580556	10.88498656	11.04469736	11.49726861	11.75623608	11.47692253	11.86450447	11.96138443	11.61345308	11.21314436	11.40346223	10.91068537	11.527327	12.1872685	11.75623608	10.9568858	10.50147204	11.44001045	11.527327	11.66124921	11.68119102	11.38798865	12.18280796	11.32694295	10.78366994	11.11147022	12.00883238	10.76652174	11.37660507	11.16340129	11.88638236	11.41328162	11.73148303	12.24827299	12.03188244	11.65305959	11.67338863	11.56519682	12.50736237	11.80744772	12.00323009	12.50736237	12.60631962	12.07898643	12.50736237	12.3010154	12.21900821
ACTB /// ACTG1	11.36923955	11.55120635	10.92834665	10.86131037	11.10302905	11.2732835	11.78185808	11.31672892	11.83336611	11.97514808	11.5852386	11.20788111	11.35941856	11.0557774	11.5852386	12.12478004	11.73566815	11.07636408	10.57266252	11.51206687	11.4164384	11.595456	11.68804319	11.37660507	12.12478004	11.45423229	11.05844841	11.20495432	12.10859718	10.72242535	11.40008321	11.19906973	12.00883238	11.45113111	11.56937724	12.27687264	12.11378295	11.71964063	11.68804319	11.58859131	12.53269932	11.88638236	12.05994042	12.43583525	12.54529959	12.13442698	12.55999475	12.13999744	12.13999744
ACTB /// ACTG1	11.38798865	11.60359871	10.98899258	10.93538999	11.0501278	11.30110472	11.84701883	11.35634744	11.87793007	11.98830912	11.65305959	11.17720798	11.34334632	11.07923733	11.54479883	12.28839193	11.75242271	10.97365608	10.27555994	11.57260571	11.40008321	11.59211099	11.64876437	11.41973988	12.22736686	11.50456016	10.98899258	11.16080668	12.12986607	10.77587455	11.38798865	11.16901829	12.00323009	11.41973988	11.62047049	12.22736686	12.08857542	11.68119102	11.72808474	11.54114693	12.52611519	11.93956857	11.97950727	12.48781595	12.55258552	12.16637902	12.61973251	12.12478004	12.1872685
ACTBP9 /// ACTBP9	6.650096511	6.506763178	6.024025708	6.06765761	5.698817188	5.669509562	6.127956027	6.019341696	5.854152665	6.339537284	5.498344782	5.399455149	6.154913203	6.2353317	6.09524128	6.222138641	5.853258744	6.507459454	5.041330244	6.059109502	6.04504081	5.570761742	5.62226059	6.397719949	6.753370193	6.391741799	6.219302531	6.12229683	6.605125621	6.221623446	6.474486478	5.888137162	5.867037321	6.760970131	5.890054056	7.206595922	6.56237028	6.418692491	6.338372539	5.781319162	5.291246329	5.913239943	6.430502388	5.47631285	5.241619948	6.224743521	6.279844992	5.606886926	5.504421508
ACTC1	4.774495001	4.41928054	4.28179642	4.3422767	4.503773064	4.472892182	4.570764879	4.941985587	4.524877189	4.482431747	4.547413695	4.668117519	4.617481187	4.580740224	4.611485415	4.374947514	4.327172749	4.561838542	5.267296222	4.617565927	4.993132185	4.5810763	4.668821211	4.491288013	4.531154428	4.581274612	4.328611379	4.493159421	4.46449407	4.301898331	4.629946909	4.461234225	4.418881982	4.463438349	4.405120586	4.831889633	4.483545953	4.352874477	4.471569685	4.293661488	3.563551003	4.396034454	4.490951449	4.564792075	4.481876126	4.447515255	4.390730263	4.612656089	4.674370973
ACTG1P4 /// AMY1A /// AMY1B /// AMY1C /// AMY2A /// AMY2B	6.42039729	6.933234675	6.599772988	6.562195187	6.047480825	7.428557296	6.081358893	5.913412545	6.598970129	6.096702716	5.172719847	6.964957343	6.47827738	6.547175754	5.616990399	6.333775599	5.887612436	6.801308035	6.856804435	5.45878905	6.316080914	6.020589735	5.850913177	6.727607004	3.88053948	6.431375016	6.449827769	6.207568015	5.99634693	7.080924638	6.316080914	6.47568483	5.743521814	6.40093014	6.481675651	6.147933878	6.029529903	6.007973922	6.443501229	7.08972034	6.403119709	5.792959975	6.236026412	7.026009606	6.307396389	5.765828709	5.288141298	8.259038845	6.827009392
ACTG1P4 /// AMY2B /// RNPC3	6.591312592	7.028588321	6.707714826	6.750890426	6.525606626	6.572117757	5.70869332	6.390741579	6.027989259	6.162263547	5.977553789	7.00903015	6.583911035	6.300702651	6.092091011	6.2498562	5.933265385	6.150650141	6.427750435	6.11535422	6.845849055	6.815016311	6.281194965	6.291187678	6.570610173	6.687335661	6.806723737	6.274754007	7.026009606	7.074427219	6.840320177	6.408179184	5.958317071	6.528602223	6.180484196	6.865034376	6.924914915	5.95864899	5.860131367	6.798937216	6.431022591	7.027455738	7.136936276	6.451496275	6.218530301	6.57944713	6.636621239	6.83289225	7.014726637
ACTG2	3.986171555	3.305442971	3.253564145	4.196196523	3.579724785	3.74558799	3.574812572	3.417455976	3.479094976	3.935737005	3.987544043	3.75288984	3.815243326	3.654333618	3.519288844	4.162881478	3.548233668	4.027597622	3.907301859	3.344609022	3.42383972	3.599388049	3.570604925	3.551204397	4.741710766	3.925009443	3.501776625	4.514848379	5.658013344	3.977278219	3.991567197	3.470619368	4.056569252	4.55958071	3.359567075	4.167368582	3.85061546	3.643654965	3.51522923	3.564208491	5.114649476	4.332996992	5.343259686	3.593040433	4.584791307	5.143633054	4.843225224	4.995590866	4.3422767
ACTG2	4.39933696	4.19785365	3.947733365	5.061007842	4.4209478	4.204669765	4.241020989	4.458470717	4.364245879	4.458797807	4.795333269	3.77431301	4.433624809	4.502946868	4.621727973	4.102817082	4.510172309	4.524149801	4.495463045	5.093372889	3.999667196	4.846712084	4.22388537	4.19698391	4.217079339	4.552449391	4.463089282	4.300984821	4.154647608	4.394842023	4.123532852	4.684093005	4.493038871	4.581931993	4.208030429	4.749612889	4.085309867	4.410371946	4.497682699	4.331309562	4.097880357	4.044827794	4.089634067	4.980104351	3.897711149	4.353293627	4.31903618	4.178098157	4.233354731
ACTL10	4.457925887	4.520619637	4.462642434	4.560457243	5.436177751	4.964736324	4.615273901	4.575148892	4.379418762	5.046651112	4.178225644	4.455895362	5.093505009	4.825865173	4.552890461	4.721019497	5.134245221	4.258493733	4.820244758	4.706381168	5.520233441	4.751699066	4.284957076	4.46203953	4.622961566	4.014409338	4.480732881	4.626602564	4.695603053	4.516138693	4.44670477	4.596622684	4.961421246	4.831588287	4.367612125	4.391597762	4.511949919	4.464242676	4.735267522	4.183582629	4.965074347	4.206527523	4.6845487	5.053382271	5.26133685	4.474578676	4.199132981	4.730048473	4.69697273
ACTL6A	5.414995408	6.190125707	5.711140058	6.102594625	5.461082194	6.339049746	6.01501617	5.405699828	6.045401684	5.988111403	6.05797278	5.80835752	5.537121057	6.466822578	5.577391806	6.711115851	5.273778673	5.624317219	4.470739863	5.129510237	5.932476448	6.002683701	6.279175538	6.08122483	7.914220261	5.60718208	5.703732542	5.421819486	7.21542836	6.183106063	6.22361398	5.286396314	5.148940648	5.513000256	5.945932879	6.261409716	5.842569739	5.736427525	6.089486625	5.75002674	6.832289397	6.008951734	6.389926194	6.646300442	7.201729255	6.734605583	6.519908252	7.389815669	8.134245438
ACTL6B	3.082335893	2.698367005	3.165235459	3.279844608	3.190428067	2.926900529	3.149530744	2.800319638	3.339064988	3.046305756	3.103798827	2.622872329	2.770384635	3.084187577	3.332306413	2.910613949	3.111637015	2.967854187	2.994218772	2.965173462	2.930469623	3.446650337	2.884702844	3.02746826	2.978897219	2.753581798	2.841248126	2.946017539	2.795121864	2.807479363	2.873219034	2.845590134	3.325444896	2.870488589	2.994218772	2.883819853	2.897364327	2.816523151	2.88127026	2.998685472	2.805346119	2.775414504	2.618835333	2.829264306	2.891556256	2.791938182	3.052069675	3.066695119	2.992820388
ACTL6B	4.152099433	3.613652683	4.28126802	4.239448215	3.773907686	3.362839222	3.86614431	3.624900333	4.142435948	4.628622624	3.899855559	4.062098504	4.273043131	3.715174374	3.857657186	3.862458079	4.463664847	4.367551229	3.968211681	4.056476329	3.674670611	4.166074053	4.199915662	4.211587861	3.758448	3.92620573	3.992552773	3.53874135	3.904002841	3.945965145	3.839333194	4.081451604	3.584099626	4.094964367	3.851368379	4.248859055	3.858198345	3.910131555	3.932721043	3.892604521	3.519788089	3.559016997	3.864361778	4.153590059	3.634817752	3.89357596	3.569689555	4.142825483	3.956196244
ACTL7A	4.540181815	4.595969728	4.63262035	4.860279443	4.728133313	4.655034874	4.923949926	4.46485134	4.631146239	4.502897094	4.629467733	4.501667904	4.150936924	4.486119668	5.184276833	4.375787923	4.603012229	4.696095102	5.122924157	4.638670664	4.355846638	4.87812758	4.227441834	4.494785291	4.190681441	4.653484517	4.298065612	4.376443734	4.454978158	4.466205019	4.425466399	4.585518221	4.510786654	4.568256615	4.610323958	4.677781761	4.735267522	4.406682305	4.349302369	4.515400245	4.373560186	4.39789013	4.579966849	4.259272038	4.360164606	4.567748851	4.301898331	4.635935687	4.301789872
ACTL7B	3.840721258	4.107564839	4.097977348	4.406024641	4.201051288	3.963128476	4.274301866	3.630682916	3.883720406	4.571920593	3.907410566	4.060011598	3.292621617	3.973935178	3.959679564	3.830417979	3.754089852	3.759550606	3.574038951	3.81188071	4.154539309	4.159681489	3.975184354	4.10573104	4.03320226	3.927797925	3.611835375	3.970534148	4.003824995	3.683788845	4.094549633	4.111115456	3.719294664	4.16269642	3.487643846	3.702181412	3.856394087	3.901476257	4.08039806	4.100563245	3.668117503	3.761679345	3.739328439	4.187991736	3.820628691	3.940666088	3.652318919	4.28656535	3.36263696
ACTL8	4.726737512	4.883319786	4.962591418	4.79799419	5.616227917	5.184406012	4.719393204	5.314476844	4.548202575	5.021212342	4.903685546	5.28393008	5.021760109	5.020767345	4.875491546	4.587958719	5.544121632	5.148788157	5.395996489	5.00364101	5.743521814	4.662907278	4.844927593	4.911638594	5.327606551	4.680873664	4.815255968	4.799139362	4.442833616	4.417266424	5.112182529	4.998196869	4.825605576	5.053177174	5.070951327	4.695603053	4.740818301	4.804269375	4.568542775	4.871439309	4.257282992	4.201899763	4.287564976	5.235423629	4.399878879	7.145288897	4.24895489	5.06967425	5.475242439
ACTL9	2.964212869	2.591576159	3.043745617	3.128691928	2.586424041	2.743558074	3.430185918	3.131612036	2.94086924	2.94253105	3.487920502	3.013027054	2.991068886	3.129200604	3.261211616	3.227536351	3.207637633	3.271132611	2.971920461	2.937313243	2.799028423	3.162931942	3.18031871	3.077554144	2.965886439	2.895937646	2.817525478	3.08546773	2.835068613	3.042260341	3.088564313	3.166916729	2.974346765	3.28461987	2.69553997	2.984745871	2.983164658	2.9161828	2.88344321	2.94962224	2.879618324	3.063211902	3.074086806	3.196333163	3.093080611	2.823595642	3.055245409	3.23037988	3.173932911
ACTN1	8.929385539	8.375175787	8.897375884	9.081007598	9.102273019	9.362143641	9.652926035	9.469017432	9.540530833	9.075011871	9.848200288	9.614879625	8.917332057	8.659017115	9.789565247	9.886108873	9.775188881	9.178020871	8.928337839	9.807079568	9.434612725	9.767156533	9.768265518	9.031068446	10.28398029	9.051140572	9.085207643	9.669987113	9.071281254	8.879929934	9.259257922	9.258120734	10.77797929	9.042003478	9.433813095	9.473047639	9.836874867	9.416833453	10.07428566	8.874207008	9.251957074	8.509842299	9.181487999	10.16541664	10.39726891	8.472397761	8.564905355	9.158188388	9.540530833
ACTN1	7.418902543	7.248862351	7.204089408	7.652406607	7.148802015	7.396696694	8.217108241	8.130537418	7.672840154	7.324465605	8.156571442	7.930771755	7.067789317	7.18070589	8.014625082	8.177953148	7.807370694	7.787133216	6.786819278	8.156251379	7.865722716	8.3127152	7.997814212	7.597451441	8.545903335	7.416065042	7.655044795	8.296660822	7.343319953	7.428132144	7.803063685	7.347987721	8.657665772	7.61158701	7.561471016	7.612481079	7.948840358	7.888458187	8.235985945	7.199456684	7.607421956	6.997699191	7.152719152	7.34461861	7.541937196	6.892108839	6.709897513	7.018060797	7.894511214
ACTN1	6.899265564	6.908165819	7.015535434	7.326115758	7.58622029	7.316064824	7.673939864	7.577543352	7.244969026	7.34232218	7.802429866	7.667152305	6.981881436	7.196120235	7.724752209	7.713279927	7.376608442	7.517872713	6.32066682	7.630944713	7.543601166	7.859289164	7.573470792	7.359384717	7.79744373	6.945732731	7.321128372	7.613531045	6.888306376	6.984220541	7.334938489	7.027455738	7.989299979	7.327601373	7.063942799	7.273667193	7.435284425	7.432568414	7.716223437	6.829988175	7.132058694	6.566470021	6.758781198	7.365239944	7.073815811	6.568223361	6.392764792	6.798642688	7.333856747
ACTN1	5.892458825	6.06845244	5.893134211	6.348327068	6.339886415	6.551700037	5.970653166	5.526172906	5.803542936	6.20397773	5.935450825	5.853859743	6.043015089	6.240676233	5.411665148	5.372924003	6.449125124	5.704761024	6.764385681	6.334255362	5.820698572	6.13962055	5.67543707	5.955321526	5.536537405	6.043175778	6.370896502	6.140286346	5.542797844	5.543965205	6.006446022	5.442867562	5.547762828	6.243452534	5.591787345	5.590457242	5.736719296	5.957261408	5.813208891	5.849285375	5.013912636	6.048812386	5.59447312	6.061303549	5.253784058	5.491609817	5.520233441	6.046132909	6.032056819
ACTN2	5.206958926	4.789354698	4.595482925	4.524877189	5.475559739	4.942788486	4.77592969	4.941283305	4.897899793	5.229847325	4.93724197	4.959437757	5.312779218	5.310080612	5.072745341	4.655662928	5.020767345	5.06634025	5.736588954	4.573254173	4.820607632	5.225129221	4.800941771	5.071215722	4.75283681	4.908757494	5.132837864	4.315397028	7.142469069	4.879658633	4.611814371	4.957619335	4.602696297	5.054224459	4.897469482	5.812218345	4.549782275	4.680761275	5.152138701	5.20974997	4.676588974	4.740946194	4.805834923	5.625854294	4.43660394	5.785426493	5.001107164	4.988573918	5.647141056
ACTN2	2.786486136	2.903671341	2.97341732	3.413070056	3.073236442	2.916274593	2.806902792	2.631770665	2.671890233	2.859451874	3.257257521	2.804684681	2.815552933	2.73051029	2.549304641	2.709922641	3.04181722	2.829203537	2.931483076	2.481552146	2.973217447	3.118203704	2.94281525	3.044218078	2.941827175	2.672953701	2.653069596	2.688644165	4.03320226	2.85155869	3.224274217	2.763577827	2.784525025	2.913262031	2.664916562	2.64595266	2.644780295	2.648143803	2.656143391	2.979456015	3.190722184	2.91663115	2.705936485	3.411596181	2.829735008	3.753254521	2.849433279	2.915721129	3.810141366
ACTN2	2.840174528	2.875669226	3.03415482	3.274256204	3.109364383	3.072881416	2.719222422	3.109510303	3.148679202	3.085957018	2.88746575	3.086322923	3.114663348	3.012113722	3.089773963	2.847724916	3.108198477	2.882166694	3.355728743	2.938616787	2.971790935	2.933343977	3.180671511	2.829489982	2.593225021	2.837149475	2.98667155	2.640064172	3.503870536	2.6179775	2.992468527	2.961185968	2.966226589	2.962680167	2.850841361	2.750769703	2.762816454	2.967973324	2.882197228	2.950580551	2.744782615	2.803452392	2.792459341	3.243897436	3.060443432	3.618882782	2.750301255	3.107152601	3.262616009
ACTN2	3.501242764	3.54005035	3.701702908	3.372042497	3.141524557	3.258041364	3.396682707	3.409106495	3.443615971	3.429949569	3.815836142	3.665756463	3.485862642	3.211344248	3.561926001	3.228990223	3.722178778	3.589534513	4.118380574	3.395998958	3.510325199	3.583345651	3.469445165	3.434427075	3.198809546	3.667068813	3.428103581	3.35773146	3.907906459	3.199938307	3.331185037	3.743469177	3.494262079	3.690324145	3.398450878	4.447284791	3.370666616	3.367814045	3.298311669	3.999386189	3.260418097	3.061299031	3.485075448	3.457998442	3.657986027	3.783665025	3.620244168	3.544353449	3.642929146
ACTN3	3.911340363	4.199132981	3.95403056	4.284327123	4.451274334	4.528615562	4.123433273	4.534968245	4.344825803	4.873019223	4.471054484	4.344496222	4.266344066	4.764447158	3.986269658	4.20217784	4.683739633	4.221480139	4.526647862	4.023559155	4.470739863	4.471368961	4.33942127	4.265056748	5.272294898	3.956463252	4.039967261	3.862887625	4.04628558	3.88986342	4.131448198	4.159585245	3.983896753	4.136963727	4.059332622	4.060011598	3.98880979	3.995904988	4.022366547	4.225376196	3.75801042	4.064697035	3.928043878	4.150838783	4.027390133	4.096219235	4.031712721	3.905270166	4.032407355
ACTN4	8.362476686	8.068750612	8.39091406	8.241083911	8.538281018	8.845596729	8.945476719	8.34356789	8.988743027	8.270816676	8.070869158	8.57022148	8.066559387	8.409421926	8.82449902	8.965243208	9.002209413	8.577402567	9.455105073	8.767084509	8.971613146	9.054328343	8.35366707	8.311970203	8.761482893	8.44923273	8.560216222	8.658524737	9.309334169	8.069819787	8.282914688	8.807116801	9.337354175	8.219834615	8.734795411	8.330990059	9.047352334	8.748296365	8.720537911	8.875971231	9.008481507	8.949238245	8.299718113	9.751880841	9.712545108	9.065366046	8.616638047	9.406368402	9.154820115
ACTR10	8.636536725	8.473345228	8.645654316	8.416931269	8.421405135	8.60184401	7.995485451	8.567065634	8.553105705	8.509465003	8.718993689	8.623569111	8.440293105	8.527587837	8.497163443	8.791719556	8.160401793	8.639452352	7.115685561	8.654840152	8.593933775	8.495990573	8.809328828	8.573152138	9.415261745	8.565868169	8.176040013	8.546851978	8.134094296	8.509842299	8.719574122	8.73814246	8.660720018	8.480280797	8.493279195	8.087771164	8.739951137	8.736642167	8.682026753	8.029127238	8.80007317	8.627140616	9.164097442	8.372784887	9.518003243	7.943858976	7.614319928	9.098395453	8.929895285
ACTR1A	6.484727192	6.082042635	6.358626821	6.414343991	6.278675188	6.293570835	6.575736064	6.340776111	6.588746684	6.681320687	6.109873638	6.189954177	5.985348601	5.774733805	6.606237936	6.36600372	6.003324915	6.32705266	5.488143935	6.268965537	6.899858007	6.717373898	6.696275149	6.302626565	7.060349274	6.096702716	5.558124974	6.021820528	5.607346186	6.325632862	6.625807435	6.628666673	6.975092665	5.58880339	6.172485579	5.733894146	6.651376601	6.429412404	6.369453548	6.040935531	4.856494268	6.074857753	6.573892955	6.159001121	6.836633367	7.146976828	4.715525421	6.643248723	7.643563431
ACTR1A	6.757627424	6.594239887	6.722120035	6.873898712	7.089277782	6.801076665	6.724860447	6.783713169	6.850949598	6.755411791	7.001832786	7.082611383	6.766838022	6.674801674	7.029687778	6.798865566	6.922258917	7.041933144	6.603912476	6.966044613	7.023128739	7.161775393	7.031126354	6.651179188	7.11811915	6.724701564	6.754293086	6.448402356	6.168851231	6.474840026	7.096558837	6.996112064	7.384968865	6.350560639	6.92103737	6.379905997	6.908530901	6.629114498	6.904819238	6.936691718	5.87295034	7.017456332	7.13798206	6.864545403	7.846505552	7.085791395	5.903260151	6.896378231	7.148160367
ACTR1B	7.489396221	7.465477343	7.266593561	7.301543273	7.189443182	7.159639322	7.107745714	7.38356754	7.375933792	7.345846514	7.070752594	7.237812743	7.340777985	7.249077961	7.452005712	7.046629201	7.103675708	7.443740466	7.299973266	7.449320796	7.020656324	7.467369377	6.951744017	6.94326878	7.355431527	7.389113471	7.466782215	7.298658628	7.679482104	7.368794283	7.196466824	7.489641636	7.383789394	7.11134746	7.326115758	7.041933144	7.404328947	7.364453172	7.493231865	7.150926407	7.336168637	7.733782083	8.205094976	6.654958311	7.673416271	7.598975009	7.189686732	7.37412889	7.243531758
ACTR2	6.560467665	5.492437529	5.706420876	7.463252416	7.138976741	6.722315596	6.659463322	8.179398137	6.169023724	8.108195812	8.021583753	7.464964453	7.670012792	6.431958485	6.214807542	6.64913815	7.321128372	6.966475899	7.027455738	6.061779204	7.555298528	7.507834939	8.472912628	7.767086962	8.120396029	5.238241143	5.58686654	5.771362073	6.158654412	5.230319985	6.257673824	5.949482525	5.974909134	5.837923536	5.879829002	6.453865158	6.392079118	6.101171799	5.807895274	5.826141925	7.164545207	6.389999542	6.44578482	7.386038389	5.79625464	6.104804104	5.039901276	6.917096987	8.153555959
ACTR2	5.030721346	4.34662861	4.425245518	5.452080808	4.580408743	4.335320688	4.73505536	5.825684389	3.786292161	6.294411667	4.986666584	4.643373876	5.701943439	4.437894426	4.427202744	4.957732859	4.421158998	4.89987066	4.687039819	4.719393204	4.695361869	4.666122193	6.566657355	5.941777796	6.901981928	3.935898324	4.202908061	4.28227044	4.997370601	4.213921726	4.8841594	3.27304816	3.780841902	3.90766831	4.346513712	4.262364776	4.870836537	4.983447597	3.927111319	3.58241804	4.772244104	5.043737212	4.683278294	4.423004711	3.374163092	5.123772878	3.925587125	4.207644744	6.007809773
ACTR2	6.467496138	5.315609132	5.655788037	8.44672941	8.670405278	8.748902072	7.390764339	9.138194862	6.415019738	8.861907766	9.359595502	8.992009674	8.619540771	7.412845832	6.201900716	7.205967854	9.08838462	7.418622188	8.916743902	7.00082699	8.513358872	8.667956004	9.200665356	7.849080122	8.525656913	4.842081453	6.893137426	6.35511695	6.851740442	5.259306928	6.997465241	6.431538946	6.820443611	5.633718673	6.010929338	5.894728523	6.674015627	6.83603673	5.685661035	6.514206845	7.734078592	7.298658628	6.860162757	9.33412458	5.974909134	6.810599592	6.366685117	8.573582355	9.18448422
ACTR2	9.055118234	9.07374407	8.687396085	8.71203038	8.727215734	8.523026045	8.828603357	9.137540778	8.579582283	8.78273616	9.035549924	8.837327561	8.734570847	8.699215515	8.942912225	9.024083281	8.794654841	9.004578719	8.981418014	9.377059359	8.651688744	8.540987755	9.077547901	8.913440364	10.26909844	8.886781838	9.496829285	9.134944539	9.387765852	8.974629704	9.141630218	8.577773799	8.400625393	8.729194752	8.539650892	9.151302488	9.604202866	9.257729238	9.09971429	8.873001186	10.1812	9.888426039	9.756183882	8.365040497	8.82084619	9.473047639	9.102849406	8.274292648	8.804042233
ACTR2	8.030493386	8.189775317	7.69109029	6.940265234	6.189954177	6.104490502	7.665777704	7.445769952	5.966405132	7.545414252	7.991567984	7.844091526	7.107954985	7.007014674	7.28935116	8.776625765	6.510274439	7.674472053	7.012366649	8.449698107	7.188978105	7.522145739	8.216795542	8.34667628	9.61613262	8.033717441	8.328640967	8.668442196	8.791948488	8.016918632	7.933442412	6.717993179	6.185225198	7.296344565	7.841824752	8.477255791	8.912806384	8.213539869	7.486264736	6.79155874	8.328022592	8.858477474	8.493279195	7.709677837	6.301691934	8.978525898	7.766807488	8.044375752	7.89037271
ACTR2	4.407148702	4.76528277	4.214658808	4.067054295	3.8775213	4.140496516	4.303413003	4.374311207	4.423787166	4.043036105	3.892276514	4.291547802	4.355320905	4.033597088	4.153175765	4.63262035	4.23314478	4.447882205	4.686583395	4.091182608	4.145574628	3.786744816	4.55783422	4.274916714	4.504398529	4.364105495	4.65959129	4.2688453	4.567631669	4.160940886	4.49947478	4.334838551	3.921505118	4.255659878	4.496970078	4.779583521	4.659342087	4.477314881	4.373769527	4.48891379	4.745686237	4.721138218	4.65030787	4.141943633	4.291131493	4.352497342	4.689722024	3.589328105	3.492105469
ACTR2	2.435632579	2.724170178	2.339324266	2.527814601	2.378312619	2.676519058	2.384158542	2.284610792	2.584219437	2.324062626	2.52013698	2.456751495	2.573896658	2.644217823	2.580466881	2.551325257	2.479764563	2.526204002	2.388862026	2.518842313	2.577876313	2.503197002	2.631997147	2.606024401	2.585780252	2.40113656	2.397065282	2.541848584	2.575299607	2.744313306	2.772023095	2.356164274	2.49774107	2.422719115	2.428577804	2.447176607	2.429792895	2.71995816	2.358697195	2.491902651	2.563827906	2.787404111	2.557155851	2.54751156	2.437873662	2.587104132	2.507189101	2.674619434	2.811510628
ACTR3	8.829769116	8.667956004	8.676862085	8.411501118	8.357180718	8.525656913	8.902526418	8.631872405	8.31844669	9.095526369	9.326470922	8.739388278	8.454206611	8.753549904	8.235985945	9.090292461	9.117433804	8.455211628	8.55038218	8.989995218	8.983292394	8.895221326	9.268428877	9.220068136	9.995792277	8.845321035	8.685437736	8.6923992	9.783879586	8.963980209	8.546851978	8.37994441	8.330641823	8.535856181	8.405606338	9.166384945	9.224955906	8.917332057	8.755640768	8.492905503	8.860779825	7.598701779	9.39895203	9.315804765	8.730168778	9.379625338	8.968633547	8.207840527	9.476492616
ACTR3	9.569729336	9.484862008	9.508005037	9.556762355	9.897863916	9.364493466	9.850697547	9.940617807	9.519041211	10.21161134	10.38363993	10.2323853	9.913497782	9.66269779	9.267994473	10.00601672	10.46484632	8.97806428	9.608117626	9.952631479	9.845741875	9.745129473	10.28398029	9.929533961	10.77362874	9.603374681	9.474838309	9.588304719	10.54169178	9.605167386	9.6560367	9.525348593	9.860201088	9.201360908	9.539723306	10.00360854	10.30275387	9.773971586	9.58550851	9.490358529	10.05717701	8.557860355	10.49992384	10.50147204	10.22018796	10.25632707	10.26578257	9.42183023	10.2578714
ACTR3	8.417316395	8.289016297	8.422269885	8.341742623	8.605122609	8.526197906	9.031632841	8.316457352	8.352848869	8.657665772	8.965772013	8.627550705	8.326920266	8.651688744	8.09842555	9.17972147	8.876510778	8.630473937	8.545903335	8.848906886	8.575976098	8.750441425	8.821868992	9.04986619	9.477432213	8.444551234	8.428209723	8.311970203	9.25563696	8.617648488	8.775300772	8.34972198	8.307401855	8.242994974	8.447154435	8.952881437	9.295579034	8.585734419	8.639452352	8.436265628	8.136819825	7.259295827	9.150471795	9.21870461	8.703148772	8.737161326	8.869502905	8.368774833	8.986209243
ACTR3	5.749419096	6.599156705	5.865712771	6.0524338	5.759128306	5.469919172	6.653022462	6.935098292	6.559860856	6.388821647	6.938964564	6.674801674	6.298227747	5.927401498	6.50252137	6.809816528	6.645142299	6.085750754	5.535951667	5.791455982	6.404891194	6.188617442	6.831101501	6.114888362	6.652297975	6.163284617	6.159937298	5.917570338	6.692090584	6.179871162	6.084236134	6.270356617	6.408506533	5.542797844	6.409332438	6.24921139	6.60943083	6.37063515	6.673632455	5.802311455	5.688523605	4.697763305	6.567295937	6.542940656	6.153493745	5.336756495	6.193434852	5.967848934	5.218060972
ACTR3	3.374666722	3.346746008	3.23193797	3.202227784	3.214589907	2.813565412	3.039204055	3.097031275	2.990518865	3.035395679	3.426286598	2.879774623	3.165894715	2.74836933	3.023421221	3.107961645	3.142298391	2.771180245	2.920748191	3.248607588	3.217761683	3.219087002	3.155412756	3.057801416	3.560415017	2.896769341	3.118588543	3.077086082	3.716685308	3.531854575	3.052120382	2.915004002	3.210014394	3.05408328	3.268349638	3.174117975	3.364457916	3.101432843	3.191370659	2.703975495	3.105665577	3.101968379	3.401737449	2.968437609	3.323997476	3.571160229	3.656254512	2.944385323	2.811883188
ACTR3B	5.820849163	5.931986378	5.888931022	5.492859306	5.778104052	5.419287349	5.711602235	5.497235701	5.373483503	5.836542923	5.70869332	5.689798277	5.831677811	5.247385941	5.6455026	5.525276584	5.678503381	5.439934411	6.236732914	5.472263249	5.312168342	5.396857181	5.927555284	5.549686039	6.072275192	6.010929338	5.962949605	5.616383012	5.312168342	5.792018093	5.859896109	5.807134865	5.521677818	5.777503508	5.916208067	6.108477626	5.516916761	5.924522286	5.725337174	5.760680387	5.72576144	5.432594308	5.950216956	5.314476844	5.490798634	6.096553399	5.953742291	6.378992711	5.971967315
ACTR3B	4.2183593	4.366293276	4.252599775	4.435454406	4.288372345	4.158179874	4.321652322	4.418367425	4.71234878	4.656861097	4.358485112	4.026161551	4.531598935	4.263639787	4.291640558	4.52339614	4.114049728	4.069619192	4.104003593	4.140861661	5.012187492	4.390150569	4.778499454	4.364293579	4.948461333	4.75305877	4.135231098	4.048311763	3.761679345	4.613843129	4.523953569	4.297159921	4.616522292	4.083765553	4.81372418	4.536264641	4.075074596	4.419078703	4.19698391	4.576085645	4.363804079	3.66155705	4.605144662	5.458729239	4.467037321	4.545535339	4.536714613	6.04782583	5.378613282
ACTR3BP2	3.228417119	3.280674429	3.257792871	3.63323351	4.176259383	3.598106801	3.326484887	4.136464328	3.264415251	3.480376302	3.435276555	3.354879431	3.62790826	3.323457888	3.614930194	3.393439374	3.113798783	3.447130785	4.651707688	3.276763609	4.314394343	3.476463461	3.173238554	3.2783337	3.326119498	3.26346452	3.242916759	3.295933201	3.536224315	3.735318801	2.998618631	3.700851907	3.46443485	3.343200893	3.809133213	3.271629176	3.544389796	3.371701959	3.773907686	3.189679385	3.163480795	3.267331688	3.347310376	4.046083474	3.282583968	3.299519666	3.092888377	3.595852973	3.346268997
ACTR3BP2 /// ACTR3BP5	3.158438195	3.513609688	3.420417521	3.154211705	3.22021713	3.476845509	3.532500476	3.856998697	3.368224416	2.991068886	3.3799609	3.460539417	3.850188829	3.590825208	3.332367057	3.5868542	3.381571763	3.556209161	4.156237585	3.135072661	4.213921726	3.654255383	3.512110202	3.539960493	3.650060309	3.521444248	2.999124023	3.169909625	3.538018294	3.660250875	3.159505337	3.994764607	3.358460182	3.621121541	3.637731915	3.742152462	3.57762797	3.408475974	3.491863501	3.938850323	3.297855603	3.228417119	3.259720491	3.938487077	3.714843973	3.472641509	3.263008583	4.018322196	3.880002278
ACTR3BP2 /// ACTR3BP5	2.860896664	2.991742628	2.710935643	2.875167445	2.906313331	3.147828653	2.824944179	3.923005505	2.96480322	3.193059185	2.995085502	2.756974335	3.162617709	2.740362309	2.842871848	2.835249956	2.860621489	2.887659446	4.826353235	2.783987267	3.446866438	3.142779732	2.855210301	2.808026968	2.701735627	2.896985404	2.756653872	2.914170233	2.930241736	2.82009325	2.791086832	2.707497561	2.825725851	3.243897436	2.734108126	3.280931894	2.879270675	2.742857833	2.745498538	3.187286573	2.791363954	2.589434169	2.826743365	3.218143155	2.826919885	2.648198646	2.773698624	3.257913722	3.418339398
ACTR3C	6.406360241	6.33680756	6.375566886	6.671853295	6.718179382	6.334426484	6.24443866	6.216846653	5.874040905	6.081731278	6.459010546	6.593896745	6.077860835	6.11833994	6.46027143	5.464190344	6.407029964	6.685846484	7.059995081	5.860992259	5.581528454	6.51815545	6.499073147	6.349910621	5.204247352	5.232841584	5.244213244	6.80202211	6.374909172	6.882518525	6.45501956	5.927051813	6.172338795	5.780830073	5.708092185	5.823768545	6.004476748	5.585295167	6.468572386	6.511852321	4.900203019	4.521770373	3.574812572	6.829554842	5.179554861	7.310259561	5.245727271	6.356800873	6.545052932
ACTR3P2 /// ACTR3P2	2.509113296	2.665776287	2.566464687	2.945837365	2.32964532	2.227967946	2.326809644	2.640533635	2.508973906	2.637057149	2.441981592	2.378214469	2.54493664	2.542344825	2.873070021	2.400290775	2.144511386	2.5722476	2.469219405	2.343380212	2.651021713	2.66659189	2.479623936	2.556878795	2.711683188	2.677493438	2.45741402	2.305678973	2.716311256	2.787471775	2.543374077	2.633642984	2.382314218	2.528148831	2.534463874	2.475879971	2.54221102	2.408721935	2.444622878	2.417835967	2.507189101	2.377755665	2.675498747	2.768784783	2.319607342	2.314656561	2.135703133	2.545512298	2.25476856
ACTR5	5.753653905	6.008438389	5.86478683	6.407359086	6.306865978	6.580441509	5.667868109	5.565667103	6.180206236	5.94730833	6.13435389	5.611643282	5.713254338	6.288457039	6.081358893	5.874674703	6.37574253	5.651389314	7.235254683	5.701943439	5.788166514	5.777061724	5.807895274	5.694376887	6.075155093	5.908290523	5.701943439	5.476693541	6.34852061	5.929542954	5.904872144	5.984413191	6.409332438	6.412413008	6.262590109	6.302154077	5.611477774	5.771061513	6.135263592	6.194461536	6.640552114	5.992197634	6.15793571	6.772023932	6.445628328	7.360814148	6.397436205	6.210746176	5.894587519
ACTR5	4.019626635	3.822148782	4.354737577	4.459100918	3.685938137	3.874684206	3.62790826	3.310116309	3.565220138	3.448395915	3.899570608	3.326361065	3.516476785	3.489356024	4.226127116	3.843464098	3.965893114	3.331120013	3.56919765	3.782574429	2.998137242	3.337495866	3.964669764	3.724973207	4.49555229	4.032597257	4.028612198	3.983896753	5.073542357	4.429603139	3.765129967	3.87380543	3.533798874	3.467392778	3.923005505	3.684761001	3.697677568	4.083682153	4.276161964	3.805678409	5.017448081	4.551280026	4.664951512	3.283097289	4.118783074	5.287316963	4.943152648	3.525483234	3.684621724
ACTR6	5.669837545	6.0442091	6.090026033	6.483041794	6.303888987	6.655535385	6.068598461	5.210948349	6.31960779	6.316257936	6.83945376	6.337452574	5.553125212	6.705739024	6.048566515	5.967559872	6.040219589	6.673033919	5.272797648	5.420116917	7.095911016	6.125911071	6.321994888	6.211984261	7.348437041	6.282350449	4.884423924	5.866593659	5.91891451	6.740117255	6.01236929	6.021995178	5.978065226	6.145477226	6.014370152	5.669351426	6.306352006	5.564178634	6.311247943	5.497770712	6.778254709	6.073732339	6.599772988	6.62635567	6.58618161	7.480886881	5.615627806	6.524486413	8.485776869
ACTR6	3.422318109	3.401584721	3.459509865	3.425942742	3.211565862	3.691557837	3.530752133	3.0718007	3.175632634	3.374163092	3.513609688	3.327877534	3.413275346	3.398239156	3.263532586	3.089485596	3.303739502	3.374016488	4.254385205	3.196444157	3.394215548	3.672914782	3.434492154	3.547030341	3.479307035	3.169058177	3.353428555	3.476700653	3.588056513	3.340478242	3.292838531	3.518415386	3.147889807	3.097913982	3.454725179	3.503104953	3.179148173	3.44494595	3.616940616	3.268671207	4.065701888	3.123831838	3.508615918	3.590500724	3.400078058	3.78006629	3.523654478	3.984482618	3.483626602
ACTR8	4.126239928	4.273238749	4.1439593	4.667732199	4.292068409	4.060400122	3.951819491	4.230442751	4.044150868	4.156721851	4.231249535	4.178930986	4.514033919	4.242014331	4.402414543	4.8716509	4.491288013	4.572018155	4.575269723	4.671840726	4.203983684	4.268740686	4.32377557	3.801203669	4.675710362	4.506432507	4.192757442	4.601895744	4.47831417	4.197168846	4.248859055	4.242953332	4.127858192	3.700417666	4.319375821	4.236132463	4.003902632	4.322464393	4.081650495	3.952002344	4.237663661	4.76274264	4.484746022	4.488026006	4.618846158	4.399654587	4.316428134	3.828358501	4.128232858
ACTR8	6.979872891	6.896121327	6.741394847	6.726975724	6.788389909	6.919884607	6.768876627	6.988298581	6.687335661	7.067596737	7.204857955	6.559172108	7.131852734	6.906774291	7.023577939	6.145910964	7.038303135	6.704460642	7.663134671	7.356397427	6.8907076	7.030739069	6.8666	6.606442397	6.67419002	6.848848533	7.261640208	6.841736722	6.600805493	6.312595207	6.66213748	6.657874432	6.92854131	6.803602998	7.026981432	7.036182901	6.730143641	6.742738207	6.633814262	6.809152345	6.358986513	6.810599592	6.524903298	6.783713169	6.304916094	6.5418819	6.479807473	6.789911929	7.062102618
ACTRT2	3.438542822	3.497955991	3.809539939	3.340753657	3.744109012	3.557420199	3.420852381	3.986769307	3.738789612	3.661692889	4.083304105	4.222556489	3.348200973	3.600784857	3.591552249	3.542192733	3.83483093	3.230438462	4.523289043	2.92256468	4.056025814	3.229630656	3.68417134	3.766089472	3.370760095	3.254516633	3.776180985	3.450801268	3.255399055	3.535445255	3.533721619	3.492848935	4.004304709	4.116642446	3.487309261	3.73456767	3.42429685	3.567524039	3.666435283	3.507264377	3.549095363	3.694570408	3.34146039	3.687427864	3.49840206	3.516147411	3.292291967	3.766169839	3.757748739
ACTRT3	3.765545286	3.673199417	4.524782658	4.558364114	4.129312982	3.530323266	4.490108245	5.033862816	4.262309229	4.421270246	4.464118965	4.153284706	4.093076678	4.690469353	4.472538605	4.248080516	3.923545745	4.278233612	4.047746553	3.688661958	4.049699888	4.367281808	5.401246765	4.252599775	4.840894724	4.034617238	3.995797274	4.089819305	3.92620573	4.183808714	4.204560171	4.640652515	4.800346112	4.379958682	4.611381977	4.143868918	3.758174112	4.239357004	4.462528586	4.018110513	3.673199417	4.340478157	3.834917182	4.585390295	4.11131293	4.417937427	3.656254512	4.158554321	5.253894392
ACVR1	7.150182644	7.600499227	7.925863471	7.384968865	6.820301945	7.207047632	7.948094797	6.829554842	7.041933144	7.940537325	6.813589411	6.751551794	6.165680495	8.338502528	7.092121615	8.029127238	7.178327136	7.553154569	6.535847503	7.176782001	6.693660066	7.413875095	7.298658628	8.15016972	7.328315558	7.543845963	6.933054089	7.879182186	7.530594809	7.876501694	7.471830256	7.079587698	6.242986385	7.759900409	7.429326112	7.667152305	8.190136323	6.696816039	7.664139529	7.371857063	7.102850005	5.411378538	6.082493873	7.611362605	6.34250803	6.798642688	6.864061591	6.999887629	7.325894959
ACVR1B	4.847970949	5.400827547	5.625344166	4.905033748	4.551690225	4.344129262	6.432266886	5.366554993	5.449674967	4.980104351	5.263063337	5.140539993	4.695028071	5.474337383	5.338841776	6.026487964	5.218481918	4.954761733	6.137503236	5.574685052	4.392044878	4.866519197	5.299888571	5.883594607	6.477306921	5.199718247	5.203973888	5.823768545	6.283168906	5.149473167	4.821777378	4.194391982	6.442738342	5.039625292	5.134601362	4.855159469	5.38443678	6.067790075	5.350204749	5.043868312	6.552596208	5.8758663	6.520487187	5.058735027	5.560246491	6.682160374	6.566296324	4.56024742	5.258619212
ACVR1B	3.316934229	3.474683815	3.365025682	3.475627077	3.691462511	2.882808298	3.860471511	3.178116786	3.340610676	3.308984616	3.696582023	3.556905171	3.272336887	3.380448034	3.2142781	3.278851616	3.05058737	3.060207677	3.269558405	3.598048365	3.256475132	3.12022845	3.443845738	3.469981986	3.598726049	3.556536459	3.353665021	3.468894692	3.442724447	3.203655891	3.245446804	3.388882427	3.485394924	3.486617045	3.635326838	3.198633294	3.453176629	3.468961814	3.026763719	3.275783382	3.389223188	3.35759034	3.155216258	3.299189864	3.225640182	3.552629908	3.162874575	3.038895774	3.369189746
ACVR1B	3.378213045	3.184985373	3.641732356	3.747945051	3.45421733	3.348411065	3.927300554	3.469501637	3.012180352	3.439447636	3.751966714	3.049337037	3.529148905	3.380923644	3.12713128	3.808536958	3.407214201	3.569924866	3.589328105	3.281290937	3.363191788	3.705459506	3.467651978	3.699809137	3.28795189	2.949968786	3.237860332	3.448305342	3.135538779	3.373026099	3.156801767	3.226506555	2.993060455	3.446469539	3.248607588	3.684539733	3.326784343	3.561926001	3.425266802	3.210327426	3.381129019	3.158816113	3.442430556	2.9179551	3.207049418	3.12410282	3.091884417	3.293102442	3.532500476
ACVR1B	4.083765553	4.552673076	4.256691685	4.322381527	3.96303929	4.091580586	4.339751534	4.656250072	4.009150135	4.623530946	4.524246807	4.436723776	4.167080352	4.241696092	4.328843111	4.279842551	4.324181047	3.892187735	4.28307546	4.332598569	4.387590737	4.354553044	4.359069245	4.230556946	3.92022018	4.133198258	4.461345026	4.184526891	4.081270878	4.095172726	4.455772331	4.2193772	4.076790604	4.338801982	4.278544958	4.135142049	4.208030429	3.965419081	4.033597088	3.941759536	4.047571405	4.379857046	4.112519923	4.405366397	4.118783074	4.169593938	4.081451604	4.34516053	3.92281996
ACVR1B	3.389500775	3.110738108	3.247413389	3.294824445	3.218328954	3.102484041	3.85430946	3.330295071	3.128635324	3.384446624	3.160579948	3.147233109	3.119205732	3.042967759	3.1191165	3.499908109	3.583257533	3.295234748	4.003824995	4.181996068	3.324524848	3.532367328	3.704450213	3.716772706	3.582032139	3.272572765	3.159560642	3.38152879	3.547788832	3.146970489	3.215149037	3.117424867	3.026077026	3.854933196	3.378639984	3.524538124	3.43809441	3.313059755	3.173996128	3.245096053	3.803901553	3.788221984	3.453322831	2.965055451	3.584099626	3.772319964	3.614280631	3.216782017	3.33288409
ACVR1B	7.440481136	8.087090351	8.075997608	8.095297609	8.027883799	6.959633142	8.89243637	8.483089976	7.926497977	8.249892571	7.981118104	7.921046004	7.548282171	8.251901226	8.299718113	8.184726884	7.93664515	7.706589266	8.261088006	8.056222864	7.258633648	8.348936135	8.552169517	8.101790996	9.494360382	8.228565376	7.989299979	7.983552978	8.948607263	8.151894754	7.92353749	7.083208922	7.61297988	7.805839247	7.846819437	8.507566393	8.1764228	7.837251728	8.188944146	8.524277282	7.987018832	8.358500157	8.269279353	8.488205763	7.699821108	9.096234325	8.14337189	7.69220309	8.523846194
ACVR1C	7.135912621	7.187773315	6.903726879	7.576276638	7.13502601	7.226426675	5.392854939	6.510274439	5.82356979	6.84131262	6.482803661	6.225570267	7.2799533	6.953931782	5.829654443	4.525885613	6.897597816	6.132590761	5.447288346	5.961084357	5.146208482	5.420116917	5.495107412	6.369128508	4.903212425	6.716425825	6.238785388	6.890497968	5.58164876	7.748179437	5.804002542	6.311766183	5.449674967	6.574080673	5.806174336	5.606276426	5.111934991	6.183642713	5.951242848	6.617297306	5.766580202	6.250752557	4.538312709	4.457499226	4.45322776	6.511153673	5.558806037	4.359761574	6.418532031
ACVR1C	3.692248312	4.061144341	3.360469007	3.117901096	2.869689678	3.857657186	2.684245713	3.135825645	3.256134424	3.011171815	3.48041625	3.233503067	3.21547316	3.520897913	2.688870185	2.65453804	3.232892744	3.570468086	2.744724224	2.803452392	2.737229424	2.714840073	2.692539595	3.349122934	2.709007976	3.790268271	3.694891253	4.159278229	3.160955771	4.79352656	2.937205101	2.994218772	2.684419357	3.167303061	2.977398166	3.044904541	2.874805417	3.077554144	3.36516364	4.011962949	3.225640182	3.672914782	2.826872415	2.814719789	2.426301532	3.571402189	2.968965633	2.557909749	3.164978858
ACVR2A	6.681738124	7.078209961	6.400021842	6.812151258	7.153409501	7.330096594	7.100903152	6.987874671	6.425410983	7.29888593	7.019136354	6.846038653	6.772023932	7.188978105	6.755039118	7.045270095	7.178554642	6.32966661	8.033011917	6.560671713	7.039134936	6.74428631	7.064617052	6.869648425	6.58195848	6.690098907	6.289281945	6.858096995	6.320496396	6.55368126	6.708312908	6.439774061	6.418136215	6.958008469	6.888975975	6.972719485	6.754091167	6.58195848	6.901981928	6.960217334	5.776440581	6.125911071	6.311913729	6.888306376	6.265546343	6.496650519	5.848992857	6.348934824	6.843441081
ACVR2A	5.860593426	6.276522172	6.103554916	6.208117122	6.142165103	6.337257068	5.318527514	5.155729735	5.593777058	5.80866909	5.335137228	5.765090678	5.939114134	5.391369259	5.482089844	6.373496312	4.404390972	5.595984878	4.903909364	4.823191911	5.925948095	5.909592515	5.604553398	5.641152894	6.423790742	6.027989259	5.377261464	5.400955485	5.80077014	6.047656591	5.693884012	5.169714331	4.976572454	5.966686397	5.477689315	5.717127469	5.489039657	5.378226284	5.338959333	5.554204306	5.411843335	5.130827457	4.9204473	5.648787982	6.091277816	4.880062318	5.653970631	5.64926378	6.320139125
ACVR2B	3.296952701	3.574490026	3.264201483	3.41301512	2.879326788	2.740362309	2.817785388	2.826919885	3.111363478	3.091287849	3.196510876	3.154157288	3.092002341	2.898755226	3.15644462	2.739520891	3.090143727	2.922323721	3.105897534	3.616625983	3.035465085	3.103074771	3.305631719	3.112737084	3.459590302	3.464019081	3.306388089	3.100947124	3.334291515	3.389694473	2.9572348	3.049500744	3.379816749	3.132897272	2.810110883	3.066329847	3.354204158	3.124219595	3.037135885	3.233043492	2.960366995	3.495651093	3.306734999	3.229343817	3.148753906	3.280751763	3.483116447	3.124029757	3.197727679
ACVR2B	5.681528489	5.965198844	5.640736033	5.232679648	5.245443204	4.841948827	5.506201914	5.506473359	6.170743404	5.371488244	4.753728863	4.602468546	5.428065929	5.928480971	6.516825309	5.04303958	5.142320795	5.552716865	5.687132593	5.537546521	4.587457134	5.275355497	5.539678289	5.874212332	6.102281978	6.338557512	6.495728979	6.018808779	6.262017714	5.83695125	4.731278051	6.281000245	6.254632396	5.415744947	6.047888044	5.415617737	5.45383394	6.169023724	5.689346259	6.182438356	6.438506947	6.22361398	7.081948763	4.63307769	6.405612893	5.817302152	5.955893333	4.957031213	4.636029799
ACVR2B	6.294921292	6.39695569	6.544289066	6.631443825	6.322194743	6.323379946	5.597470092	7.050493514	6.42039729	6.608530817	5.897523741	6.139295008	6.847260356	7.290737016	6.389027737	5.701015928	6.580073752	6.139935397	5.967111068	5.499857185	5.998829278	6.058307497	6.550960465	6.202049066	7.380945388	6.783098541	6.214988783	6.179061971	6.08432684	6.556013162	5.775951066	6.136088593	5.70733716	5.824347331	6.093525225	5.97823823	5.602299877	6.109093125	5.333238718	7.094429117	6.059357131	6.15477157	7.77382328	5.820556348	6.541326542	5.704482899	6.056326964	6.444693584	6.418136215
ACVR2B-AS1	3.28867605	3.830703925	3.593040433	3.380526526	3.701909676	4.154023924	3.581957713	3.743228196	3.345544121	3.268855661	3.545623603	3.400203218	4.065180359	3.612272782	3.703733584	3.339064988	3.523873689	3.551241987	5.016554884	3.644770153	4.148603098	3.997583255	3.737095443	3.732296818	3.748754817	3.818735681	3.723608404	3.781613702	3.756748556	3.845486394	3.439518853	3.560037058	3.502308072	3.624423579	3.558618329	3.829904658	3.48333397	3.701571558	3.349514726	3.477363737	3.613447678	3.646619664	3.357515006	3.671105049	3.431369433	3.481793152	3.460785425	3.955364391	3.62363478
ACVRL1	5.023440583	4.661559216	4.742070393	4.949006461	5.029772534	4.498025832	4.546196052	4.900090913	4.844444242	4.668700281	5.086018189	4.949928896	5.178064426	5.678773779	4.713445457	4.835914366	5.056468489	5.021051291	5.506778079	4.946884505	4.818831262	4.762003199	4.755341221	4.67354597	4.788526285	4.940993699	5.064439056	4.57447259	4.530356338	4.81542761	5.024916178	4.750449338	4.829911233	4.848088953	4.590680175	4.75728096	4.866256911	4.918760458	4.882190336	4.654907791	4.654793816	4.406024641	4.730785804	4.989864986	4.441735601	4.9936627	4.691464515	5.105681349	4.853592133
ACVRL1	4.71234878	4.287163224	4.494665539	5.042129456	4.131704847	4.349574864	4.477314881	4.324684018	5.063991211	4.573858903	4.567748851	4.667380831	4.280170266	4.608685452	5.190508043	4.560690832	4.92371513	4.732330758	4.212631144	4.271264667	4.847224973	4.307707143	4.723388144	4.612362973	4.80865245	4.492935583	4.262934687	5.079068482	4.704621173	4.854317253	4.642496091	5.04875507	6.133501314	4.606084702	4.530448452	4.928206563	4.68669112	4.432431432	5.432594308	4.077569149	4.545535339	4.772830906	4.896592826	5.251261057	5.637365007	5.608274854	4.433168204	5.835773245	5.362776025
ACY1	3.685858004	3.300425334	3.545102279	4.543779415	4.209384257	4.250696561	3.798032496	3.800259024	3.594177186	3.962801715	4.063627917	4.053601883	4.275538004	4.120807719	3.480657087	3.756238437	3.980779464	3.715531976	4.023372466	3.677679974	4.458224056	3.995244561	3.933361638	3.746097172	3.507027471	3.499020833	3.39586344	3.950657887	3.524393199	3.642481688	3.81651399	3.501099568	3.630530584	4.145574628	3.684914237	3.40344455	3.58663079	3.82118363	3.768846256	3.908001264	3.678111173	3.592427558	3.417388456	3.97870002	3.233434453	3.613108901	3.515008153	4.027936378	4.185066772
ACY3	6.928832594	6.047264714	6.094905233	6.633114978	6.455935826	6.024342113	5.658013344	6.393613291	5.519786498	5.832989934	5.789673538	5.47736002	6.241654762	6.297258577	6.266182694	5.680339201	6.168124201	5.765388749	6.183962194	5.702988777	5.973874453	5.801547652	5.518651021	5.970486821	5.482688301	5.978065226	5.89697426	5.668613334	6.277993624	6.082669942	5.75049855	6.110065889	5.452394686	6.248023491	5.714144326	5.674852521	5.689883472	6.098493543	6.094740203	5.945635391	5.522893533	6.656890814	5.839860026	5.412871082	4.907080323	5.3980118	5.499695836	5.743379639	5.92987006
ACY3	5.990460355	5.467037549	5.905182212	5.34932858	6.069620749	5.536680484	5.422545655	5.711890865	5.472514779	5.490798634	5.40412092	5.399455149	5.916385729	6.262758896	5.332454423	5.341761488	5.025823871	5.73751439	4.834706739	4.626147879	5.663662062	5.018195981	4.935972216	5.919241334	4.525336408	5.549097378	5.481082889	5.312168342	6.010266201	5.798428323	5.174625415	5.771509259	5.381181094	4.825370126	5.352496579	4.522772607	4.804836899	5.679904056	5.21933821	5.542940187	4.970958612	5.874377487	5.033740171	4.90798919	4.259272038	4.496970078	4.378794095	5.584089207	5.52860046
ACYP1	4.308201262	4.742810327	4.659940324	4.483725451	4.140236327	5.31764718	4.616143577	4.67973911	4.360698714	4.354502959	4.292996969	4.799940277	4.090899234	4.118460673	4.259569998	4.746322153	4.283642575	4.79873262	4.706128626	4.28870651	4.817528061	4.856494268	4.425035718	4.720554089	6.451657842	4.432621964	4.562106944	4.863917596	5.557512675	4.628622624	4.817142422	4.903212425	4.182383939	4.321312457	4.584693972	3.618569438	4.916887123	4.775801272	4.092980427	4.622712019	5.765159041	4.589056445	5.13711352	4.540620525	5.41727387	4.870040591	5.1059578	5.386372914	5.081041093
ACYP2 /// LOC101927144	7.607421956	7.327817495	8.044073607	7.381380364	6.903093113	6.572624714	7.044435183	6.541703427	6.916160832	7.003769822	6.647990597	6.698981494	6.960902726	7.089067633	7.00473164	6.816196631	6.70971133	7.727519187	6.102156584	6.836958082	7.310885428	7.21956017	6.707151121	7.596420085	5.959760984	7.433278741	7.26904729	7.786231339	6.959814922	6.801475305	7.174369504	7.54770992	6.203364341	6.969042266	7.309132378	5.982342826	7.272277296	7.506452274	7.262291476	6.497408036	7.013715726	7.346073348	5.95641832	6.997899833	5.49791955	6.458663726	4.961662489	7.071755965	6.078052566
ADA	5.386508803	4.984109319	4.751079962	4.775429775	4.991397994	4.629583244	6.148589072	5.644122907	5.230674014	5.285997626	6.53452078	5.376508022	5.084450042	4.681117064	5.286476946	5.758004639	5.13357898	5.110297561	6.254791045	5.242438327	5.452394686	5.1437738	5.8758663	6.139452353	6.005491651	4.893856548	4.850149312	4.998309179	5.753817258	5.113617195	5.470689736	5.577391806	6.7446419	4.855026907	5.384632429	4.901528512	5.721675198	4.679390593	5.592727325	5.300470263	6.264019863	5.425356399	5.440087609	6.142856258	5.620809029	6.71983003	5.547762828	5.058735027	5.992517931
ADA	4.352170665	4.312437464	4.576433211	4.763951083	4.593048047	3.675490949	4.983375288	4.534758654	4.271264667	4.856608669	4.912841107	4.288909468	4.371456976	4.289898621	4.21018981	4.498789661	4.591365268	4.632982582	4.219717316	4.902183982	4.392906055	4.289788334	4.876543317	5.092239312	4.825988675	4.12022862	4.129004875	4.655776108	5.050092392	4.755223944	4.764447158	4.377015675	4.891833769	4.186455045	4.730561222	3.892523422	4.955183375	4.365475075	4.920039268	4.057934555	5.45123534	4.51661711	4.187991736	4.02201103	3.985976841	5.184276833	4.575495187	4.253512123	4.836039276
ADAD1	3.323388407	3.530361573	3.359731137	3.260298069	3.566345609	3.361701321	3.107385116	3.752396827	3.572849966	3.256134424	3.346654625	3.393354139	3.465663347	3.547163263	3.466148016	3.289921679	3.610427839	3.325567248	3.950339724	3.026354988	3.622869052	3.337946077	3.633299652	3.489064424	3.39443083	3.498937643	3.301970718	3.460343669	3.292291967	3.731312857	3.33175932	3.802422298	3.296533925	3.933838571	3.541106754	3.827524483	3.442430556	3.403184475	3.658882449	3.478503425	3.133673888	3.419942024	3.585151534	3.996186762	3.275512411	3.35657476	3.34306552	3.725522683	3.341868755
ADAD1	2.377137993	2.729822586	2.724376784	2.204022073	2.740362309	2.857895978	2.594419096	2.704892047	2.717866793	2.522222855	2.556681421	2.513061862	2.489628064	2.595318372	2.613243238	2.547706495	2.640685806	2.40648328	2.79845385	2.698733191	2.663272231	2.405214278	2.746495313	2.507650066	2.712896805	2.596850219	2.594592685	2.578137423	2.552954901	2.626142614	2.705076128	2.563265283	2.982311174	2.600960414	2.502446048	2.506862328	2.506125751	2.698922437	2.555078947	2.761627081	2.540658586	2.5764222	2.62739193	2.843052918	2.594097218	2.762931203	2.575924122	2.64428663	2.505974918
ADAD2	4.953947462	4.465657787	4.577221059	5.344303545	4.942266903	4.871959634	4.756425732	5.155597653	4.802581976	4.796400414	4.598204629	4.868515943	4.604159611	5.201909679	4.604159611	4.512203888	4.894103246	4.523188151	4.910767728	4.702671778	4.703986385	5.19186789	4.674845637	4.762003199	4.655166913	4.57676956	4.727878135	4.788984899	4.656608553	4.541868364	4.720225632	4.740946194	4.868361905	4.570508375	4.816644122	4.234625224	4.447284791	4.710473453	4.480938134	4.9114147	4.657425049	4.553852482	4.670561233	5.093086357	4.600671158	4.686372144	4.407024434	4.653484517	5.002015248
ADAL	3.41282214	3.778951154	4.04886016	3.460539417	3.006692144	2.951346871	2.902813564	3.321796323	3.249962836	3.721922983	3.022516029	3.533581126	3.249368951	3.614994972	3.208412651	3.383809616	2.982997013	2.740362309	2.894571627	3.238059142	3.157984312	3.503946028	3.029920932	3.02746826	2.941108776	3.287627522	3.355761697	3.289921679	4.259975056	3.409926651	3.719060303	3.350788058	3.291421194	2.743179194	2.961428918	3.048531744	2.78227619	3.384857862	3.319926384	3.694817267	3.834193875	3.521756233	4.465549145	3.551442445	3.327746279	3.408818373	3.604098157	3.772234911	3.417930579
ADAL	5.264512865	5.010118668	4.991107442	5.533150603	5.876649291	5.183321206	4.717853604	5.208971919	4.970418207	5.517921989	5.343681735	5.262009203	5.107650483	5.460228256	4.792962954	4.437010763	5.528315199	4.538550787	5.381751822	5.093372889	5.228311931	4.861892208	5.003921205	4.852058309	4.58278498	4.598984765	5.236584352	4.475136956	4.962211167	4.785493843	4.730432475	4.521554889	4.890991115	5.069428363	4.998435738	5.2422937	4.452292438	4.579785883	4.66751343	4.821220082	5.068363533	5.41912697	4.91757171	4.945032932	4.688850935	4.595096924	4.531598935	5.976988886	5.473395406
ADAL	3.254186458	3.470761215	3.532625919	3.165530913	3.449346789	3.185848146	3.146012474	2.89433179	3.347463389	3.474683815	3.002212816	3.857068981	3.289569328	3.124792327	3.18247126	3.038777935	3.763849979	3.385208382	3.026296682	3.337428823	3.009439759	3.152265079	2.789789555	3.006692144	2.976993876	3.295855504	3.339370301	3.529217293	3.35882875	3.160334982	3.237314563	3.289184082	3.433186356	3.05839573	3.453115338	2.967339689	3.238769654	3.069729082	3.215334768	2.908505824	3.36596464	2.969986255	3.353492447	3.405220136	3.457392374	3.007406485	3.856075302	3.507136726	3.392839963
ADAM10	8.541889438	8.643844753	8.85746425	8.819732975	8.722529163	8.863549544	8.781131078	8.821364879	8.718993689	8.881522094	9.182304579	9.133028019	8.690862135	9.059914098	8.789784894	9.212379239	8.907010862	8.810384825	8.718993689	9.037009029	8.594294186	8.77607929	9.069829571	8.731153126	8.851004326	8.86013097	8.525220519	8.942912225	9.114320913	8.722529163	8.685437736	8.66742526	9.089674748	8.985617812	8.922014156	9.200665356	9.552855677	8.559228545	9.131219363	8.300585628	8.33410844	9.071281254	9.280153687	9.445732991	10.03610139	8.408959805	9.222361458	9.652926035	9.129236246
ADAM10	5.112299259	5.203503594	4.925662384	5.147260626	5.246957584	4.445636603	4.95481545	4.799688551	4.028035947	4.904027384	5.271049581	5.072684467	4.220691911	4.760638854	4.830810608	5.109205039	4.920959575	5.100553893	5.552329103	5.334299667	4.854915872	5.257487614	5.711385358	4.943907267	5.371913607	5.013085739	4.381964332	5.20217065	5.621296842	5.039322498	4.851518176	4.390252046	5.040193704	4.664602166	4.787966502	4.939954511	5.846695113	4.83419206	4.395047719	4.154023924	5.017448081	5.779730034	4.376443734	5.680780228	5.650785016	5.292536935	5.329196663	5.924522286	6.822671704
ADAM10	4.368165734	4.509313206	4.242221423	3.651609507	3.67412265	2.599479419	4.219717316	4.09777732	2.939400522	4.385160005	3.862211738	3.522379273	3.708701178	3.558135426	3.476700653	4.951047897	3.30651241	4.367551229	4.132367406	4.524565111	3.189288257	4.301898331	4.810210087	4.933669392	5.29607174	4.367928591	3.511247963	4.949006461	5.406946118	4.752338869	4.339309501	3.348750619	2.456151844	4.08923488	3.34944006	4.168277331	5.082100814	4.555800707	4.159085345	3.02572043	3.748501145	4.972746034	4.111815943	3.905428616	3.682005312	4.643754523	5.023325188	4.079080691	4.719124891
ADAM11	4.664602166	4.866376715	4.571322465	4.990357081	5.462494109	5.098048324	4.776043232	5.282713964	4.535693647	4.938763047	5.683757059	4.604967987	4.790066031	5.102865216	4.606292402	4.408438736	5.205932918	4.769488783	5.809729176	4.885093883	5.131999368	4.85038321	4.876915209	4.731278051	4.597626347	4.613198277	4.71234878	4.42710252	4.196401858	4.782215886	4.851518176	4.883319786	4.752032328	5.336337806	4.585993619	4.907200695	4.384646159	4.407374128	4.406259312	4.936507874	4.220778305	4.284327123	4.203087285	5.537121057	4.101173234	4.504306348	4.549559334	4.941329816	4.948074366
ADAM11	4.151337288	3.723225152	4.324788876	5.010118668	5.249680497	4.589493653	4.232156011	5.210684475	4.424096356	4.781406985	4.623893399	4.357098924	4.559448476	4.348506627	3.997065239	4.057666997	4.322697082	3.813263763	5.619561944	4.299219235	4.642606841	4.518369434	4.554699692	4.042906513	4.33494389	4.02655134	4.649092462	4.00549538	3.787025002	4.294583149	4.128057372	4.171135195	4.283451106	4.394377299	4.013415172	3.994555004	3.75748732	4.067419981	3.769519718	4.568313036	4.242852124	4.090123145	4.291131493	4.205453247	4.42074115	3.877439898	4.02201103	5.2449577	4.566444367
ADAM12	3.211488759	3.098458846	3.195780208	3.315844635	3.000906295	2.864084982	3.03601054	3.010486158	3.140732578	3.003188011	3.118263378	3.022229725	2.724376784	2.826324161	3.282327728	3.053317095	2.726207509	2.821541856	3.110349141	3.018004983	2.84332098	2.990920108	2.802874904	3.110292151	3.130925413	2.889525809	3.216375585	3.332367057	3.344279077	3.325681267	3.209396478	3.246490945	3.09751841	3.065481349	3.05839573	3.066640834	3.099796159	3.08490232	3.215018873	2.886554533	3.168916875	3.00030852	2.962680167	2.773815704	2.945151158	3.160824226	3.029564297	2.939400522	2.673763307
ADAM12	4.820834705	4.49826241	4.541544843	4.7515818	4.670954638	4.445412322	4.529742885	4.839533291	4.470010959	4.018523802	4.646336208	4.726737512	4.32034954	4.577858268	4.379857046	4.285050567	4.252599775	4.164226927	4.904294274	4.768261557	4.568844186	4.319943194	4.230556946	4.420385662	4.199737264	4.17585924	4.871439309	4.744142596	4.28126802	4.324788876	4.298492048	4.667380831	4.510786654	4.57807992	4.203547376	4.719983955	4.648134671	4.594992366	4.685904964	4.806189956	4.286879125	4.612710126	4.409450351	4.389405773	4.314394343	4.29818515	4.242746173	4.27451269	4.121061462
ADAM12	2.951051394	3.082633716	2.788253637	2.394583486	2.557849438	2.691974141	3.096412158	2.912108338	2.63056919	2.787045624	2.743179194	2.914595883	3.014673581	2.843218565	2.843107365	2.922667976	2.741628877	2.774305671	2.902813564	2.605145197	3.142421322	3.079173689	2.702809391	2.722240841	2.843156425	2.577125796	2.689638404	2.86402773	2.833743486	2.614782655	2.829264306	2.699045232	2.802978717	2.854300623	2.838476857	2.862548945	2.85273284	2.701195277	2.60879912	2.878143466	3.190838505	2.767410376	2.921276702	2.900110171	2.919031548	2.92453615	3.060021345	2.891181519	3.327684733
ADAM12	3.027749044	2.882603335	2.762179874	2.720309524	3.132001336	2.406392586	2.708829848	2.986613836	2.777728373	2.886786063	2.742879513	2.781003517	2.854300623	2.900353923	2.941827175	2.766311973	2.606217004	2.62475604	2.780274287	3.192919003	2.493352962	2.798121848	2.857294422	2.698800332	2.943427418	2.932073615	3.001513315	2.886177719	2.7115077	2.740720308	2.636811383	3.034920452	2.832163666	3.083010555	2.705308101	3.018673762	3.092524916	2.802370478	2.920250999	2.629162527	2.881978493	2.841077494	2.92238471	2.751871103	2.842648646	2.804510271	2.833448241	2.966819544	2.590743027
ADAM12	2.876445622	3.074604213	3.110207976	3.542043214	2.887077224	3.304464177	3.378213045	2.88330933	3.129200604	2.905430637	3.031139121	2.91580153	2.659150111	3.083630941	3.293509766	3.435001607	3.322135064	2.792878343	3.605258272	3.226365444	2.863456461	2.861735488	3.117111664	3.208279188	3.076578139	2.91372339	2.866409372	3.031269932	3.68386545	3.167501792	2.829080969	2.833383678	3.076223214	3.160777168	2.691804924	2.934645614	3.137953015	2.864246125	3.126915188	3.211565862	3.236248142	2.843820021	3.361155558	3.08686836	3.547859698	3.467186836	3.067060807	3.209396478	3.369383603
ADAM15	7.96852226	8.306209572	7.814475337	8.067288949	8.048453477	8.159710516	7.716223437	8.273554129	8.002626997	8.107403937	8.254109771	7.853527067	8.073251274	8.163707131	8.363050192	7.739500821	8.161122462	8.105142717	8.837327561	7.794959469	8.365441507	8.013978256	7.82631955	8.016918632	7.431268911	7.981705095	8.087090351	7.991991661	8.019156598	7.856587645	7.98895475	7.94491912	7.947265837	8.100127691	7.864815065	8.484079087	8.084136514	7.828521142	7.920113951	7.962672545	8.373666324	8.234075191	7.831548649	7.843847658	7.477864552	8.546387069	8.487091883	7.600499227	7.327601373
ADAM15	4.540386654	4.341938954	4.179727682	3.719141884	3.483699779	3.370897188	3.771529113	4.06831149	4.165388994	4.066534264	4.646613153	3.451414115	4.245894562	4.21243355	4.351564146	3.803511594	4.005049456	3.899046385	4.525129731	4.422351371	3.394855913	3.989305225	4.058748169	3.972699917	3.962755599	4.208431468	4.326090273	4.365258635	4.508504296	4.231430684	3.913798099	4.098054976	4.146260295	3.940848502	4.133744385	3.772742929	4.319519337	4.092078854	4.460149293	3.833213823	5.393488594	4.846712084	4.369572424	4.053507662	3.925587125	5.940940391	5.545158511	3.431437434	4.033970135
ADAM17	5.713425648	6.201900716	6.202751433	5.759128306	6.379180176	6.096035679	6.803785921	6.632352679	6.380848049	6.16121035	6.350760275	6.236377365	6.365318879	5.897988594	6.36028651	6.625184638	6.665687132	6.137339407	5.497770712	6.033166753	6.151674996	6.154913203	6.19193387	6.222314891	6.755039118	6.330458116	5.984269563	5.989693713	6.18093008	5.931527027	6.203285624	6.378835003	6.572117757	6.382148616	6.606627771	6.623585583	6.054932868	6.104952828	6.277993624	6.353177796	6.499415214	6.201567157	6.334762037	6.239119593	6.492913774	6.112571471	6.594781149	5.942836587	6.180384151
[truncated: 45,083 more rows]
[truncated: 38 more columns]
