# Supplementary material for: Comprehensive analysis of ferroptosis-related genes for clinical and biological significance in hepatocellular carcinoma
Source: Discov Oncol. 2023 May 17;14:69. doi: 10.1007/s12672-023-00677-4 (PMC10192498; doi:10.1007/s12672-023-00677-4)
Supplement: Supplementary file 3 — Additional file 3—The raw data of LIRI-JP from ICGC. [file 12672_2023_677_MOESM3_ESM.zip]

Archive with 4 entries (4 files):
- donor.csv
- sample.csv
- specimen.csv
- exp_seq.csv
