# Supplementary material for: Comprehensive analysis of ferroptosis-related genes for clinical and biological significance in hepatocellular carcinoma
Source: Discov Oncol. 2023 May 17;14:69. doi: 10.1007/s12672-023-00677-4 (PMC10192498; doi:10.1007/s12672-023-00677-4)
Supplement: Supplementary file 3 — Additional file 3—The raw data of LIRI-JP from ICGC. [file 12672_2023_677_MOESM3_ESM.zip › sample.csv]

icgc_sample_id	project_code	submitted_sample_id	icgc_specimen_id	submitted_specimen_id	icgc_donor_id	submitted_donor_id	analyzed_sample_interval	percentage_cellularity	level_of_cellularity	study
SA529897	LIRI-JP	RK326_C01	SP112300	RK326_C01	DO50855	RK326				PCAWG
SA595602	LIRI-JP	RK326_Cancer	SP112300	RK326_C01	DO50855	RK326
SA595603	LIRI-JP	RK326_Liver	SP192724	RK326_L01	DO50855	RK326
SA529895	LIRI-JP	RK326_B01	SP112298	RK326_B01	DO50855	RK326				PCAWG
SA529901	LIRI-JP	RK337_C01	SP112304	RK337_C01	DO50857	RK337				PCAWG
SA595606	LIRI-JP	RK337_Cancer	SP112304	RK337_C01	DO50857	RK337
SA595607	LIRI-JP	RK337_Liver	SP192725	RK337_L01	DO50857	RK337
SA529899	LIRI-JP	RK337_B01	SP112302	RK337_B01	DO50857	RK337				PCAWG
SA529903	LIRI-JP	RK338_B01	SP112307	RK338_B01	DO50859	RK338				PCAWG
SA529905	LIRI-JP	RK338_C01	SP112310	RK338_C01	DO50859	RK338				PCAWG
SA595608	LIRI-JP	RK338_Cancer	SP112310	RK338_C01	DO50859	RK338
SA595611	LIRI-JP	RK338_Liver	SP192727	RK338_L01	DO50859	RK338
SA595610	LIRI-JP	RK338_Cancer2	SP192726	RK338_C02	DO50859	RK338
SA595609	LIRI-JP	RK338_C02	SP192726	RK338_C02	DO50859	RK338
SA529878	LIRI-JP	RK305_B01	SP112286	RK305_B01	DO50850	RK305				PCAWG
SA529881	LIRI-JP	RK305_C01	SP112288	RK305_C01	DO50850	RK305				PCAWG
SA595600	LIRI-JP	RK305_Cancer	SP112288	RK305_C01	DO50850	RK305
SA595601	LIRI-JP	RK305_Liver	SP192723	RK305_L01	DO50850	RK305
SA529882	LIRI-JP	RK306_B01	SP112289	RK306_B01	DO50851	RK306				PCAWG
SA529884	LIRI-JP	RK306_C01	SP112290	RK306_C01	DO50851	RK306				PCAWG
SA529854	LIRI-JP	RK287_B01	SP112267	RK287_B01	DO50842	RK287				PCAWG
SA529857	LIRI-JP	RK287_C01	SP112268	RK287_C01	DO50842	RK287				PCAWG
SA529858	LIRI-JP	RK288_C01	SP112269	RK288_C01	DO50842	RK287				PCAWG
SA529863	LIRI-JP	RK289_C01	SP112273	RK289_C01	DO50844	RK289				PCAWG
SA595590	LIRI-JP	RK289_Cancer	SP112273	RK289_C01	DO50844	RK289
SA529864	LIRI-JP	RK290_C01	SP112274	RK290_C01	DO50844	RK289				PCAWG
SA529860	LIRI-JP	RK289_B01	SP112272	RK289_B01	DO50844	RK289				PCAWG
SA529867	LIRI-JP	RK297_B01	SP112275	RK297_B01	DO50845	RK297				PCAWG
SA529869	LIRI-JP	RK297_C01	SP112276	RK297_C01	DO50845	RK297				PCAWG
SA595598	LIRI-JP	RK297_Cancer	SP112276	RK297_C01	DO50845	RK297
SA595599	LIRI-JP	RK297_C02	SP192722	RK297_C02	DO50845	RK297
SA529876	LIRI-JP	RK304_C01	SP112283	RK304_C01	DO50848	RK304				PCAWG
SA529875	LIRI-JP	RK304_B01	SP112282	RK304_B01	DO50848	RK304				PCAWG
SA529853	LIRI-JP	RK285_C01	SP112265	RK285_C01	DO50840	RK285				PCAWG
SA595588	LIRI-JP	RK285_Cancer	SP112265	RK285_C01	DO50840	RK285
SA595589	LIRI-JP	RK285_Liver	SP192721	RK285_L01	DO50840	RK285
SA529851	LIRI-JP	RK285_B01	SP112263	RK285_B01	DO50840	RK285				PCAWG
SA529847	LIRI-JP	RK284_B01	SP112259	RK284_B01	DO50839	RK284				PCAWG
SA595587	LIRI-JP	RK284_Cancer	SP112261	RK284_C01	DO50839	RK284
SA529849	LIRI-JP	RK284_C01	SP112261	RK284_C01	DO50839	RK284				PCAWG
SA529830	LIRI-JP	RK278_C01	SP112245	RK278_C01	DO50831	RK278				PCAWG
SA529829	LIRI-JP	RK278_B01	SP112244	RK278_B01	DO50831	RK278				PCAWG
SA595586	LIRI-JP	RK280_Liver	SP192720	RK280_L01	DO50832	RK280
SA529834	LIRI-JP	RK280_B01	SP112246	RK280_B01	DO50832	RK280				PCAWG
SA529835	LIRI-JP	RK280_C01	SP112248	RK280_C01	DO50832	RK280				PCAWG
SA595585	LIRI-JP	RK280_Cancer	SP112248	RK280_C01	DO50832	RK280
SA529839	LIRI-JP	RK282_B01	SP112250	RK282_B01	DO50834	RK282				PCAWG
SA529841	LIRI-JP	RK282_C01	SP112252	RK282_C01	DO50834	RK282				PCAWG
SA529842	LIRI-JP	RK283_B01	SP112255	RK283_B01	DO50837	RK283				PCAWG
SA529845	LIRI-JP	RK283_C01	SP112257	RK283_C01	DO50837	RK283				PCAWG
SA529825	LIRI-JP	RK277_B01	SP112239	RK277_B01	DO50829	RK277				PCAWG
SA595584	LIRI-JP	RK277_Cancer	SP112241	RK277_C01	DO50829	RK277
SA529827	LIRI-JP	RK277_C01	SP112241	RK277_C01	DO50829	RK277				PCAWG
SA529807	LIRI-JP	RK267_C01	SP112224	RK267_C01	DO50820	RK267				PCAWG
SA595577	LIRI-JP	RK267_Cancer	SP112224	RK267_C01	DO50820	RK267
SA595578	LIRI-JP	RK267_Liver	SP192717	RK267_L01	DO50820	RK267
SA529805	LIRI-JP	RK267_B01	SP112222	RK267_B01	DO50820	RK267				PCAWG
SA529809	LIRI-JP	RK268_B01	SP112227	RK268_B01	DO50822	RK268				PCAWG
SA595579	LIRI-JP	RK268_Cancer	SP112228	RK268_C01	DO50822	RK268
SA529811	LIRI-JP	RK268_C01	SP112228	RK268_C01	DO50822	RK268				PCAWG
SA595580	LIRI-JP	RK268_Liver	SP192718	RK268_L01	DO50822	RK268
SA529818	LIRI-JP	RK270_C01	SP112234	RK270_C01	DO50825	RK270				PCAWG
SA595581	LIRI-JP	RK270_Cancer	SP112234	RK270_C01	DO50825	RK270
SA595582	LIRI-JP	RK270_Liver	SP192719	RK270_L01	DO50825	RK270
SA529814	LIRI-JP	RK270_B01	SP112232	RK270_B01	DO50825	RK270				PCAWG
SA529820	LIRI-JP	RK275_B01	SP112236	RK275_B01	DO50827	RK275				PCAWG
SA529823	LIRI-JP	RK275_C01	SP112237	RK275_C01	DO50827	RK275				PCAWG
SA529794	LIRI-JP	RK264_B01	SP112216	RK264_B01	DO50817	RK264				PCAWG
SA529796	LIRI-JP	RK264_C01	SP112217	RK264_C01	DO50817	RK264				PCAWG
SA595573	LIRI-JP	RK264_Cancer	SP112217	RK264_C01	DO50817	RK264
SA529798	LIRI-JP	RK265_B01	SP112218	RK265_B01	DO50818	RK265				PCAWG
SA529800	LIRI-JP	RK265_C01	SP112219	RK265_C01	DO50818	RK265				PCAWG
SA595574	LIRI-JP	RK265_Cancer	SP112219	RK265_C01	DO50818	RK265
SA595575	LIRI-JP	RK265_Liver	SP192716	RK265_L01	DO50818	RK265
SA529801	LIRI-JP	RK266_B01	SP112220	RK266_B01	DO50819	RK266				PCAWG
SA529803	LIRI-JP	RK266_C01	SP112221	RK266_C01	DO50819	RK266				PCAWG
SA595576	LIRI-JP	RK266_Cancer	SP112221	RK266_C01	DO50819	RK266
SA529772	LIRI-JP	RK259_B01	SP112203	RK259_B01	DO50811	RK259				PCAWG
SA595563	LIRI-JP	RK259_Cancer	SP112205	RK259_C01	DO50811	RK259
SA529774	LIRI-JP	RK259_C01	SP112205	RK259_C01	DO50811	RK259				PCAWG
SA529775	LIRI-JP	RK260_B01	SP112207	RK260_B01	DO50813	RK260				PCAWG
SA595564	LIRI-JP	RK260_Cancer	SP112208	RK260_C01	DO50813	RK260
SA529777	LIRI-JP	RK260_C01	SP112208	RK260_C01	DO50813	RK260				PCAWG
SA595565	LIRI-JP	RK260_Liver	SP192713	RK260_L01	DO50813	RK260
SA595569	LIRI-JP	RK261_Cancer3	SP192714	RK261_C03	DO50814	RK261
SA595568	LIRI-JP	RK261_C03	SP192714	RK261_C03	DO50814	RK261
SA529779	LIRI-JP	RK261_B01	SP112209	RK261_B01	DO50814	RK261				PCAWG
SA529781	LIRI-JP	RK261_C01	SP112210	RK261_C01	DO50814	RK261				PCAWG
SA595566	LIRI-JP	RK261_Cancer	SP112210	RK261_C01	DO50814	RK261
SA529783	LIRI-JP	RK261_C02	SP112211	RK261_C02	DO50814	RK261				PCAWG
SA595567	LIRI-JP	RK261_Cancer2	SP112211	RK261_C02	DO50814	RK261
SA529785	LIRI-JP	RK262_B01	SP112212	RK262_B01	DO50815	RK262				PCAWG
SA595570	LIRI-JP	RK262_Cancer	SP112213	RK262_C01	DO50815	RK262
SA529787	LIRI-JP	RK262_C01	SP112213	RK262_C01	DO50815	RK262				PCAWG
SA529792	LIRI-JP	RK263_C01	SP112215	RK263_C01	DO50816	RK263				PCAWG
SA595571	LIRI-JP	RK263_Cancer	SP112215	RK263_C01	DO50816	RK263
SA595572	LIRI-JP	RK263_Liver	SP192715	RK263_L01	DO50816	RK263
SA529789	LIRI-JP	RK263_B01	SP112214	RK263_B01	DO50816	RK263				PCAWG
SA529754	LIRI-JP	RK254_B01	SP112193	RK254_B01	DO50806	RK254				PCAWG
SA529756	LIRI-JP	RK254_C01	SP112194	RK254_C01	DO50806	RK254				PCAWG
SA595553	LIRI-JP	RK254_Cancer	SP112194	RK254_C01	DO50806	RK254
SA595554	LIRI-JP	RK254_Liver	SP192706	RK254_L01	DO50806	RK254
SA529759	LIRI-JP	RK256_C01	SP112196	RK256_C01	DO50807	RK256				PCAWG
SA595557	LIRI-JP	RK256_Cancer	SP112196	RK256_C01	DO50807	RK256
SA595558	LIRI-JP	RK256_Liver	SP192709	RK256_L01	DO50807	RK256
SA595604	LIRI-JP	RK327_C01	SP192710	RK327_C01	DO50807	RK256
SA529757	LIRI-JP	RK256_B01	SP112195	RK256_B01	DO50807	RK256				PCAWG
SA529764	LIRI-JP	RK257_B01	SP112197	RK257_B01	DO50808	RK257				PCAWG
SA595559	LIRI-JP	RK257_Cancer	SP112198	RK257_C01	DO50808	RK257
SA529766	LIRI-JP	RK257_C01	SP112198	RK257_C01	DO50808	RK257				PCAWG
SA595560	LIRI-JP	RK257_Liver	SP192711	RK257_L01	DO50808	RK257
SA529768	LIRI-JP	RK258_B01	SP112199	RK258_B01	DO50809	RK258				PCAWG
SA529770	LIRI-JP	RK258_C01	SP112201	RK258_C01	DO50809	RK258				PCAWG
SA595561	LIRI-JP	RK258_Cancer	SP112201	RK258_C01	DO50809	RK258
SA595562	LIRI-JP	RK258_Liver	SP192712	RK258_L01	DO50809	RK258
SA595542	LIRI-JP	RK237_Liver	SP192701	RK237_L01	DO50800	RK237
SA529742	LIRI-JP	RK237_B01	SP112181	RK237_B01	DO50800	RK237				PCAWG
SA529743	LIRI-JP	RK237_C01	SP112182	RK237_C01	DO50800	RK237				PCAWG
SA595541	LIRI-JP	RK237_Cancer	SP112182	RK237_C01	DO50800	RK237
SA529747	LIRI-JP	RK241_C01	SP112186	RK241_C01	DO50802	RK241				PCAWG
SA595545	LIRI-JP	RK241_Cancer	SP112186	RK241_C01	DO50802	RK241
SA595546	LIRI-JP	RK241_Liver	SP192702	RK241_L01	DO50802	RK241
SA529746	LIRI-JP	RK241_B01	SP112185	RK241_B01	DO50802	RK241				PCAWG
SA529748	LIRI-JP	RK243_B01	SP112187	RK243_B01	DO50803	RK243				PCAWG
SA529749	LIRI-JP	RK243_C01	SP112188	RK243_C01	DO50803	RK243				PCAWG
SA595547	LIRI-JP	RK243_Cancer	SP112188	RK243_C01	DO50803	RK243
SA595548	LIRI-JP	RK243_Liver	SP192703	RK243_L01	DO50803	RK243
SA595550	LIRI-JP	RK244_Liver	SP192704	RK244_L01	DO50804	RK244
SA529750	LIRI-JP	RK244_B01	SP112189	RK244_B01	DO50804	RK244				PCAWG
SA595549	LIRI-JP	RK244_Cancer	SP112190	RK244_C01	DO50804	RK244
SA529751	LIRI-JP	RK244_C01	SP112190	RK244_C01	DO50804	RK244				PCAWG
SA529753	LIRI-JP	RK245_C01	SP112192	RK245_C01	DO50805	RK245				PCAWG
SA595551	LIRI-JP	RK245_Cancer	SP112192	RK245_C01	DO50805	RK245
SA595552	LIRI-JP	RK245_Liver	SP192705	RK245_L01	DO50805	RK245
SA529752	LIRI-JP	RK245_B01	SP112191	RK245_B01	DO50805	RK245				PCAWG
SA529738	LIRI-JP	RK235_B01	SP112176	RK235_B01	DO50798	RK235				PCAWG
SA595537	LIRI-JP	RK235_Cancer	SP112178	RK235_C01	DO50798	RK235
SA529739	LIRI-JP	RK235_C01	SP112178	RK235_C01	DO50798	RK235				PCAWG
SA595538	LIRI-JP	RK235_Liver	SP192699	RK235_L01	DO50798	RK235
SA529740	LIRI-JP	RK236_B01	SP112179	RK236_B01	DO50799	RK236				PCAWG
SA529741	LIRI-JP	RK236_C01	SP112180	RK236_C01	DO50799	RK236				PCAWG
SA595539	LIRI-JP	RK236_Cancer	SP112180	RK236_C01	DO50799	RK236
SA595540	LIRI-JP	RK236_Liver	SP192700	RK236_L01	DO50799	RK236
SA529731	LIRI-JP	RK232_B01	SP112162	RK232_B01	DO50791	RK232				PCAWG
SA529732	LIRI-JP	RK232_C01	SP112165	RK232_C01	DO50791	RK232				PCAWG
SA595532	LIRI-JP	RK232_Cancer	SP112165	RK232_C01	DO50791	RK232
SA595533	LIRI-JP	RK232_Liver	SP192697	RK232_L01	DO50791	RK232
SA529735	LIRI-JP	RK233_C02	SP112170	RK233_C02	DO50793	RK233				PCAWG
SA595535	LIRI-JP	RK233_Cancer2	SP112170	RK233_C02	DO50793	RK233
SA595536	LIRI-JP	RK233_Liver	SP192698	RK233_L01	DO50793	RK233
SA529733	LIRI-JP	RK233_B01	SP112166	RK233_B01	DO50793	RK233				PCAWG
SA595534	LIRI-JP	RK233_Cancer	SP112168	RK233_C01	DO50793	RK233
SA529734	LIRI-JP	RK233_C01	SP112168	RK233_C01	DO50793	RK233				PCAWG
SA529737	LIRI-JP	RK234_C01	SP112174	RK234_C01	DO50796	RK234				PCAWG
SA529736	LIRI-JP	RK234_B01	SP112172	RK234_B01	DO50796	RK234				PCAWG
SA529727	LIRI-JP	RK229_B01	SP112154	RK229_B01	DO50787	RK229				PCAWG
SA529728	LIRI-JP	RK229_C01	SP112156	RK229_C01	DO50787	RK229				PCAWG
SA595528	LIRI-JP	RK229_Cancer	SP112156	RK229_C01	DO50787	RK229
SA595529	LIRI-JP	RK229_Liver	SP192695	RK229_L01	DO50787	RK229
SA529730	LIRI-JP	RK230_C01	SP112160	RK230_C01	DO50789	RK230				PCAWG
SA595530	LIRI-JP	RK230_Cancer	SP112160	RK230_C01	DO50789	RK230
SA595531	LIRI-JP	RK230_Liver	SP192696	RK230_L01	DO50789	RK230
SA529729	LIRI-JP	RK230_B01	SP112157	RK230_B01	DO50789	RK230				PCAWG
SA529721	LIRI-JP	RK225_B01	SP112140	RK225_B01	DO50780	RK225				PCAWG
SA529722	LIRI-JP	RK225_C01	SP112141	RK225_C01	DO50780	RK225				PCAWG
SA529724	LIRI-JP	RK227_C01	SP112147	RK227_C01	DO50783	RK227				PCAWG
SA595524	LIRI-JP	RK227_Cancer	SP112147	RK227_C01	DO50783	RK227
SA595525	LIRI-JP	RK227_Liver	SP192693	RK227_L01	DO50783	RK227
SA529723	LIRI-JP	RK227_B01	SP112145	RK227_B01	DO50783	RK227				PCAWG
SA529725	LIRI-JP	RK228_B01	SP112150	RK228_B01	DO50785	RK228				PCAWG
SA529726	LIRI-JP	RK228_C01	SP112152	RK228_C01	DO50785	RK228				PCAWG
SA595526	LIRI-JP	RK228_Cancer	SP112152	RK228_C01	DO50785	RK228
SA595527	LIRI-JP	RK228_Liver	SP192694	RK228_L01	DO50785	RK228
SA529718	LIRI-JP	RK223_C01	SP112133	RK223_C01	DO50776	RK223				PCAWG
SA595521	LIRI-JP	RK223_Cancer	SP112133	RK223_C01	DO50776	RK223
SA529717	LIRI-JP	RK223_B01	SP112132	RK223_B01	DO50776	RK223				PCAWG
SA529719	LIRI-JP	RK224_B01	SP112136	RK224_B01	DO50778	RK224				PCAWG
SA595522	LIRI-JP	RK224_Cancer	SP112138	RK224_C01	DO50778	RK224
SA529720	LIRI-JP	RK224_C01	SP112138	RK224_C01	DO50778	RK224				PCAWG
SA595523	LIRI-JP	RK224_Liver	SP192692	RK224_L01	DO50778	RK224
SA529713	LIRI-JP	RK221_B01	SP112124	RK221_B01	DO50772	RK221				PCAWG
SA529714	LIRI-JP	RK221_C01	SP112125	RK221_C01	DO50772	RK221				PCAWG
SA595520	LIRI-JP	RK222_Liver	SP192691	RK222_L01	DO50774	RK222
SA529715	LIRI-JP	RK222_B01	SP112128	RK222_B01	DO50774	RK222				PCAWG
SA595519	LIRI-JP	RK222_Cancer	SP112130	RK222_C01	DO50774	RK222
SA529716	LIRI-JP	RK222_C01	SP112130	RK222_C01	DO50774	RK222				PCAWG
SA501584	LIRI-JP	RK269_B01	SP99299	RK269_B01	DO45287	RK269				PCAWG
SA501586	LIRI-JP	RK269_C01	SP99301	RK269_C01	DO45287	RK269				PCAWG
SA560725	LIRI-JP	RK269_Cancer	SP99301	RK269_C01	DO45287	RK269				PCAWG
SA560724	LIRI-JP	RK269_Liver	SP135392	RK269_L01	DO45287	RK269				PCAWG
SA501588	LIRI-JP	RK272_B01	SP99303	RK272_B01	DO45289	RK272				PCAWG
SA501590	LIRI-JP	RK272_C01	SP99305	RK272_C01	DO45289	RK272				PCAWG
SA560632	LIRI-JP	RK272_Cancer	SP99305	RK272_C01	DO45289	RK272				PCAWG
SA560631	LIRI-JP	RK272_Liver	SP135394	RK272_L01	DO45289	RK272				PCAWG
SA560619	LIRI-JP	RK208_Liver	SP135384	RK208_L01	DO45283	RK208				PCAWG
SA501574	LIRI-JP	RK208_B01	SP99291	RK208_B01	DO45283	RK208				PCAWG
SA560620	LIRI-JP	RK208_Cancer	SP99293	RK208_C01	DO45283	RK208				PCAWG
SA501576	LIRI-JP	RK208_C01	SP99293	RK208_C01	DO45283	RK208				PCAWG
SA560720	LIRI-JP	RK226_Liver	SP135385	RK226_L01	DO45285	RK226				PCAWG
SA501580	LIRI-JP	RK226_B01	SP99295	RK226_B01	DO45285	RK226				PCAWG
SA560721	LIRI-JP	RK226_Cancer	SP99297	RK226_C01	DO45285	RK226				PCAWG
SA501582	LIRI-JP	RK226_C01	SP99297	RK226_C01	DO45285	RK226				PCAWG
SA501592	LIRI-JP	RK279_B01	SP99307	RK279_B01	DO45291	RK279				PCAWG
SA501594	LIRI-JP	RK279_C01	SP99309	RK279_C01	DO45291	RK279				PCAWG
SA501566	LIRI-JP	RK194_B01	SP99281	RK194_B01	DO45279	RK194				PCAWG
SA560715	LIRI-JP	RK194_Cancer	SP99283	RK194_C01	DO45279	RK194				PCAWG
SA501568	LIRI-JP	RK194_C01	SP99283	RK194_C01	DO45279	RK194				PCAWG
SA560714	LIRI-JP	RK194_Liver	SP135370	RK194_L01	DO45279	RK194				PCAWG
SA501558	LIRI-JP	RK182_C01	SP99275	RK182_C01	DO45275	RK182
SA570928	LIRI-JP	RK182_Cancer	SP99275	RK182_C01	DO45275	RK182
SA570929	LIRI-JP	RK182_Liver	SP99273	RK182_L01	DO45275	RK182
SA501556	LIRI-JP	RK182_L01	SP99273	RK182_L01	DO45275	RK182
SA501560	LIRI-JP	RK184_B01	SP99277	RK184_B01	DO45277	RK184				PCAWG
SA501562	LIRI-JP	RK184_C01	SP99279	RK184_C01	DO45277	RK184				PCAWG
SA560651	LIRI-JP	RK184_Cancer	SP99279	RK184_C01	DO45277	RK184				PCAWG
SA560650	LIRI-JP	RK184_Liver	SP135368	RK184_L01	DO45277	RK184				PCAWG
SA501550	LIRI-JP	RK180_B01	SP99267	RK180_B01	DO45273	RK180				PCAWG
SA501552	LIRI-JP	RK180_C01	SP99269	RK180_C01	DO45273	RK180				PCAWG
SA595462	LIRI-JP	RK180_Cancer	SP99269	RK180_C01	DO45273	RK180
SA595463	LIRI-JP	RK180_Cancer2	SP99271	RK180_C02	DO45273	RK180
SA501554	LIRI-JP	RK180_C02	SP99271	RK180_C02	DO45273	RK180				PCAWG
SA501578	LIRI-JP	RK209_C01	SP99289	RK209_C01	DO45281	RK204				PCAWG
SA570931	LIRI-JP	RK209_Cancer	SP99289	RK209_C01	DO45281	RK204
SA560656	LIRI-JP	RK204_Liver	SP135377	RK204_L01	DO45281	RK204				PCAWG
SA501572	LIRI-JP	RK204_C02	SP99287	RK204_C02	DO45281	RK204				PCAWG
SA560657	LIRI-JP	RK204_Cancer	SP99287	RK204_C02	DO45281	RK204				PCAWG
SA501570	LIRI-JP	RK204_B01	SP99285	RK204_B01	DO45281	RK204				PCAWG
SA501543	LIRI-JP	RK177_B01	SP99259	RK177_B01	DO45269	RK177				PCAWG
SA501545	LIRI-JP	RK177_C01	SP99261	RK177_C01	DO45269	RK177				PCAWG
SA595454	LIRI-JP	RK177_Cancer	SP99261	RK177_C01	DO45269	RK177
SA595456	LIRI-JP	RK177_Liver	SP192661	RK177_L01	DO45269	RK177
SA595430	LIRI-JP	RK167_Liver	SP192651	RK167_L01	DO45265	RK167
SA501536	LIRI-JP	RK167_B01	SP99251	RK167_B01	DO45265	RK167				PCAWG
SA595428	LIRI-JP	RK167_Cancer	SP99253	RK167_C01	DO45265	RK167
SA501537	LIRI-JP	RK167_C01	SP99253	RK167_C01	DO45265	RK167				PCAWG
SA595439	LIRI-JP	RK170_Liver	SP192654	RK170_L01	DO45267	RK170
SA501539	LIRI-JP	RK170_B01	SP99255	RK170_B01	DO45267	RK170				PCAWG
SA595437	LIRI-JP	RK170_Cancer	SP99257	RK170_C01	DO45267	RK170
SA501541	LIRI-JP	RK170_C01	SP99257	RK170_C01	DO45267	RK170				PCAWG
SA501528	LIRI-JP	RK165_B01	SP99243	RK165_B01	DO45261	RK165				PCAWG
SA501530	LIRI-JP	RK165_C01	SP99245	RK165_C01	DO45261	RK165				PCAWG
SA595425	LIRI-JP	RK165_Cancer	SP99245	RK165_C01	DO45261	RK165
SA595426	LIRI-JP	RK165_Liver	SP192649	RK165_L01	DO45261	RK165
SA501532	LIRI-JP	RK166_B01	SP99247	RK166_B01	DO45263	RK166				PCAWG
SA501534	LIRI-JP	RK166_C01	SP99249	RK166_C01	DO45263	RK166				PCAWG
SA560679	LIRI-JP	RK166_Cancer	SP99249	RK166_C01	DO45263	RK166				PCAWG
SA560678	LIRI-JP	RK166_Liver	SP135365	RK166_L01	DO45263	RK166				PCAWG
SA501522	LIRI-JP	RK157_C01	SP99237	RK157_C01	DO45257	RK157				PCAWG
SA595405	LIRI-JP	RK157_Cancer	SP99237	RK157_C01	DO45257	RK157
SA595408	LIRI-JP	RK157_Liver	SP192631	RK157_L01	DO45257	RK157
SA501520	LIRI-JP	RK157_B01	SP99235	RK157_B01	DO45257	RK157				PCAWG
SA501524	LIRI-JP	RK159_B01	SP99239	RK159_B01	DO45259	RK159				PCAWG
SA501526	LIRI-JP	RK159_C01	SP99241	RK159_C01	DO45259	RK159				PCAWG
SA560681	LIRI-JP	RK159_Cancer	SP99241	RK159_C01	DO45259	RK159				PCAWG
SA560680	LIRI-JP	RK159_Liver	SP135361	RK159_L01	DO45259	RK159				PCAWG
SA501509	LIRI-JP	RK147_B01	SP99227	RK147_B01	DO45253	RK147				PCAWG
SA560972	LIRI-JP	RK147_Cancer	SP99229	RK147_C01	DO45253	RK147				PCAWG
SA501511	LIRI-JP	RK147_C01	SP99229	RK147_C01	DO45253	RK147				PCAWG
SA561028	LIRI-JP	RK147_Liver	SP135358	RK147_L01	DO45253	RK147				PCAWG
SA501513	LIRI-JP	RK148_B01	SP99231	RK148_B01	DO45255	RK148				PCAWG
SA501515	LIRI-JP	RK148_C01	SP99233	RK148_C01	DO45255	RK148				PCAWG
SA595384	LIRI-JP	RK148_Cancer	SP99233	RK148_C01	DO45255	RK148
SA501507	LIRI-JP	RK146_C01	SP99225	RK146_C01	DO45251	RK146				PCAWG
SA560661	LIRI-JP	RK146_Cancer	SP99225	RK146_C01	DO45251	RK146				PCAWG
SA560660	LIRI-JP	RK146_Liver	SP135353	RK146_L01	DO45251	RK146				PCAWG
SA501505	LIRI-JP	RK146_B01	SP99223	RK146_B01	DO45251	RK146				PCAWG
SA560662	LIRI-JP	RK141_Liver	SP135344	RK141_L01	DO45247	RK141				PCAWG
SA501496	LIRI-JP	RK141_B01	SP99215	RK141_B01	DO45247	RK141				PCAWG
SA501498	LIRI-JP	RK141_C01	SP99217	RK141_C01	DO45247	RK141				PCAWG
SA560663	LIRI-JP	RK141_Cancer	SP99217	RK141_C01	DO45247	RK141				PCAWG
SA501502	LIRI-JP	RK142_C01	SP99221	RK142_C01	DO45249	RK142				PCAWG
SA560683	LIRI-JP	RK142_Cancer	SP99221	RK142_C01	DO45249	RK142				PCAWG
SA560682	LIRI-JP	RK142_Liver	SP135350	RK142_L01	DO45249	RK142				PCAWG
SA501500	LIRI-JP	RK142_B01	SP99219	RK142_B01	DO45249	RK142				PCAWG
SA501488	LIRI-JP	RK137_B01	SP99207	RK137_B01	DO45243	RK137				PCAWG
SA501490	LIRI-JP	RK137_C01	SP99209	RK137_C01	DO45243	RK137				PCAWG
SA560727	LIRI-JP	RK137_Cancer	SP99209	RK137_C01	DO45243	RK137				PCAWG
SA560726	LIRI-JP	RK137_Liver	SP135338	RK137_L01	DO45243	RK137				PCAWG
SA560623	LIRI-JP	RK138_Liver	SP135341	RK138_L01	DO45245	RK138				PCAWG
SA501492	LIRI-JP	RK138_B01	SP99211	RK138_B01	DO45245	RK138				PCAWG
SA501494	LIRI-JP	RK138_C01	SP99213	RK138_C01	DO45245	RK138				PCAWG
SA560624	LIRI-JP	RK138_Cancer	SP99213	RK138_C01	DO45245	RK138				PCAWG
SA501483	LIRI-JP	RK133_B01	SP99203	RK133_B01	DO45241	RK133				PCAWG
SA501485	LIRI-JP	RK133_C01	SP99205	RK133_C01	DO45241	RK133				PCAWG
SA595353	LIRI-JP	RK133_Cancer	SP99205	RK133_C01	DO45241	RK133
SA560686	LIRI-JP	RK130_Liver	SP135333	RK130_L01	DO45239	RK130				PCAWG
SA501479	LIRI-JP	RK130_B01	SP99199	RK130_B01	DO45239	RK130				PCAWG
SA560687	LIRI-JP	RK130_Cancer	SP99201	RK130_C01	DO45239	RK130				PCAWG
SA501481	LIRI-JP	RK130_C01	SP99201	RK130_C01	DO45239	RK130				PCAWG
SA501467	LIRI-JP	RK115_B01	SP99191	RK115_B01	DO45235	RK115				PCAWG
SA501469	LIRI-JP	RK115_C01	SP99193	RK115_C01	DO45235	RK115				PCAWG
SA595282	LIRI-JP	RK115_Cancer	SP99193	RK115_C01	DO45235	RK115
SA595284	LIRI-JP	RK115_Liver	SP192532	RK115_L01	DO45235	RK115
SA501474	LIRI-JP	RK126_B01	SP99195	RK126_B01	DO45237	RK126				PCAWG
SA501476	LIRI-JP	RK126_C01	SP99197	RK126_C01	DO45237	RK126				PCAWG
SA560626	LIRI-JP	RK126_Cancer	SP99197	RK126_C01	DO45237	RK126				PCAWG
SA560625	LIRI-JP	RK126_Liver	SP135329	RK126_L01	DO45237	RK126				PCAWG
SA560690	LIRI-JP	RK109_Liver	SP135322	RK109_L01	DO45231	RK109				PCAWG
SA501459	LIRI-JP	RK109_B01	SP99183	RK109_B01	DO45231	RK109				PCAWG
SA560691	LIRI-JP	RK109_Cancer	SP99185	RK109_C01	DO45231	RK109				PCAWG
SA501461	LIRI-JP	RK109_C01	SP99185	RK109_C01	DO45231	RK109				PCAWG
SA501463	LIRI-JP	RK112_B01	SP99187	RK112_B01	DO45233	RK112				PCAWG
SA501465	LIRI-JP	RK112_C01	SP99189	RK112_C01	DO45233	RK112				PCAWG
SA560707	LIRI-JP	RK112_Cancer	SP99189	RK112_C01	DO45233	RK112				PCAWG
SA501455	LIRI-JP	RK108_B01	SP99179	RK108_B01	DO45229	RK108				PCAWG
SA501457	LIRI-JP	RK108_C01	SP99181	RK108_C01	DO45229	RK108				PCAWG
SA560668	LIRI-JP	RK108_Cancer	SP99181	RK108_C01	DO45229	RK108				PCAWG
SA501449	LIRI-JP	RK106_C01	SP99173	RK106_C01	DO45225	RK106				PCAWG
SA560733	LIRI-JP	RK106_Cancer	SP99173	RK106_C01	DO45225	RK106				PCAWG
SA560732	LIRI-JP	RK106_Liver	SP135314	RK106_L01	DO45225	RK106				PCAWG
SA501447	LIRI-JP	RK106_B01	SP99171	RK106_B01	DO45225	RK106				PCAWG
SA501451	LIRI-JP	RK107_B01	SP99175	RK107_B01	DO45227	RK107				PCAWG
SA501453	LIRI-JP	RK107_C01	SP99177	RK107_C01	DO45227	RK107				PCAWG
SA560640	LIRI-JP	RK107_Cancer	SP99177	RK107_C01	DO45227	RK107				PCAWG
SA560639	LIRI-JP	RK107_Liver	SP135318	RK107_L01	DO45227	RK107				PCAWG
SA501438	LIRI-JP	RK100_B01	SP99163	RK100_B01	DO45221	RK100				PCAWG
SA501440	LIRI-JP	RK100_C01	SP99165	RK100_C01	DO45221	RK100				PCAWG
SA560709	LIRI-JP	RK100_Cancer	SP99165	RK100_C01	DO45221	RK100				PCAWG
SA560708	LIRI-JP	RK100_Liver	SP135306	RK100_L01	DO45221	RK100				PCAWG
SA501443	LIRI-JP	RK103_B01	SP99167	RK103_B01	DO45223	RK103				PCAWG
SA560670	LIRI-JP	RK103_Cancer	SP99169	RK103_C01	DO45223	RK103				PCAWG
SA501445	LIRI-JP	RK103_C01	SP99169	RK103_C01	DO45223	RK103				PCAWG
SA560669	LIRI-JP	RK103_Liver	SP135309	RK103_L01	DO45223	RK103				PCAWG
SA501432	LIRI-JP	RK098_C01	SP99157	RK098_C01	DO45217	RK098				PCAWG
SA560719	LIRI-JP	RK098_Cancer	SP99157	RK098_C01	DO45217	RK098				PCAWG
SA560718	LIRI-JP	RK098_Liver	SP135295	RK098_L01	DO45217	RK098				PCAWG
SA501430	LIRI-JP	RK098_B01	SP99155	RK098_B01	DO45217	RK098				PCAWG
SA501434	LIRI-JP	RK099_B01	SP99159	RK099_B01	DO45219	RK099				PCAWG
SA501436	LIRI-JP	RK099_C01	SP99161	RK099_C01	DO45219	RK099				PCAWG
SA560622	LIRI-JP	RK099_Cancer	SP99161	RK099_C01	DO45219	RK099				PCAWG
SA560621	LIRI-JP	RK099_Liver	SP135300	RK099_L01	DO45219	RK099				PCAWG
SA501654	LIRI-JP	RK092_B01	SP99147	RK092_B01	DO45213	RK092				PCAWG
SA501424	LIRI-JP	RK092_C01	SP99149	RK092_C01	DO45213	RK092				PCAWG
SA560699	LIRI-JP	RK092_Cancer	SP99149	RK092_C01	DO45213	RK092				PCAWG
SA560698	LIRI-JP	RK092_Liver	SP135289	RK092_L01	DO45213	RK092				PCAWG
SA501426	LIRI-JP	RK096_B01	SP99151	RK096_B01	DO45215	RK096				PCAWG
SA501428	LIRI-JP	RK096_C01	SP99153	RK096_C01	DO45215	RK096				PCAWG
SA595224	LIRI-JP	RK096_Cancer	SP99153	RK096_C01	DO45215	RK096
SA595226	LIRI-JP	RK096_Liver	SP192485	RK096_L01	DO45215	RK096
SA501652	LIRI-JP	RK091_B01	SP99143	RK091_B01	DO45211	RK091				PCAWG
SA501653	LIRI-JP	RK091_C01	SP99145	RK091_C01	DO45211	RK091				PCAWG
SA595204	LIRI-JP	RK091_Cancer	SP99145	RK091_C01	DO45211	RK091
SA595207	LIRI-JP	RK091_Liver	SP192471	RK091_L01	DO45211	RK091
SA560700	LIRI-JP	RK307_Liver	SP99319	RK307_L01	DO45297	RK307				PCAWG
SA501604	LIRI-JP	RK307_L01	SP99319	RK307_L01	DO45297	RK307				PCAWG
SA501606	LIRI-JP	RK307_C01	SP99321	RK307_C01	DO45297	RK307				PCAWG
SA560701	LIRI-JP	RK307_Cancer	SP99321	RK307_C01	DO45297	RK307				PCAWG
SA501610	LIRI-JP	RK308_C01	SP99325	RK308_C01	DO45299	RK308				PCAWG
SA560723	LIRI-JP	RK308_Cancer	SP99325	RK308_C01	DO45299	RK308				PCAWG
SA560722	LIRI-JP	RK308_Liver	SP99323	RK308_L01	DO45299	RK308				PCAWG
SA501608	LIRI-JP	RK308_L01	SP99323	RK308_L01	DO45299	RK308				PCAWG
SA501596	LIRI-JP	RK298_B01	SP99311	RK298_B01	DO45293	RK298				PCAWG
SA501598	LIRI-JP	RK298_C01	SP99313	RK298_C01	DO45293	RK298				PCAWG
SA501600	LIRI-JP	RK303_B01	SP99315	RK303_B01	DO45295	RK303				PCAWG
SA501602	LIRI-JP	RK303_C01	SP99317	RK303_C01	DO45295	RK303				PCAWG
SA501648	LIRI-JP	RK086_B01	SP99135	RK086_B01	DO45207	RK086				PCAWG
SA594821	LIRI-JP	RK086_Cancer	SP99137	RK086_C01	DO45207	RK086
SA501649	LIRI-JP	RK086_C01	SP99137	RK086_C01	DO45207	RK086				PCAWG
SA501650	LIRI-JP	RK089_B01	SP99139	RK089_B01	DO45209	RK089				PCAWG
SA501651	LIRI-JP	RK089_C01	SP99141	RK089_C01	DO45209	RK089				PCAWG
SA595195	LIRI-JP	RK089_Cancer	SP99141	RK089_C01	DO45209	RK089
SA595199	LIRI-JP	RK089_Liver	SP192469	RK089_L01	DO45209	RK089
SA501645	LIRI-JP	RK083_C01	SP99129	RK083_C01	DO45203	RK083				PCAWG
SA560671	LIRI-JP	RK083_Cancer	SP99129	RK083_C01	DO45203	RK083				PCAWG
SA560960	LIRI-JP	RK083_Liver	SP135283	RK083_L01	DO45203	RK083				PCAWG
SA501644	LIRI-JP	RK083_B01	SP99127	RK083_B01	DO45203	RK083				PCAWG
SA501646	LIRI-JP	RK084_B01	SP99131	RK084_B01	DO45205	RK084				PCAWG
SA560693	LIRI-JP	RK084_Cancer	SP99133	RK084_C01	DO45205	RK084				PCAWG
SA501647	LIRI-JP	RK084_C01	SP99133	RK084_C01	DO45205	RK084				PCAWG
SA501642	LIRI-JP	RK082_B01	SP99123	RK082_B01	DO45201	RK082				PCAWG
SA501643	LIRI-JP	RK082_C01	SP99125	RK082_C01	DO45201	RK082				PCAWG
SA594792	LIRI-JP	RK082_Cancer	SP99125	RK082_C01	DO45201	RK082
SA501589	LIRI-JP	RK056_B01	SP99059	RK056_B01	DO45169	RK056				PCAWG
SA501591	LIRI-JP	RK056_C01	SP99061	RK056_C01	DO45169	RK056				PCAWG
SA560628	LIRI-JP	RK056_Cancer	SP99061	RK056_C01	DO45169	RK056				PCAWG
SA560627	LIRI-JP	RK056_Liver	SP135253	RK056_L01	DO45169	RK056				PCAWG
SA501583	LIRI-JP	RK054_C01	SP99053	RK054_C01	DO45165	RK054				PCAWG
SA560704	LIRI-JP	RK054_Cancer	SP99053	RK054_C01	DO45165	RK054				PCAWG
SA560703	LIRI-JP	RK054_Liver	SP135249	RK054_L01	DO45165	RK054				PCAWG
SA501581	LIRI-JP	RK054_B01	SP99051	RK054_B01	DO45165	RK054				PCAWG
SA501585	LIRI-JP	RK055_B01	SP99055	RK055_B01	DO45167	RK055				PCAWG
SA501587	LIRI-JP	RK055_C01	SP99057	RK055_C01	DO45167	RK055				PCAWG
SA560730	LIRI-JP	RK055_Cancer	SP99057	RK055_C01	DO45167	RK055				PCAWG
SA560729	LIRI-JP	RK055_Liver	SP135251	RK055_L01	DO45167	RK055				PCAWG
SA501573	LIRI-JP	RK051_B01	SP99043	RK051_B01	DO45161	RK051				PCAWG
SA560630	LIRI-JP	RK051_Cancer	SP99045	RK051_C01	DO45161	RK051				PCAWG
SA501575	LIRI-JP	RK051_C01	SP99045	RK051_C01	DO45161	RK051				PCAWG
SA560629	LIRI-JP	RK051_Liver	SP135245	RK051_L01	DO45161	RK051				PCAWG
SA501577	LIRI-JP	RK052_B01	SP99047	RK052_B01	DO45163	RK052				PCAWG
SA501579	LIRI-JP	RK052_C01	SP99049	RK052_C01	DO45163	RK052				PCAWG
SA560667	LIRI-JP	RK052_Cancer	SP99049	RK052_C01	DO45163	RK052				PCAWG
SA560666	LIRI-JP	RK052_Liver	SP135247	RK052_L01	DO45163	RK052				PCAWG
SA501595	LIRI-JP	RK058_C01	SP99065	RK058_C01	DO45171	RK058				PCAWG
SA560689	LIRI-JP	RK058_Cancer	SP99065	RK058_C01	DO45171	RK058				PCAWG
SA560688	LIRI-JP	RK058_Liver	SP135256	RK058_L01	DO45171	RK058				PCAWG
SA501593	LIRI-JP	RK058_B01	SP99063	RK058_B01	DO45171	RK058				PCAWG
SA560731	LIRI-JP	RK050_Liver	SP135243	RK050_L01	DO45159	RK050				PCAWG
SA501569	LIRI-JP	RK050_B	SP99039	RK050_B	DO45159	RK050				PCAWG
SA561015	LIRI-JP	RK050_Cancer	SP99041	RK050_C	DO45159	RK050				PCAWG
SA501571	LIRI-JP	RK050_C	SP99041	RK050_C	DO45159	RK050				PCAWG
SA501563	LIRI-JP	RK048_C	SP99033	RK048_C	DO45155	RK048				PCAWG
SA594514	LIRI-JP	RK048_Cancer	SP99033	RK048_C	DO45155	RK048
SA594524	LIRI-JP	RK048_Liver	SP192397	RK048_L01	DO45155	RK048
SA501561	LIRI-JP	RK048_B	SP99031	RK048_B	DO45155	RK048				PCAWG
SA501565	LIRI-JP	RK049_B01	SP99035	RK049_B01	DO45157	RK049				PCAWG
SA501567	LIRI-JP	RK049_C01	SP99037	RK049_C01	DO45157	RK049				PCAWG
SA594531	LIRI-JP	RK049_Cancer	SP99037	RK049_C01	DO45157	RK049
SA501555	LIRI-JP	RK046_C02	SP99025	RK046_C02	DO45151	RK046				PCAWG
SA501551	LIRI-JP	RK046_B01	SP99023	RK046_B01	DO45151	RK046				PCAWG
SA501553	LIRI-JP	RK046_C01	SP99021	RK046_C01	DO45151	RK046				PCAWG
SA501559	LIRI-JP	RK047_C01	SP99029	RK047_C01	DO45153	RK047				PCAWG
SA594507	LIRI-JP	RK047_Cancer	SP99029	RK047_C01	DO45153	RK047
SA594512	LIRI-JP	RK047_Liver	SP192395	RK047_L01	DO45153	RK047
SA501557	LIRI-JP	RK047_B01	SP99027	RK047_B01	DO45153	RK047				PCAWG
SA501542	LIRI-JP	RK042_B	SP99015	RK042_B	DO45147	RK042				PCAWG
SA501544	LIRI-JP	RK042_C	SP99013	RK042_C	DO45147	RK042				PCAWG
SA595479	LIRI-JP	RK192_C01	SP192387	RK192_C01	DO45147	RK042
SA595480	LIRI-JP	RK192_Cancer	SP192387	RK192_C01	DO45147	RK042
SA501547	LIRI-JP	RK044_B01	SP99017	RK044_B01	DO45149	RK044				PCAWG
SA501549	LIRI-JP	RK044_C01	SP99019	RK044_C01	DO45149	RK044				PCAWG
SA594500	LIRI-JP	RK044_Cancer	SP99019	RK044_C01	DO45149	RK044
SA594502	LIRI-JP	RK044_Liver	SP192393	RK044_L01	DO45149	RK044
SA501533	LIRI-JP	RK037_B01	SP99005	RK037_B01	DO45143	RK037				PCAWG
SA560647	LIRI-JP	RK037_Cancer	SP99007	RK037_C01	DO45143	RK037				PCAWG
SA501535	LIRI-JP	RK037_C01	SP99007	RK037_C01	DO45143	RK037				PCAWG
SA560646	LIRI-JP	RK037_Liver	SP135237	RK037_L01	DO45143	RK037				PCAWG
SA501538	LIRI-JP	RK041_B01	SP99009	RK041_B01	DO45145	RK041				PCAWG
SA501540	LIRI-JP	RK041_C01	SP99011	RK041_C01	DO45145	RK041				PCAWG
SA560685	LIRI-JP	RK041_Cancer	SP99011	RK041_C01	DO45145	RK041				PCAWG
SA560684	LIRI-JP	RK041_Liver	SP135241	RK041_L01	DO45145	RK041				PCAWG
SA501531	LIRI-JP	RK036_C01	SP99001	RK036_C01	DO45141	RK036				PCAWG
SA560741	LIRI-JP	RK036_Cancer	SP99001	RK036_C01	DO45141	RK036				PCAWG
SA560740	LIRI-JP	RK036_Liver	SP135235	RK036_L01	DO45141	RK036				PCAWG
SA501529	LIRI-JP	RK036_B01	SP98999	RK036_B01	DO45141	RK036				PCAWG
SA501564	LIRI-JP	RK189_C01	SP99003	RK189_C01	DO45141	RK036				PCAWG
SA595474	LIRI-JP	RK189_Cancer	SP99003	RK189_C01	DO45141	RK036
SA501521	LIRI-JP	RK034_B	SP98993	RK034_B	DO45137	RK034				PCAWG
SA501523	LIRI-JP	RK034_C	SP98991	RK034_C	DO45137	RK034				PCAWG
SA560697	LIRI-JP	RK034_Cancer	SP98991	RK034_C	DO45137	RK034				PCAWG
SA560696	LIRI-JP	RK034_Liver	SP135233	RK034_L01	DO45137	RK034				PCAWG
SA594436	LIRI-JP	RK035_Liver	SP191956	RK035_L01	DO45139	RK035
SA595544	LIRI-JP	RK240_Liver	SP191959	RK240_L01	DO45139	RK035
SA501548	LIRI-JP	RK179_C01	SP99265	RK179_C01	DO45139	RK035
SA595460	LIRI-JP	RK179_Cancer	SP99265	RK179_C01	DO45139	RK035
SA595461	LIRI-JP	RK179_Liver	SP191958	RK179_L01	DO45139	RK035
SA501525	LIRI-JP	RK035_B01	SP98995	RK035_B01	DO45139	RK035				PCAWG
SA529744	LIRI-JP	RK240_B01	SP112183	RK240_B01	DO45139	RK035
SA529745	LIRI-JP	RK240_C01	SP112184	RK240_C01	DO45139	RK035
SA595543	LIRI-JP	RK240_Cancer	SP112184	RK240_C01	DO45139	RK035
SA501527	LIRI-JP	RK035_C01	SP98997	RK035_C01	DO45139	RK035				PCAWG
SA594432	LIRI-JP	RK035_Cancer	SP98997	RK035_C01	DO45139	RK035
SA501546	LIRI-JP	RK179_B01	SP99263	RK179_B01	DO45139	RK035
SA501517	LIRI-JP	RK032_C01	SP98985	RK032_C01	DO45133	RK032				PCAWG
SA561027	LIRI-JP	RK032_Cancer	SP98985	RK032_C01	DO45133	RK032				PCAWG
SA560645	LIRI-JP	RK032_Liver	SP135231	RK032_L01	DO45133	RK032				PCAWG
SA501516	LIRI-JP	RK032_B01	SP98983	RK032_B01	DO45133	RK032				PCAWG
SA501518	LIRI-JP	RK033_B01	SP98987	RK033_B01	DO45135	RK033				PCAWG
SA501519	LIRI-JP	RK033_C01	SP98989	RK033_C01	DO45135	RK033				PCAWG
SA594414	LIRI-JP	RK033_Cancer	SP98989	RK033_C01	DO45135	RK033
SA594418	LIRI-JP	RK033_Liver	SP191939	RK033_L01	DO45135	RK033
SA560738	LIRI-JP	RK031_Liver	SP135229	RK031_L01	DO45131	RK031				PCAWG
SA501512	LIRI-JP	RK031_B01	SP98979	RK031_B01	DO45131	RK031				PCAWG
SA501514	LIRI-JP	RK031_C01	SP98981	RK031_C01	DO45131	RK031				PCAWG
SA560739	LIRI-JP	RK031_Cancer	SP98981	RK031_C01	DO45131	RK031				PCAWG
SA594398	LIRI-JP	RK029_Liver	SP191920	RK029_L01	DO45129	RK029
SA501508	LIRI-JP	RK029_B	SP98977	RK029_B	DO45129	RK029				PCAWG
SA594397	LIRI-JP	RK029_Cancer	SP98975	RK029_C	DO45129	RK029
SA501510	LIRI-JP	RK029_C	SP98975	RK029_C	DO45129	RK029				PCAWG
SA501501	LIRI-JP	RK026_B01	SP98969	RK026_B01	DO45125	RK026				PCAWG
SA560653	LIRI-JP	RK026_Cancer	SP98967	RK026_C01	DO45125	RK026				PCAWG
SA501503	LIRI-JP	RK026_C01	SP98967	RK026_C01	DO45125	RK026				PCAWG
SA560652	LIRI-JP	RK026_Liver	SP135227	RK026_L01	DO45125	RK026				PCAWG
SA501504	LIRI-JP	RK027_B01	SP98971	RK027_B01	DO45127	RK027				PCAWG
SA501506	LIRI-JP	RK027_C01	SP98973	RK027_C01	DO45127	RK027				PCAWG
SA594383	LIRI-JP	RK027_Cancer	SP98973	RK027_C01	DO45127	RK027
SA594386	LIRI-JP	RK027_Liver	SP191903	RK027_L01	DO45127	RK027
SA594375	LIRI-JP	RK024_Liver	SP191892	RK024_L01	DO45121	RK024
SA501493	LIRI-JP	RK024_B	SP98961	RK024_B	DO45121	RK024				PCAWG
SA594368	LIRI-JP	RK024_Cancer	SP98959	RK024_C	DO45121	RK024
SA501495	LIRI-JP	RK024_C	SP98959	RK024_C	DO45121	RK024				PCAWG
SA560635	LIRI-JP	RK025_Liver	SP135225	RK025_L01	DO45123	RK025				PCAWG
SA501497	LIRI-JP	RK025_B	SP98963	RK025_B	DO45123	RK025				PCAWG
SA560636	LIRI-JP	RK025_Cancer	SP98965	RK025_C	DO45123	RK025				PCAWG
SA501499	LIRI-JP	RK025_C	SP98965	RK025_C	DO45123	RK025				PCAWG
SA501489	LIRI-JP	RK023_B	SP98957	RK023_B	DO45119	RK023				PCAWG
SA501491	LIRI-JP	RK023_C	SP98955	RK023_C	DO45119	RK023				PCAWG
SA560713	LIRI-JP	RK023_Cancer	SP98955	RK023_C	DO45119	RK023				PCAWG
SA560712	LIRI-JP	RK023_Liver	SP135223	RK023_L01	DO45119	RK023				PCAWG
SA501484	LIRI-JP	RK021_C01	SP98949	RK021_C01	DO45115	RK021				PCAWG
SA594340	LIRI-JP	RK021_Cancer	SP98949	RK021_C01	DO45115	RK021
SA594347	LIRI-JP	RK021_Liver	SP191868	RK021_L01	DO45115	RK021
SA501482	LIRI-JP	RK021_B01	SP98947	RK021_B01	DO45115	RK021				PCAWG
SA501486	LIRI-JP	RK022_B01	SP98951	RK022_B01	DO45117	RK022				PCAWG
SA501487	LIRI-JP	RK022_C01	SP98953	RK022_C01	DO45117	RK022				PCAWG
SA594358	LIRI-JP	RK022_Cancer	SP98953	RK022_C01	DO45117	RK022
SA594361	LIRI-JP	RK022_Liver	SP191879	RK022_L01	DO45117	RK022
SA560675	LIRI-JP	RK019_Cancer	SP98941	RK019_C	DO45111	RK019				PCAWG
SA501477	LIRI-JP	RK019_C	SP98941	RK019_C	DO45111	RK019				PCAWG
SA560674	LIRI-JP	RK019_Liver	SP135219	RK019_L01	DO45111	RK019				PCAWG
SA501475	LIRI-JP	RK019_B	SP98939	RK019_B	DO45111	RK019				PCAWG
SA560637	LIRI-JP	RK020_Liver	SP135221	RK020_L01	DO45113	RK020				PCAWG
SA501478	LIRI-JP	RK020_B01	SP98943	RK020_B01	DO45113	RK020				PCAWG
SA501480	LIRI-JP	RK020_C01	SP98945	RK020_C01	DO45113	RK020				PCAWG
SA560638	LIRI-JP	RK020_Cancer	SP98945	RK020_C01	DO45113	RK020				PCAWG
SA501470	LIRI-JP	RK016_B01	SP98931	RK016_B01	DO45107	RK016				PCAWG
SA501471	LIRI-JP	RK016_C01	SP98933	RK016_C01	DO45107	RK016				PCAWG
SA594297	LIRI-JP	RK016_Cancer	SP98933	RK016_C01	DO45107	RK016
SA594305	LIRI-JP	RK016_Liver	SP191843	RK016_L01	DO45107	RK016
SA501473	LIRI-JP	RK018_C01	SP98937	RK018_C01	DO45109	RK018				PCAWG
SA594313	LIRI-JP	RK018_Cancer	SP98937	RK018_C01	DO45109	RK018
SA594317	LIRI-JP	RK018_Liver	SP191850	RK018_L01	DO45109	RK018
SA501472	LIRI-JP	RK018_B01	SP98935	RK018_B01	DO45109	RK018				PCAWG
SA501464	LIRI-JP	RK014_C01	SP98925	RK014_C01	DO45103	RK014				PCAWG
SA560677	LIRI-JP	RK014_Cancer	SP98925	RK014_C01	DO45103	RK014				PCAWG
SA560676	LIRI-JP	RK014_Liver	SP135218	RK014_L01	DO45103	RK014				PCAWG
SA501462	LIRI-JP	RK014_B01	SP98923	RK014_B01	DO45103	RK014				PCAWG
SA501468	LIRI-JP	RK015_C	SP98927	RK015_C	DO45105	RK015				PCAWG
SA594269	LIRI-JP	RK015_Cancer	SP98927	RK015_C	DO45105	RK015
SA501466	LIRI-JP	RK015_B	SP98929	RK015_B	DO45105	RK015				PCAWG
SA501458	LIRI-JP	RK012_B01	SP98919	RK012_B01	DO45101	RK012				PCAWG
SA501460	LIRI-JP	RK012_C01	SP98921	RK012_C01	DO45101	RK012				PCAWG
SA560735	LIRI-JP	RK012_Cancer	SP98921	RK012_C01	DO45101	RK012				PCAWG
SA560734	LIRI-JP	RK012_Liver	SP135216	RK012_L01	DO45101	RK012				PCAWG
SA501640	LIRI-JP	RK080_B01	SP99119	RK080_B01	DO45199	RK080				PCAWG
SA501641	LIRI-JP	RK080_C01	SP99121	RK080_C01	DO45199	RK080				PCAWG
SA594777	LIRI-JP	RK080_Cancer	SP99121	RK080_C01	DO45199	RK080
SA594782	LIRI-JP	RK080_Liver	SP192454	RK080_L01	DO45199	RK080
SA501636	LIRI-JP	RK073_B01	SP99111	RK073_B01	DO45195	RK073				PCAWG
SA560711	LIRI-JP	RK073_Cancer	SP99113	RK073_C01	DO45195	RK073				PCAWG
SA501637	LIRI-JP	RK073_C01	SP99113	RK073_C01	DO45195	RK073				PCAWG
SA560710	LIRI-JP	RK073_Liver	SP135269	RK073_L01	DO45195	RK073				PCAWG
SA560736	LIRI-JP	RK079_Liver	SP135279	RK079_L01	DO45197	RK079				PCAWG
SA501638	LIRI-JP	RK079_B01	SP99115	RK079_B01	DO45197	RK079				PCAWG
SA560737	LIRI-JP	RK079_Cancer	SP99117	RK079_C01	DO45197	RK079				PCAWG
SA501639	LIRI-JP	RK079_C01	SP99117	RK079_C01	DO45197	RK079				PCAWG
SA594649	LIRI-JP	RK068_Liver	SP192434	RK068_L01	DO45187	RK068
SA501625	LIRI-JP	RK068_B	SP99095	RK068_B	DO45187	RK068				PCAWG
SA594647	LIRI-JP	RK068_Cancer	SP99097	RK068_C	DO45187	RK068
SA501627	LIRI-JP	RK068_C	SP99097	RK068_C	DO45187	RK068				PCAWG
SA501631	LIRI-JP	RK069_C01	SP99101	RK069_C01	DO45189	RK069				PCAWG
SA560665	LIRI-JP	RK069_Cancer	SP99101	RK069_C01	DO45189	RK069				PCAWG
SA560664	LIRI-JP	RK069_Liver	SP135263	RK069_L01	DO45189	RK069				PCAWG
SA501629	LIRI-JP	RK069_B01	SP99099	RK069_B01	DO45189	RK069				PCAWG
SA501617	LIRI-JP	RK066_B01	SP99087	RK066_B01	DO45183	RK066				PCAWG
SA501619	LIRI-JP	RK066_C01	SP99089	RK066_C01	DO45183	RK066				PCAWG
SA594627	LIRI-JP	RK066_Cancer	SP99089	RK066_C01	DO45183	RK066
SA594631	LIRI-JP	RK066_Liver	SP192427	RK066_L01	DO45183	RK066
SA501621	LIRI-JP	RK067_B01	SP99091	RK067_B01	DO45185	RK067				PCAWG
SA501623	LIRI-JP	RK067_C01	SP99093	RK067_C01	DO45185	RK067				PCAWG
SA560728	LIRI-JP	RK067_Cancer	SP99093	RK067_C01	DO45185	RK067				PCAWG
SA594686	LIRI-JP	RK071_Liver	SP192438	RK071_L01	DO45191	RK071
SA501632	LIRI-JP	RK071_B01	SP99103	RK071_B01	DO45191	RK071				PCAWG
SA501633	LIRI-JP	RK071_C01	SP99105	RK071_C01	DO45191	RK071				PCAWG
SA594677	LIRI-JP	RK071_Cancer	SP99105	RK071_C01	DO45191	RK071
SA501635	LIRI-JP	RK072_C01	SP99109	RK072_C01	DO45193	RK072				PCAWG
SA594692	LIRI-JP	RK072_Cancer	SP99109	RK072_C01	DO45193	RK072
SA594705	LIRI-JP	RK072_Liver	SP192439	RK072_L01	DO45193	RK072
SA501634	LIRI-JP	RK072_B01	SP99107	RK072_B01	DO45193	RK072				PCAWG
SA501605	LIRI-JP	RK063_B	SP99075	RK063_B	DO45177	RK063				PCAWG
SA560634	LIRI-JP	RK063_Cancer	SP99077	RK063_C	DO45177	RK063				PCAWG
SA501607	LIRI-JP	RK063_C	SP99077	RK063_C	DO45177	RK063				PCAWG
SA560633	LIRI-JP	RK063_Liver	SP135261	RK063_L01	DO45177	RK063				PCAWG
SA594604	LIRI-JP	RK064_Liver	SP192422	RK064_L01	DO45179	RK064
SA501609	LIRI-JP	RK064_B01	SP99079	RK064_B01	DO45179	RK064				PCAWG
SA594599	LIRI-JP	RK064_Cancer	SP99081	RK064_C01	DO45179	RK064
SA501611	LIRI-JP	RK064_C01	SP99081	RK064_C01	DO45179	RK064				PCAWG
SA501599	LIRI-JP	RK061_C01	SP99069	RK061_C01	DO45173	RK061				PCAWG
SA560706	LIRI-JP	RK061_Cancer	SP99069	RK061_C01	DO45173	RK061				PCAWG
SA595596	LIRI-JP	RK295_Liver	SP192419	RK295_L01	DO45173	RK061
SA560705	LIRI-JP	RK061_Liver	SP135259	RK061_L01	DO45173	RK061				PCAWG
SA501597	LIRI-JP	RK061_B01	SP99067	RK061_B01	DO45173	RK061				PCAWG
SA595595	LIRI-JP	RK295_Cancer	SP192418	RK295_C01	DO45173	RK061
SA595594	LIRI-JP	RK295_C01	SP192418	RK295_C01	DO45173	RK061
SA501601	LIRI-JP	RK062_B01	SP99071	RK062_B01	DO45175	RK062				PCAWG
SA594586	LIRI-JP	RK062_Cancer	SP99073	RK062_C01	DO45175	RK062
SA501603	LIRI-JP	RK062_C01	SP99073	RK062_C01	DO45175	RK062				PCAWG
SA594593	LIRI-JP	RK062_Liver	SP192420	RK062_L01	DO45175	RK062
SA501615	LIRI-JP	RK065_C01	SP99085	RK065_C01	DO45181	RK065				PCAWG
SA594611	LIRI-JP	RK065_Cancer	SP99085	RK065_C01	DO45181	RK065
SA594612	LIRI-JP	RK065_Liver	SP192425	RK065_L01	DO45181	RK065
SA501613	LIRI-JP	RK065_B01	SP99083	RK065_B01	DO45181	RK065				PCAWG
SA594460	LIRI-JP	RK039_Liver	SP192261	RK039_L01	DO227643	RK039
SA594458	LIRI-JP	RK039_Cancer	SP191990	RK039_C01	DO227643	RK039
SA501620	LIRI-JP	RK312_B01	SP99335	RK312_B01	DO45305	RK312				PCAWG
SA560655	LIRI-JP	RK312_Cancer	SP99337	RK312_C01	DO45305	RK312				PCAWG
SA501622	LIRI-JP	RK312_C01	SP99337	RK312_C01	DO45305	RK312				PCAWG
SA560654	LIRI-JP	RK312_Liver	SP135396	RK312_L01	DO45305	RK312				PCAWG
SA501624	LIRI-JP	RK316_B01	SP99339	RK316_B01	DO45307	RK316				PCAWG
SA501626	LIRI-JP	RK316_C01	SP99341	RK316_C01	DO45307	RK316				PCAWG
SA560649	LIRI-JP	RK316_Cancer	SP99341	RK316_C01	DO45307	RK316				PCAWG
SA560648	LIRI-JP	RK316_Liver	SP135401	RK316_L01	DO45307	RK316				PCAWG
SA561024	LIRI-JP	RK309_Cancer	SP99329	RK309_C01	DO45301	RK309				PCAWG
SA501614	LIRI-JP	RK309_C01	SP99329	RK309_C01	DO45301	RK309				PCAWG
SA501612	LIRI-JP	RK309_L01	SP99327	RK309_L01	DO45301	RK309				PCAWG
SA560716	LIRI-JP	RK310_Liver	SP99331	RK310_L01	DO45303	RK310				PCAWG
SA501616	LIRI-JP	RK310_L01	SP99331	RK310_L01	DO45303	RK310				PCAWG
SA501618	LIRI-JP	RK310_C01	SP99333	RK310_C01	DO45303	RK310				PCAWG
SA560717	LIRI-JP	RK310_Cancer	SP99333	RK310_C01	DO45303	RK310				PCAWG
SA501628	LIRI-JP	RK317_B01	SP99343	RK317_B01	DO45309	RK317				PCAWG
SA501630	LIRI-JP	RK317_C01	SP99345	RK317_C01	DO45309	RK317				PCAWG
SA595556	LIRI-JP	RK255_Liver	SP192708	RK255_L01	DO227801	RK255
SA595555	LIRI-JP	RK255_Cancer	SP192707	RK255_C01	DO227801	RK255
SA515476	LIRI-JP	RK220_B01	SP107153	RK220_B01	DO48761	RK220				PCAWG
SA515479	LIRI-JP	RK220_C01	SP107155	RK220_C01	DO48761	RK220				PCAWG
SA595517	LIRI-JP	RK220_Cancer	SP107155	RK220_C01	DO48761	RK220
SA595518	LIRI-JP	RK220_Liver	SP192690	RK220_L01	DO48761	RK220
SA515467	LIRI-JP	RK219_B01	SP107151	RK219_B01	DO48760	RK219				PCAWG
SA595516	LIRI-JP	RK219_Cancer	SP107152	RK219_C01	DO48760	RK219
SA515472	LIRI-JP	RK219_C01	SP107152	RK219_C01	DO48760	RK219				PCAWG
SA515459	LIRI-JP	RK217_B01	SP107148	RK217_B01	DO48759	RK217				PCAWG
SA515463	LIRI-JP	RK217_C01	SP107150	RK217_C01	DO48759	RK217				PCAWG
SA595514	LIRI-JP	RK217_Cancer	SP107150	RK217_C01	DO48759	RK217
SA595515	LIRI-JP	RK217_Liver	SP192689	RK217_L01	DO48759	RK217
SA515456	LIRI-JP	RK216_C01	SP107146	RK216_C01	DO48757	RK216				PCAWG
SA595512	LIRI-JP	RK216_Cancer	SP107146	RK216_C01	DO48757	RK216
SA595513	LIRI-JP	RK216_Liver	SP192688	RK216_L01	DO48757	RK216
SA515452	LIRI-JP	RK216_B01	SP107144	RK216_B01	DO48757	RK216				PCAWG
SA515441	LIRI-JP	RK214_B01	SP107134	RK214_B01	DO48751	RK214				PCAWG
SA515444	LIRI-JP	RK214_C01	SP107136	RK214_C01	DO48751	RK214				PCAWG
SA595510	LIRI-JP	RK214_Cancer	SP107136	RK214_C01	DO48751	RK214
SA595511	LIRI-JP	RK214_Liver	SP192687	RK214_L01	DO48751	RK214
SA515447	LIRI-JP	RK215_B01	SP107139	RK215_B01	DO48753	RK215				PCAWG
SA515450	LIRI-JP	RK215_C01	SP107141	RK215_C01	DO48753	RK215				PCAWG
SA515436	LIRI-JP	RK213_B01	SP107131	RK213_B01	DO48747	RK213				PCAWG
SA595508	LIRI-JP	RK213_Cancer	SP107132	RK213_C01	DO48747	RK213
SA515438	LIRI-JP	RK213_C01	SP107132	RK213_C01	DO48747	RK213				PCAWG
SA595509	LIRI-JP	RK213_Liver	SP192686	RK213_L01	DO48747	RK213
SA515432	LIRI-JP	RK212_C01	SP107129	RK212_C01	DO48746	RK212				PCAWG
SA595506	LIRI-JP	RK212_Cancer	SP107129	RK212_C01	DO48746	RK212
SA595507	LIRI-JP	RK212_Liver	SP192685	RK212_L01	DO48746	RK212
SA515428	LIRI-JP	RK212_B01	SP107126	RK212_B01	DO48746	RK212				PCAWG
SA515411	LIRI-JP	RK207_B01	SP107117	RK207_B01	DO48741	RK207				PCAWG
SA515415	LIRI-JP	RK207_C01	SP107119	RK207_C01	DO48741	RK207				PCAWG
SA595501	LIRI-JP	RK207_Cancer	SP107119	RK207_C01	DO48741	RK207
SA595502	LIRI-JP	RK207_Liver	SP192682	RK207_L01	DO48741	RK207
SA595505	LIRI-JP	RK211_Liver	SP192683	RK211_L01	DO48743	RK211
SA515424	LIRI-JP	RK211_B01	SP107122	RK211_B01	DO48743	RK211				PCAWG
SA595504	LIRI-JP	RK211_Cancer	SP107123	RK211_C01	DO48743	RK211
SA515427	LIRI-JP	RK211_C01	SP107123	RK211_C01	DO48743	RK211				PCAWG
SA595583	LIRI-JP	RK273_C01	SP192684	RK273_C01	DO48743	RK211
SA515419	LIRI-JP	RK210_B01	SP107120	RK210_B01	DO48742	RK210				PCAWG
SA515422	LIRI-JP	RK210_C01	SP107121	RK210_C01	DO48742	RK210				PCAWG
SA595503	LIRI-JP	RK210_Cancer	SP107121	RK210_C01	DO48742	RK210
SA515402	LIRI-JP	RK206_B01	SP107112	RK206_B01	DO48738	RK206				PCAWG
SA515407	LIRI-JP	RK206_C01	SP107115	RK206_C01	DO48738	RK206				PCAWG
SA515397	LIRI-JP	RK205_C01	SP107111	RK205_C01	DO48737	RK205				PCAWG
SA595499	LIRI-JP	RK205_Cancer	SP107111	RK205_C01	DO48737	RK205
SA595500	LIRI-JP	RK205_Liver	SP192681	RK205_L01	DO48737	RK205
SA515392	LIRI-JP	RK205_B01	SP107110	RK205_B01	DO48737	RK205				PCAWG
SA515383	LIRI-JP	RK201_C01	SP107104	RK201_C01	DO48733	RK201				PCAWG
SA595495	LIRI-JP	RK201_Cancer	SP107104	RK201_C01	DO48733	RK201
SA595496	LIRI-JP	RK201_Liver	SP192679	RK201_L01	DO48733	RK201
SA515380	LIRI-JP	RK201_B01	SP107102	RK201_B01	DO48733	RK201				PCAWG
SA515386	LIRI-JP	RK202_B01	SP107107	RK202_B01	DO48736	RK202				PCAWG
SA595497	LIRI-JP	RK202_Cancer	SP107109	RK202_C01	DO48736	RK202
SA515389	LIRI-JP	RK202_C01	SP107109	RK202_C01	DO48736	RK202				PCAWG
SA595498	LIRI-JP	RK202_Liver	SP192680	RK202_L01	DO48736	RK202
SA595597	LIRI-JP	RK296_C01	SP192677	RK296_C01	DO48730	RK199
SA515370	LIRI-JP	RK199_B01	SP107096	RK199_B01	DO48730	RK199				PCAWG
SA515373	LIRI-JP	RK199_C01	SP107097	RK199_C01	DO48730	RK199				PCAWG
SA595491	LIRI-JP	RK199_Cancer	SP107097	RK199_C01	DO48730	RK199
SA595492	LIRI-JP	RK199_Liver	SP192676	RK199_L01	DO48730	RK199
SA595494	LIRI-JP	RK200_Liver	SP192678	RK200_L01	DO48732	RK200
SA515375	LIRI-JP	RK200_B01	SP107099	RK200_B01	DO48732	RK200				PCAWG
SA595493	LIRI-JP	RK200_Cancer	SP107101	RK200_C01	DO48732	RK200
SA515377	LIRI-JP	RK200_C01	SP107101	RK200_C01	DO48732	RK200				PCAWG
SA515360	LIRI-JP	RK197_C01	SP107091	RK197_C01	DO48727	RK197				PCAWG
SA595487	LIRI-JP	RK197_Cancer	SP107091	RK197_C01	DO48727	RK197
SA595488	LIRI-JP	RK197_Liver	SP192674	RK197_L01	DO48727	RK197
SA515356	LIRI-JP	RK197_B01	SP107089	RK197_B01	DO48727	RK197				PCAWG
SA515364	LIRI-JP	RK198_B01	SP107092	RK198_B01	DO48728	RK198				PCAWG
SA515367	LIRI-JP	RK198_C01	SP107094	RK198_C01	DO48728	RK198				PCAWG
SA595489	LIRI-JP	RK198_Cancer	SP107094	RK198_C01	DO48728	RK198
SA595490	LIRI-JP	RK198_Liver	SP192675	RK198_L01	DO48728	RK198
SA515344	LIRI-JP	RK195_B01	SP107082	RK195_B01	DO48723	RK195				PCAWG
SA515347	LIRI-JP	RK195_C01	SP107084	RK195_C01	DO48723	RK195				PCAWG
SA595483	LIRI-JP	RK195_Cancer	SP107084	RK195_C01	DO48723	RK195
SA595484	LIRI-JP	RK195_Liver	SP192672	RK195_L01	DO48723	RK195
SA595486	LIRI-JP	RK196_Liver	SP192673	RK196_L01	DO48725	RK196
SA515350	LIRI-JP	RK196_B01	SP107086	RK196_B01	DO48725	RK196				PCAWG
SA515353	LIRI-JP	RK196_C01	SP107088	RK196_C01	DO48725	RK196				PCAWG
SA595485	LIRI-JP	RK196_Cancer	SP107088	RK196_C01	DO48725	RK196
SA515339	LIRI-JP	RK193_C01	SP107080	RK193_C01	DO48721	RK193				PCAWG
SA595481	LIRI-JP	RK193_Cancer	SP107080	RK193_C01	DO48721	RK193
SA595482	LIRI-JP	RK193_Liver	SP192671	RK193_L01	DO48721	RK193
SA515336	LIRI-JP	RK193_B01	SP107079	RK193_B01	DO48721	RK193				PCAWG
SA515330	LIRI-JP	RK191_B01	SP107077	RK191_B01	DO48720	RK191				PCAWG
SA515333	LIRI-JP	RK191_C01	SP107078	RK191_C01	DO48720	RK191				PCAWG
SA595477	LIRI-JP	RK191_Cancer	SP107078	RK191_C01	DO48720	RK191
SA595478	LIRI-JP	RK191_Liver	SP192670	RK191_L01	DO48720	RK191
SA515317	LIRI-JP	RK187_B01	SP107070	RK187_B01	DO48716	RK187				PCAWG
SA515318	LIRI-JP	RK187_C01	SP107071	RK187_C01	DO48716	RK187				PCAWG
SA595470	LIRI-JP	RK187_Cancer	SP107071	RK187_C01	DO48716	RK187
SA595471	LIRI-JP	RK187_Liver	SP192666	RK187_L01	DO48716	RK187
SA595612	LIRI-JP	RK339_C01	SP192667	RK339_C01	DO48716	RK187
SA515316	LIRI-JP	RK186_C01	SP107068	RK186_C01	DO48715	RK186				PCAWG
SA595468	LIRI-JP	RK186_Cancer	SP107068	RK186_C01	DO48715	RK186
SA595469	LIRI-JP	RK186_Liver	SP192665	RK186_L01	DO48715	RK186
SA515315	LIRI-JP	RK186_B01	SP107067	RK186_B01	DO48715	RK186				PCAWG
SA515319	LIRI-JP	RK188_B01	SP107072	RK188_B01	DO48717	RK188				PCAWG
SA515322	LIRI-JP	RK188_C01	SP107073	RK188_C01	DO48717	RK188				PCAWG
SA595472	LIRI-JP	RK188_Cancer	SP107073	RK188_C01	DO48717	RK188
SA595473	LIRI-JP	RK188_Liver	SP192668	RK188_L01	DO48717	RK188
SA595467	LIRI-JP	RK185_Liver	SP192664	RK185_L01	DO48712	RK185
SA515313	LIRI-JP	RK185_B01	SP107062	RK185_B01	DO48712	RK185				PCAWG
SA595466	LIRI-JP	RK185_Cancer	SP107063	RK185_C01	DO48712	RK185
SA515314	LIRI-JP	RK185_C01	SP107063	RK185_C01	DO48712	RK185				PCAWG
SA515324	LIRI-JP	RK190_B01	SP107075	RK190_B01	DO48719	RK190				PCAWG
SA515327	LIRI-JP	RK190_C01	SP107076	RK190_C01	DO48719	RK190				PCAWG
SA595475	LIRI-JP	RK190_Cancer	SP107076	RK190_C01	DO48719	RK190
SA595476	LIRI-JP	RK190_Liver	SP192669	RK190_L01	DO48719	RK190
SA595459	LIRI-JP	RK178_Liver	SP192662	RK178_L01	DO48704	RK178
SA515306	LIRI-JP	RK178_B01	SP107051	RK178_B01	DO48704	RK178				PCAWG
SA595458	LIRI-JP	RK178_Cancer	SP107052	RK178_C01	DO48704	RK178
SA515307	LIRI-JP	RK178_C01	SP107052	RK178_C01	DO48704	RK178				PCAWG
SA595465	LIRI-JP	RK181_Liver	SP192663	RK181_L01	DO48706	RK181
SA515308	LIRI-JP	RK181_B01	SP107054	RK181_B01	DO48706	RK181				PCAWG
SA515309	LIRI-JP	RK181_C01	SP107056	RK181_C01	DO48706	RK181				PCAWG
SA595464	LIRI-JP	RK181_Cancer	SP107056	RK181_C01	DO48706	RK181
SA515302	LIRI-JP	RK175_C01	SP107047	RK175_C01	DO48701	RK175				PCAWG
SA595450	LIRI-JP	RK175_Cancer	SP107047	RK175_C01	DO48701	RK175
SA595451	LIRI-JP	RK175_Liver	SP192659	RK175_L01	DO48701	RK175
SA515301	LIRI-JP	RK175_B01	SP107045	RK175_B01	DO48701	RK175				PCAWG
SA515300	LIRI-JP	RK171_C01	SP107044	RK171_C01	DO48700	RK171				PCAWG
SA595441	LIRI-JP	RK171_Cancer	SP107044	RK171_C01	DO48700	RK171
SA595444	LIRI-JP	RK171_Liver	SP192655	RK171_L01	DO48700	RK171
SA515299	LIRI-JP	RK171_B01	SP107043	RK171_B01	DO48700	RK171				PCAWG
SA515304	LIRI-JP	RK176_B01	SP107049	RK176_B01	DO48703	RK176				PCAWG
SA515305	LIRI-JP	RK176_C01	SP107050	RK176_C01	DO48703	RK176				PCAWG
SA515310	LIRI-JP	RK183_B01	SP107058	RK183_B01	DO48709	RK183				PCAWG
SA515312	LIRI-JP	RK183_C01	SP107060	RK183_C01	DO48709	RK183				PCAWG
SA515227	LIRI-JP	RK081_B01	SP107006	RK081_B01	DO48679	RK081				PCAWG
SA515233	LIRI-JP	RK081_C01	SP107007	RK081_C01	DO48679	RK081				PCAWG
SA594785	LIRI-JP	RK081_Cancer	SP107007	RK081_C01	DO48679	RK081
SA594789	LIRI-JP	RK081_Liver	SP192457	RK081_L01	DO48679	RK081
SA515216	LIRI-JP	RK070_B01	SP106996	RK070_B01	DO48674	RK070				PCAWG
SA515218	LIRI-JP	RK070_C01	SP106998	RK070_C01	DO48674	RK070				PCAWG
SA594656	LIRI-JP	RK070_Cancer	SP106998	RK070_C01	DO48674	RK070
SA594667	LIRI-JP	RK070_Liver	SP192437	RK070_L01	DO48674	RK070
SA515220	LIRI-JP	RK077_B01	SP107001	RK077_B01	DO48677	RK077				PCAWG
SA515222	LIRI-JP	RK077_C01	SP107004	RK077_C01	DO48677	RK077				PCAWG
SA594753	LIRI-JP	RK077_Cancer	SP107004	RK077_C01	DO48677	RK077
SA594756	LIRI-JP	RK077_Liver	SP192448	RK077_L01	DO48677	RK077
SA595605	LIRI-JP	RK328_C01	SP192450	RK328_C01	DO48677	RK077
SA515211	LIRI-JP	RK059_B01	SP106992	RK059_B01	DO48672	RK059				PCAWG
SA594564	LIRI-JP	RK059_Cancer	SP106993	RK059_C01	DO48672	RK059
SA515214	LIRI-JP	RK059_C01	SP106993	RK059_C01	DO48672	RK059				PCAWG
SA594568	LIRI-JP	RK059_Liver	SP192415	RK059_L01	DO48672	RK059
SA595419	LIRI-JP	RK163_Liver	SP192640	RK163_L01	DO48697	RK163
SA515297	LIRI-JP	RK163_B01	SP107039	RK163_B01	DO48697	RK163				PCAWG
SA515298	LIRI-JP	RK163_C01	SP107041	RK163_C01	DO48697	RK163				PCAWG
SA595417	LIRI-JP	RK163_Cancer	SP107041	RK163_C01	DO48697	RK163
SA515283	LIRI-JP	RK149_B01	SP107031	RK149_B01	DO48693	RK149				PCAWG
SA515286	LIRI-JP	RK149_C01	SP107032	RK149_C01	DO48693	RK149				PCAWG
SA595385	LIRI-JP	RK149_Cancer	SP107032	RK149_C01	DO48693	RK149
SA515279	LIRI-JP	RK144_B01	SP107029	RK144_B01	DO48692	RK144				PCAWG
SA515281	LIRI-JP	RK144_C01	SP107030	RK144_C01	DO48692	RK144				PCAWG
SA515294	LIRI-JP	RK162_B01	SP107035	RK162_B01	DO48695	RK162				PCAWG
SA515296	LIRI-JP	RK162_C01	SP107037	RK162_C01	DO48695	RK162				PCAWG
SA595413	LIRI-JP	RK162_Cancer	SP107037	RK162_C01	DO48695	RK162
SA595415	LIRI-JP	RK162_Liver	SP192636	RK162_L01	DO48695	RK162
SA515288	LIRI-JP	RK154_B01	SP107033	RK154_B01	DO48694	RK154				PCAWG
SA515292	LIRI-JP	RK154_C01	SP107034	RK154_C01	DO48694	RK154				PCAWG
SA515268	LIRI-JP	RK136_B01	SP107024	RK136_B01	DO48689	RK136				PCAWG
SA515270	LIRI-JP	RK136_C01	SP107025	RK136_C01	DO48689	RK136				PCAWG
SA515257	LIRI-JP	RK122_B01	SP107018	RK122_B01	DO48686	RK122				PCAWG
SA515261	LIRI-JP	RK122_C01	SP107019	RK122_C01	DO48686	RK122				PCAWG
SA515264	LIRI-JP	RK123_B01	SP107020	RK123_B01	DO48687	RK123				PCAWG
SA515266	LIRI-JP	RK123_C01	SP107023	RK123_C01	DO48687	RK123				PCAWG
SA515244	LIRI-JP	RK119_B01	SP107011	RK119_B01	DO48682	RK119				PCAWG
SA515248	LIRI-JP	RK119_C01	SP107012	RK119_C01	DO48682	RK119				PCAWG
SA595308	LIRI-JP	RK119_Cancer	SP107012	RK119_C01	DO48682	RK119
SA595310	LIRI-JP	RK119_Liver	SP192545	RK119_L01	DO48682	RK119
SA515239	LIRI-JP	RK111_C01	SP107010	RK111_C01	DO48681	RK111				PCAWG
SA595269	LIRI-JP	RK111_Cancer	SP107010	RK111_C01	DO48681	RK111
SA515235	LIRI-JP	RK111_L01	SP107009	RK111_L01	DO48681	RK111				PCAWG
SA595273	LIRI-JP	RK111_Liver	SP107009	RK111_L01	DO48681	RK111
SA515251	LIRI-JP	RK121_B01	SP107016	RK121_B01	DO48684	RK121				PCAWG
SA515254	LIRI-JP	RK121_C01	SP107017	RK121_C01	DO48684	RK121				PCAWG
SA515276	LIRI-JP	RK139_C01	SP107028	RK139_C01	DO48691	RK139				PCAWG
SA515273	LIRI-JP	RK139_B01	SP107027	RK139_B01	DO48691	RK139				PCAWG
SA560692	LIRI-JP	RK010_Liver	SP135214	RK010_L01	DO45099	RK010				PCAWG
SA501454	LIRI-JP	RK010_B	SP98917	RK010_B	DO45099	RK010				PCAWG
SA560984	LIRI-JP	RK010_Cancer	SP98915	RK010_C	DO45099	RK010				PCAWG
SA501456	LIRI-JP	RK010_C	SP98915	RK010_C	DO45099	RK010				PCAWG
SA501441	LIRI-JP	RK005_B	SP98903	RK005_B	DO45095	RK005				PCAWG
SA594207	LIRI-JP	RK005_Cancer	SP98904	RK005_C	DO45095	RK005
SA501442	LIRI-JP	RK005_C	SP98904	RK005_C	DO45095	RK005				PCAWG
SA594209	LIRI-JP	RK005_Liver	SP191761	RK005_L01	DO45095	RK005
SA594235	LIRI-JP	RK006_Liver	SP191784	RK006_L01	DO45096	RK006
SA594223	LIRI-JP	RK006_Cancer	SP98909	RK006_C1	DO45096	RK006
SA501446	LIRI-JP	RK006_C1	SP98909	RK006_C1	DO45096	RK006				PCAWG
SA501444	LIRI-JP	RK006_B	SP98905	RK006_B	DO45096	RK006				PCAWG
SA501448	LIRI-JP	RK006_C2	SP98907	RK006_C2	DO45096	RK006				PCAWG
SA594231	LIRI-JP	RK006_Cancer2	SP98907	RK006_C2	DO45096	RK006
SA501452	LIRI-JP	RK007_C01	SP98913	RK007_C01	DO45097	RK007				PCAWG
SA560659	LIRI-JP	RK007_Cancer	SP98913	RK007_C01	DO45097	RK007				PCAWG
SA560658	LIRI-JP	RK007_Liver	SP135212	RK007_L01	DO45097	RK007				PCAWG
SA595593	LIRI-JP	RK294_C01	SP191790	RK294_C01	DO45097	RK007
SA501450	LIRI-JP	RK007_B01	SP98911	RK007_B01	DO45097	RK007				PCAWG
SA501425	LIRI-JP	RK001_B01	SP98895	RK001_B01	DO45091	RK001				PCAWG
SA501427	LIRI-JP	RK001_C01	SP98896	RK001_C01	DO45091	RK001				PCAWG
SA560642	LIRI-JP	RK001_Cancer	SP98896	RK001_C01	DO45091	RK001				PCAWG
SA560641	LIRI-JP	RK001_Liver	SP135203	RK001_L01	DO45091	RK001				PCAWG
SA560672	LIRI-JP	RK002_Liver	SP135206	RK002_L01	DO45092	RK002				PCAWG
SA501429	LIRI-JP	RK002_B	SP98897	RK002_B	DO45092	RK002				PCAWG
SA560673	LIRI-JP	RK002_Cancer	SP98898	RK002_C	DO45092	RK002				PCAWG
SA501431	LIRI-JP	RK002_C	SP98898	RK002_C	DO45092	RK002				PCAWG
SA560694	LIRI-JP	RK003_Liver	SP135208	RK003_L01	DO45093	RK003				PCAWG
SA501433	LIRI-JP	RK003_B	SP98899	RK003_B	DO45093	RK003				PCAWG
SA560695	LIRI-JP	RK003_Cancer	SP98900	RK003_C	DO45093	RK003				PCAWG
SA501435	LIRI-JP	RK003_C	SP98900	RK003_C	DO45093	RK003				PCAWG
SA501437	LIRI-JP	RK004_B01	SP98901	RK004_B01	DO45094	RK004				PCAWG
SA560702	LIRI-JP	RK004_Cancer	SP98902	RK004_C01	DO45094	RK004				PCAWG
SA501439	LIRI-JP	RK004_C01	SP98902	RK004_C01	DO45094	RK004				PCAWG
SA560742	LIRI-JP	RK004_Liver	SP135210	RK004_L01	DO45094	RK004				PCAWG
SA270467	LIRI-JP	RK172_B01	SP50184	RK172_B01	DO23552	RK172				PCAWG
SA595446	LIRI-JP	RK172_Cancer	SP50185	RK172_C01	DO23552	RK172
SA270468	LIRI-JP	RK172_C01	SP50185	RK172_C01	DO23552	RK172				PCAWG
SA595448	LIRI-JP	RK172_Liver	SP192657	RK172_L01	DO23552	RK172
SA270465	LIRI-JP	RK169_B01	SP50182	RK169_B01	DO23551	RK169				PCAWG
SA595432	LIRI-JP	RK169_Cancer	SP50183	RK169_C01	DO23551	RK169
SA270466	LIRI-JP	RK169_C01	SP50183	RK169_C01	DO23551	RK169				PCAWG
SA595435	LIRI-JP	RK169_Liver	SP192652	RK169_L01	DO23551	RK169
SA270464	LIRI-JP	RK164_C01	SP50181	RK164_C01	DO23550	RK164				PCAWG
SA595421	LIRI-JP	RK164_Cancer	SP50181	RK164_C01	DO23550	RK164
SA595423	LIRI-JP	RK164_Liver	SP192644	RK164_L01	DO23550	RK164
SA270463	LIRI-JP	RK164_B01	SP50180	RK164_B01	DO23550	RK164				PCAWG
SA270441	LIRI-JP	RK134_B01	SP50158	RK134_B01	DO23539	RK134				PCAWG
SA270442	LIRI-JP	RK134_C01	SP50159	RK134_C01	DO23539	RK134				PCAWG
SA595355	LIRI-JP	RK134_Cancer	SP50159	RK134_C01	DO23539	RK134
SA270440	LIRI-JP	RK131_C01	SP50157	RK131_C01	DO23538	RK131				PCAWG
SA595345	LIRI-JP	RK131_Cancer	SP50157	RK131_C01	DO23538	RK131
SA595350	LIRI-JP	RK131_Liver	SP192577	RK131_L01	DO23538	RK131
SA270439	LIRI-JP	RK131_B01	SP50156	RK131_B01	DO23538	RK131				PCAWG
SA270438	LIRI-JP	RK128_C01	SP50155	RK128_C01	DO23537	RK128				PCAWG
SA595338	LIRI-JP	RK128_Cancer	SP50155	RK128_C01	DO23537	RK128
SA595341	LIRI-JP	RK128_Liver	SP192562	RK128_L01	DO23537	RK128
SA270437	LIRI-JP	RK128_B01	SP50154	RK128_B01	DO23537	RK128				PCAWG
SA270435	LIRI-JP	RK125_B01	SP50152	RK125_B01	DO23536	RK125				PCAWG
SA595329	LIRI-JP	RK125_Cancer	SP50153	RK125_C01	DO23536	RK125
SA270436	LIRI-JP	RK125_C01	SP50153	RK125_C01	DO23536	RK125				PCAWG
SA595332	LIRI-JP	RK125_Liver	SP192556	RK125_L01	DO23536	RK125
SA270434	LIRI-JP	RK124_C01	SP50151	RK124_C01	DO23535	RK124				PCAWG
SA595326	LIRI-JP	RK124_Cancer	SP50151	RK124_C01	DO23535	RK124
SA595327	LIRI-JP	RK124_Liver	SP192555	RK124_L01	DO23535	RK124
SA270433	LIRI-JP	RK124_B01	SP50150	RK124_B01	DO23535	RK124				PCAWG
SA595592	LIRI-JP	RK292_C01	SP192551	RK292_C01	DO23534	RK120
SA270432	LIRI-JP	RK120_C01	SP50149	RK120_C01	DO23534	RK120				PCAWG
SA595315	LIRI-JP	RK120_Cancer	SP50149	RK120_C01	DO23534	RK120
SA595318	LIRI-JP	RK120_Liver	SP192548	RK120_L01	DO23534	RK120
SA270431	LIRI-JP	RK120_B01	SP50148	RK120_B01	DO23534	RK120				PCAWG
SA595591	LIRI-JP	RK291_C01	SP192549	RK291_C01	DO23534	RK120
SA270429	LIRI-JP	RK118_B01	SP50146	RK118_B01	DO23533	RK118				PCAWG
SA270430	LIRI-JP	RK118_C01	SP50147	RK118_C01	DO23533	RK118				PCAWG
SA595301	LIRI-JP	RK118_Cancer	SP50147	RK118_C01	DO23533	RK118
SA595305	LIRI-JP	RK118_Liver	SP192543	RK118_L01	DO23533	RK118
SA270428	LIRI-JP	RK117_C01	SP50145	RK117_C01	DO23532	RK117				PCAWG
SA595294	LIRI-JP	RK117_Cancer	SP50145	RK117_C01	DO23532	RK117
SA595296	LIRI-JP	RK117_Liver	SP192541	RK117_L01	DO23532	RK117
SA270427	LIRI-JP	RK117_B01	SP50144	RK117_B01	DO23532	RK117				PCAWG
SA595291	LIRI-JP	RK116_Liver	SP192537	RK116_L01	DO23531	RK116
SA270425	LIRI-JP	RK116_B01	SP50142	RK116_B01	DO23531	RK116				PCAWG
SA595288	LIRI-JP	RK116_Cancer	SP50143	RK116_C01	DO23531	RK116
SA270426	LIRI-JP	RK116_C01	SP50143	RK116_C01	DO23531	RK116				PCAWG
SA270423	LIRI-JP	RK113_C01	SP50141	RK113_C01	DO23530	RK113				PCAWG
SA595276	LIRI-JP	RK113_Cancer	SP50141	RK113_C01	DO23530	RK113
SA595279	LIRI-JP	RK113_Liver	SP50140	RK113_L01	DO23530	RK113
SA270424	LIRI-JP	RK113_L01	SP50140	RK113_L01	DO23530	RK113				PCAWG
SA270461	LIRI-JP	RK156_B01	SP50178	RK156_B01	DO23549	RK156				PCAWG
SA270462	LIRI-JP	RK156_C01	SP50179	RK156_C01	DO23549	RK156				PCAWG
SA595402	LIRI-JP	RK156_Cancer	SP50179	RK156_C01	DO23549	RK156
SA270459	LIRI-JP	RK155_B01	SP50176	RK155_B01	DO23548	RK155				PCAWG
SA270460	LIRI-JP	RK155_C01	SP50177	RK155_C01	DO23548	RK155				PCAWG
SA595398	LIRI-JP	RK155_Cancer	SP50177	RK155_C01	DO23548	RK155
SA595399	LIRI-JP	RK155_Liver	SP192627	RK155_L01	DO23548	RK155
SA270458	LIRI-JP	RK153_C01	SP50175	RK153_C01	DO23547	RK153				PCAWG
SA595394	LIRI-JP	RK153_Cancer	SP50175	RK153_C01	DO23547	RK153
SA270457	LIRI-JP	RK153_B01	SP50174	RK153_B01	DO23547	RK153				PCAWG
SA270455	LIRI-JP	RK152_B01	SP50172	RK152_B01	DO23546	RK152				PCAWG
SA270456	LIRI-JP	RK152_C01	SP50173	RK152_C01	DO23546	RK152				PCAWG
SA595392	LIRI-JP	RK152_Cancer	SP50173	RK152_C01	DO23546	RK152
SA270453	LIRI-JP	RK151_B01	SP50170	RK151_B01	DO23545	RK151				PCAWG
SA270454	LIRI-JP	RK151_C01	SP50171	RK151_C01	DO23545	RK151				PCAWG
SA595388	LIRI-JP	RK151_Cancer	SP50171	RK151_C01	DO23545	RK151
SA595390	LIRI-JP	RK151_Liver	SP192619	RK151_L01	DO23545	RK151
SA270451	LIRI-JP	RK150_B01	SP50168	RK150_B01	DO23544	RK150				PCAWG
SA595386	LIRI-JP	RK150_Cancer	SP50169	RK150_C01	DO23544	RK150
SA270452	LIRI-JP	RK150_C01	SP50169	RK150_C01	DO23544	RK150				PCAWG
SA595380	LIRI-JP	RK145_Liver	SP192605	RK145_L01	DO23543	RK145
SA529837	LIRI-JP	RK281_C01	SP112051	RK281_C01	DO23543	RK145				PCAWG
SA270449	LIRI-JP	RK145_B01	SP50166	RK145_B01	DO23543	RK145				PCAWG
SA595378	LIRI-JP	RK145_Cancer	SP50167	RK145_C01	DO23543	RK145
SA270450	LIRI-JP	RK145_C01	SP50167	RK145_C01	DO23543	RK145				PCAWG
SA270447	LIRI-JP	RK143_B01	SP50164	RK143_B01	DO23542	RK143				PCAWG
SA270448	LIRI-JP	RK143_C01	SP50165	RK143_C01	DO23542	RK143				PCAWG
SA595371	LIRI-JP	RK143_Cancer	SP50165	RK143_C01	DO23542	RK143
SA595374	LIRI-JP	RK143_Liver	SP192603	RK143_L01	DO23542	RK143
SA270445	LIRI-JP	RK140_B01	SP50162	RK140_B01	DO23541	RK140				PCAWG
SA270446	LIRI-JP	RK140_C01	SP50163	RK140_C01	DO23541	RK140				PCAWG
SA595366	LIRI-JP	RK140_Cancer	SP50163	RK140_C01	DO23541	RK140
SA595368	LIRI-JP	RK140_Liver	SP192593	RK140_L01	DO23541	RK140
SA270444	LIRI-JP	RK135_C01	SP50161	RK135_C01	DO23540	RK135				PCAWG
SA595357	LIRI-JP	RK135_Cancer	SP50161	RK135_C01	DO23540	RK135
SA270443	LIRI-JP	RK135_B01	SP50160	RK135_B01	DO23540	RK135				PCAWG
SA560643	LIRI-JP	RK075_Liver	SP135272	RK075_L01	DO23517	RK075				PCAWG
SA270397	LIRI-JP	RK075_B01	SP50114	RK075_B01	DO23517	RK075				PCAWG
SA560644	LIRI-JP	RK075_Cancer	SP50115	RK075_C01	DO23517	RK075				PCAWG
SA270398	LIRI-JP	RK075_C01	SP50115	RK075_C01	DO23517	RK075				PCAWG
SA270395	LIRI-JP	RK074_B01	SP50112	RK074_B01	DO23516	RK074				PCAWG
SA270396	LIRI-JP	RK074_C01	SP50113	RK074_C01	DO23516	RK074				PCAWG
SA594724	LIRI-JP	RK074_Cancer	SP50113	RK074_C01	DO23516	RK074
SA594732	LIRI-JP	RK074_Liver	SP192442	RK074_L01	DO23516	RK074
SA594581	LIRI-JP	RK060_Liver	SP192417	RK060_L01	DO23515	RK060
SA270393	LIRI-JP	RK060_B01	SP50110	RK060_B01	DO23515	RK060				PCAWG
SA270394	LIRI-JP	RK060_C01	SP50111	RK060_C01	DO23515	RK060				PCAWG
SA594576	LIRI-JP	RK060_Cancer	SP50111	RK060_C01	DO23515	RK060
SA594561	LIRI-JP	RK057_Liver	SP192411	RK057_L01	DO23514	RK057
SA270391	LIRI-JP	RK057_B01	SP50108	RK057_B01	DO23514	RK057				PCAWG
SA594558	LIRI-JP	RK057_Cancer	SP50109	RK057_C01	DO23514	RK057
SA270392	LIRI-JP	RK057_C01	SP50109	RK057_C01	DO23514	RK057				PCAWG
SA594553	LIRI-JP	RK053_Liver	SP192405	RK053_L01	DO23513	RK053
SA270389	LIRI-JP	RK053_B01	SP50106	RK053_B01	DO23513	RK053				PCAWG
SA270390	LIRI-JP	RK053_C01	SP50107	RK053_C01	DO23513	RK053				PCAWG
SA594546	LIRI-JP	RK053_Cancer	SP50107	RK053_C01	DO23513	RK053
SA270388	LIRI-JP	RK043_C01	SP50105	RK043_C01	DO23512	RK043				PCAWG
SA594486	LIRI-JP	RK043_Cancer	SP50105	RK043_C01	DO23512	RK043
SA594491	LIRI-JP	RK043_Liver	SP192390	RK043_L01	DO23512	RK043
SA270387	LIRI-JP	RK043_B01	SP50104	RK043_B01	DO23512	RK043				PCAWG
SA270385	LIRI-JP	RK040_B01	SP50102	RK040_B01	DO23511	RK040				PCAWG
SA594463	LIRI-JP	RK040_Cancer	SP50103	RK040_C01	DO23511	RK040
SA270386	LIRI-JP	RK040_C01	SP50103	RK040_C01	DO23511	RK040				PCAWG
SA594473	LIRI-JP	RK040_Liver	SP192263	RK040_L01	DO23511	RK040
SA270383	LIRI-JP	RK038_B01	SP50100	RK038_B01	DO23510	RK038				PCAWG
SA270384	LIRI-JP	RK038_C01	SP50101	RK038_C01	DO23510	RK038				PCAWG
SA594445	LIRI-JP	RK038_Cancer	SP50101	RK038_C01	DO23510	RK038
SA594452	LIRI-JP	RK038_Liver	SP191982	RK038_L01	DO23510	RK038
SA270401	LIRI-JP	RK085_B01	SP50118	RK085_B01	DO23519	RK085				PCAWG
SA270402	LIRI-JP	RK085_C01	SP50119	RK085_C01	DO23519	RK085				PCAWG
SA594801	LIRI-JP	RK085_Cancer	SP50119	RK085_C01	DO23519	RK085
SA594813	LIRI-JP	RK085_Liver	SP192464	RK085_L01	DO23519	RK085
SA270400	LIRI-JP	RK076_C01	SP50117	RK076_C01	DO23518	RK076				PCAWG
SA594739	LIRI-JP	RK076_Cancer	SP50117	RK076_C01	DO23518	RK076
SA594744	LIRI-JP	RK076_Liver	SP192445	RK076_L01	DO23518	RK076
SA270399	LIRI-JP	RK076_B01	SP50116	RK076_B01	DO23518	RK076				PCAWG
SA595259	LIRI-JP	RK105_Liver	SP192511	RK105_L01	DO23528	RK105
SA270419	LIRI-JP	RK105_B01	SP50136	RK105_B01	DO23528	RK105				PCAWG
SA595257	LIRI-JP	RK105_Cancer	SP50137	RK105_C01	DO23528	RK105
SA270420	LIRI-JP	RK105_C01	SP50137	RK105_C01	DO23528	RK105				PCAWG
SA270417	LIRI-JP	RK104_B01	SP50134	RK104_B01	DO23527	RK104				PCAWG
SA270418	LIRI-JP	RK104_C01	SP50135	RK104_C01	DO23527	RK104				PCAWG
SA595251	LIRI-JP	RK104_Cancer	SP50135	RK104_C01	DO23527	RK104
SA595254	LIRI-JP	RK104_Liver	SP192507	RK104_L01	DO23527	RK104
SA270416	LIRI-JP	RK102_C01	SP50133	RK102_C01	DO23526	RK102				PCAWG
SA595242	LIRI-JP	RK102_Cancer	SP50133	RK102_C01	DO23526	RK102
SA595245	LIRI-JP	RK102_Liver	SP192498	RK102_L01	DO23526	RK102
SA270415	LIRI-JP	RK102_B01	SP50132	RK102_B01	DO23526	RK102				PCAWG
SA595240	LIRI-JP	RK101_Liver	SP192495	RK101_L01	DO23525	RK101
SA270413	LIRI-JP	RK101_B01	SP50130	RK101_B01	DO23525	RK101				PCAWG
SA270414	LIRI-JP	RK101_C01	SP50131	RK101_C01	DO23525	RK101				PCAWG
SA595236	LIRI-JP	RK101_Cancer	SP50131	RK101_C01	DO23525	RK101
SA270411	LIRI-JP	RK095_B01	SP50128	RK095_B01	DO23524	RK095				PCAWG
SA595217	LIRI-JP	RK095_Cancer	SP50129	RK095_C01	DO23524	RK095
SA270412	LIRI-JP	RK095_C01	SP50129	RK095_C01	DO23524	RK095				PCAWG
SA595221	LIRI-JP	RK095_Liver	SP192480	RK095_L01	DO23524	RK095
SA595215	LIRI-JP	RK093_Liver	SP192477	RK093_L01	DO23523	RK093
SA270409	LIRI-JP	RK093_B01	SP50126	RK093_B01	DO23523	RK093				PCAWG
SA595212	LIRI-JP	RK093_Cancer	SP50127	RK093_C01	DO23523	RK093
SA270410	LIRI-JP	RK093_C01	SP50127	RK093_C01	DO23523	RK093				PCAWG
SA270408	LIRI-JP	RK090_C01	SP50125	RK090_C01	DO23522	RK090				PCAWG
SA270407	LIRI-JP	RK090_B01	SP50124	RK090_B01	DO23522	RK090				PCAWG
SA270405	LIRI-JP	RK088_B01	SP50122	RK088_B01	DO23521	RK088				PCAWG
SA270406	LIRI-JP	RK088_C01	SP50123	RK088_C01	DO23521	RK088				PCAWG
SA595191	LIRI-JP	RK088_Cancer	SP50123	RK088_C01	DO23521	RK088
SA270404	LIRI-JP	RK087_C01	SP50121	RK087_C01	DO23520	RK087				PCAWG
SA270403	LIRI-JP	RK087_B01	SP50120	RK087_B01	DO23520	RK087				PCAWG
SA270421	LIRI-JP	RK110_B01	SP50138	RK110_B01	DO23529	RK110				PCAWG
SA270422	LIRI-JP	RK110_C01	SP50139	RK110_C01	DO23529	RK110				PCAWG
SA595264	LIRI-JP	RK110_Cancer	SP50139	RK110_C01	DO23529	RK110
SA595265	LIRI-JP	RK110_Liver	SP192523	RK110_L01	DO23529	RK110
SA270381	LIRI-JP	RK030_B01	SP50098	RK030_B01	DO23509	RK030				PCAWG
SA270382	LIRI-JP	RK030_C01	SP50099	RK030_C01	DO23509	RK030				PCAWG
SA594402	LIRI-JP	RK030_Cancer	SP50099	RK030_C01	DO23509	RK030
SA594406	LIRI-JP	RK030_Liver	SP191925	RK030_L01	DO23509	RK030
SA594394	LIRI-JP	RK028_Liver	SP191914	RK028_L01	DO23508	RK028
SA270379	LIRI-JP	RK028_B01	SP50096	RK028_B01	DO23508	RK028				PCAWG
SA594388	LIRI-JP	RK028_Cancer	SP50097	RK028_C01	DO23508	RK028
SA270380	LIRI-JP	RK028_C01	SP50097	RK028_C01	DO23508	RK028				PCAWG
