# Supplementary material for: Comprehensive analysis of ferroptosis-related genes for clinical and biological significance in hepatocellular carcinoma
Source: Discov Oncol. 2023 May 17;14:69. doi: 10.1007/s12672-023-00677-4 (PMC10192498; doi:10.1007/s12672-023-00677-4)
Supplement: Supplementary file 4 — Additional file 4—Table of 49 DEGs with log2FC and p-value. [file 12672_2023_677_MOESM4_ESM.xlsx]

## Sheet: TCGA-LIHC 49DEGs
DEGs	log2FC	adj.P.value
NOS2	1.49754	4.95854e-10
CAPG	1.32935	1.81462e-09
SLC2A3	-0.968283	3.49533e-06
CS	0.664028	3.41556e-13
ACSL4	2.15453	2.31448e-14
ASNS	1.2881	1.18847e-05
TFRC	0.854227	3.37431e-10
PTGS2	-2.4502	6.94465e-20
TUBE1	-1.82665	2.1024e-39
NOX4	2.84156	1.12361e-51
AURKA	2.6792	3.01906e-61
SCD	0.249007	0.359046
HMOX1	-1.38917	3.6182e-11
PCK2	-1.26131	2.54754e-11
DNAJB6	0.49067	4.46282e-13
HSPB1	1.65265	6.0699e-24
IFNG	0.130845	0.762359
STMN1	2.09661	4.65396e-44
HELLS	2.42018	2.29167e-38
GOT1	-1.00563	2.50056e-08
DUSP1	-1.68734	3.76061e-20
ACSL3	0.0790289	0.547634
MT1G	-2.50759	6.03758e-08
ZFP36	-2.17498	3.71293e-45
CDO1	-0.960629	9.84784e-06
GCH1	-1.53271	2.20734e-17
FADS2	0.354788	0.208498
PSAT1	-1.31058	2.15989e-12
DUOX1	2.28701	2.29986e-21
JDP2	-1.21047	3.32311e-20
PLIN2	-1.67522	2.52635e-20
CDKN2A	3.95748	4.40577e-62
SLC7A11	4.30515	3.79497e-41
LURAP1L	-1.01339	1.00251e-08
CBS	-0.932375	0.000201181
G6PD	2.61328	3.01677e-32
SQSTM1	1.06549	7.73695e-10
PRKAA2	1.86909	1.88822e-12
ATF3	-1.76067	1.64337e-22
YY1AP1	0.483059	4.44161e-08
GPT2	-0.811676	0.000184313
NNMT	-2.2343	2.96095e-12
RRM2	3.03859	2.59856e-63
ALOX15B	2.97588	1.54483e-15
NQO1	4.84673	2.17388e-38
AKR1C3	1.58717	9.3194e-27
TXNRD1	1.3749	2.00555e-14
HBA1	-1.40109	0.000157533
SRXN1	1.84075	6.33614e-07

## Sheet: GSE25097
id	logFC	AveExpr	t	P.Value	adj.P.Val	B	Gene.Symbol
100126022_TGI_at	-1.14167	3.20184	-11.4589	3.69e-27	2.22e-26	50.2984	A1BG
100133357_TGI_at	-0.375283	2.00681	-6.11691	1.92e-09	4.83e-09	9.99922	A1CF
100156775_TGI_at	-0.237689	-0.783221	-3.78158	0.000174638	0.000304148	-1.00399	A2LD1
100133229_TGI_at	-0.396506	4.66689	-10.9641	3.22e-25	1.78e-24	45.8611	A2M
100137730_TGI_at	-0.0833635	-4.92889	-3.62508	0.00031841	0.000542416	-1.56868	A2ML1
100156112_TGI_at	-0.0595156	-2.88233	-2.11025	0.0353322	0.0478831	-5.84211	A4GALT
100122072_TGI_at	-0.070268	-4.74454	-1.68012	0.093557	0.118868	-6.65222	A4GNT
100151479_TGI_at	0.311015	0.229623	11.3144	1.38e-26	8.12e-26	48.9906	AAAS
100141722_TGI_at	0.9579	-0.844703	15.4175	3.59e-44	4.77e-43	89.2803	AACS
100150641_TGI_at	0.224792	-5.75747	3.35825	0.000844088	0.00137705	-2.47908	AACSL
100134281_TGI_at	-0.697236	3.90155	-9.89603	3.29e-21	1.51e-20	36.7044	AADAC
100137913_TGI_at	-0.0357751	-6.68366	-1.31888	0.187813	0.226372	-7.192	AADACL2
100133389_TGI_at	0.0603713	-5.95594	2.34399	0.0194684	0.0273499	-5.32613	AADACL3
100128922_TGI_at	0.00423727	-6.11302	0.144965	0.884796	0.90125	-8.05057	AADACL4
100151412_TGI_at	-2.41214	-0.83663	-24.0531	1.48e-85	1e-83	184.342	AADAT
100145120_TGI_at	0.259162	1.14919	5.64147	2.82e-08	6.54e-08	7.38217	AAGAB
100161577_TGI_at	0.510301	0.779605	10.2391	1.81e-22	8.77e-22	39.5791	AAK1
100149206_TGI_at	-0.133347	-0.240549	-4.06262	5.63e-05	0.000102053	0.0664503	AAMP
100143171_TGI_at	-0.0957267	-4.8359	-3.79765	0.000163998	0.000286169	-0.944741	AANAT
100124976_TGI_at	0.171307	2.15756	4.9274	1.13e-06	2.34e-06	3.80533	AARS
100131496_TGI_at	0.90335	0.144598	19.1397	1.08e-61	3.06e-60	129.508	AARS2
100139303_TGI_at	0.244084	-0.818787	5.475	6.93e-08	1.56e-07	6.50984	AARSD1
100141099_TGI_at	-0.0335487	-0.213567	-0.840207	0.401193	0.450377	-7.70801	AASDH
100133984_TGI_at	-0.144707	0.889126	-3.48965	0.00052632	0.000876687	-2.03904	AASDHPPT
100146109_TGI_at	-1.03081	0.69209	-9.83433	5.51e-21	2.5e-20	36.1943	AASS
100146774_TGI_at	0.519549	1.34751	16.4346	7.37e-49	1.2e-47	100.038	AATF
100123162_TGI_at	-0.0685342	-1.85776	-1.48085	0.139274	0.172021	-6.96591	AATK
100140806_TGI_at	-0.608639	3.66918	-9.26618	5.69e-19	2.35e-18	31.6008	ABAT
100129650_TGI_at	-0.370556	1.12802	-7.21391	2.02e-12	5.98e-12	16.7184	ABCA1
100162303_TGI_at	-0.851317	-2.88445	-8.32315	8.2e-16	2.89e-15	24.4124	ABCA10
100122991_TGI_at	0.10366	-5.86914	2.3123	0.0211655	0.029596	-5.39919	ABCA12
100152223_TGI_at	-0.0678182	-5.62751	-0.550024	0.582548	0.627317	-7.90972	ABCA13
100151262_TGI_at	0.118647	-3.54229	1.02086	0.307816	0.354806	-7.54003	ABCA17P
100140396_TGI_at	-0.0679581	-1.32469	-1.08387	0.278942	0.324881	-7.47379	ABCA2
100158504_TGI_at	0.424826	-3.36794	6.82244	2.59e-11	7.26e-11	14.2149	ABCA3
100160340_TGI_at	0.138731	-1.64217	2.04232	0.0416433	0.0557754	-5.98209	ABCA4
100132639_TGI_at	0.0835226	0.846121	1.30784	0.191529	0.230605	-7.20646	ABCA5
100126543_TGI_at	-0.892947	1.81621	-8.89912	1.03e-17	3.98e-17	28.736	ABCA6
100142852_TGI_at	0.26594	-3.13221	4.27867	2.25e-05	4.21e-05	0.938117	ABCA7
100147002_TGI_at	-1.90556	1.35227	-14.3618	2.03e-39	2.19e-38	78.3798	ABCA8
100147080_TGI_at	-1.55561	-1.20009	-12.8979	4.56e-33	3.67e-32	63.8222	ABCA9
100152112_TGI_at	-0.579891	0.892007	-5.75279	1.53e-08	3.6e-08	7.97836	ABCB1
100125066_TGI_at	0.296504	1.70199	6.80205	2.95e-11	8.24e-11	14.0876	ABCB10
100144506_TGI_at	-0.93792	2.7444	-9.78657	8.19e-21	3.68e-20	35.801	ABCB4
100144006_TGI_at	0.163849	-5.1749	4.18465	3.37e-05	6.22e-05	0.553625	ABCB5
100149526_TGI_at	0.308361	-0.319824	4.89442	1.33e-06	2.73e-06	3.65065	ABCB6
100125306_TGI_at	-0.0862133	1.40297	-2.80866	0.00516906	0.00778049	-4.14358	ABCB7
100157546_TGI_at	0.454664	-2.40608	11.4591	3.68e-27	2.22e-26	50.301	ABCB8
100148060_TGI_at	0.425144	-3.52123	6.9934	8.62e-12	2.47e-11	15.2941	ABCB9
100140237_TGI_at	-0.159377	-1.95508	-2.60257	0.00952703	0.0139216	-4.69371	ABCC1
100126318_TGI_at	0.708318	-2.19128	14.9913	3.08e-42	3.79e-41	84.8441	ABCC10
100140694_TGI_at	-0.248287	-1.6384	-3.26573	0.00116658	0.00187874	-2.77925	ABCC11
100147447_TGI_at	-0.00651697	-5.96799	-0.280295	0.779367	0.807233	-8.02177	ABCC12
100144251_TGI_at	0.146838	-6.02882	2.31418	0.0210613	0.029464	-5.39488	ABCC13
100128615_TGI_at	-0.242023	1.11647	-3.22471	0.00134331	0.0021534	-2.90976	ABCC2
100155268_TGI_at	-0.307669	2.17637	-3.99408	7.47e-05	0.000134089	-0.201263	ABCC3
100135039_TGI_at	1.06446	-0.606434	10.4118	4.11e-23	2.05e-22	41.0505	ABCC4
100126465_TGI_at	0.613779	1.10531	11.391	6.86e-27	4.08e-26	49.6826	ABCC5
100140132_TGI_at	-0.262732	-1.11455	-5.01437	7.4e-07	1.55e-06	4.21771	ABCC6
100146303_TGI_at	0.0273666	-4.70143	0.971624	0.331706	0.380101	-7.58903	ABCC8
100144553_TGI_at	-1.29001	0.78651	-15.2439	2.22e-43	2.86e-42	87.4674	ABCC9
100144598_TGI_at	0.745052	-1.95685	14.7495	3.78e-41	4.42e-40	82.3486	ABCD1
100137443_TGI_at	0.0147132	-6.23144	0.309905	0.756762	0.786886	-8.01303	ABCD2
100148667_TGI_at	-0.33301	2.44815	-10.9419	3.93e-25	2.16e-24	45.6646	ABCD3
100130030_TGI_at	-0.0837934	0.686666	-2.15222	0.0318568	0.0434305	-5.75337	ABCD4
100124255_TGI_at	0.298379	2.0877	12.1302	7.2e-30	4.95e-29	56.4991	ABCF1
100145542_TGI_at	0.345261	-0.462229	7.44312	4.32e-13	1.33e-12	18.2369	ABCF2
100136243_TGI_at	0.067582	0.757992	2.44857	0.0146844	0.020998	-5.07814	ABCF3
100157349_TGI_at	-0.137398	2.22347	-1.79008	0.0740449	0.0955207	-6.46238	ABCG1
100141222_TGI_at	-1.50025	0.0665508	-12.2533	2.24e-30	1.58e-29	57.658	ABCG2
100147113_TGI_at	-0.0461051	-4.2876	-1.71673	0.086646	0.110694	-6.59033	ABCG4
100135856_TGI_at	-0.153119	-0.118228	-1.63556	0.102561	0.129515	-6.72577	ABCG5
100123300_TGI_at	-0.0765612	2.13118	-0.701865	0.483089	0.532037	-7.81466	ABCG8
100141913_TGI_at	-0.317692	-3.06627	-5.04754	6.27e-07	1.32e-06	4.3767	ABHD1
100145378_TGI_at	-0.04042	1.89739	-1.03888	0.299361	0.346099	-7.52149	ABHD10
100122522_TGI_at	0.231251	0.0542678	5.27371	1.99e-07	4.35e-07	5.48604	ABHD11
100128729_TGI_at	0.505973	0.641166	14.1028	2.84e-38	2.91e-37	75.7531	ABHD12
100133637_TGI_at	0.370489	-6.09387	5.84901	8.93e-09	2.14e-08	8.50189	ABHD12B
100125581_TGI_at	-0.227311	0.205695	-6.48142	2.18e-10	5.77e-10	12.1287	ABHD13
100133681_TGI_at	-0.406852	2.70298	-8.44033	3.42e-16	1.23e-15	25.2746	ABHD14B
100126824_TGI_at	-0.20712	0.0116107	-2.81948	0.00500075	0.00753908	-4.1136	ABHD15
100160829_TGI_at	-0.277491	4.01556	-8.97038	5.91e-18	2.31e-17	29.2856	ABHD2
100143597_TGI_at	0.17444	1.87656	4.47931	9.28e-06	1.78e-05	1.78515	ABHD3
100137061_TGI_at	0.688549	-0.186098	17.1017	5.56e-52	1.04e-50	107.205	ABHD4
100148614_TGI_at	-0.31443	0.0365584	-5.46752	7.21e-08	1.63e-07	6.47117	ABHD5
100128466_TGI_at	-0.706074	1.01421	-10.1071	5.57e-22	2.63e-21	38.4656	ABHD6
100160731_TGI_at	0.16011	-1.95784	5.61959	3.18e-08	7.34e-08	7.26618	ABHD8
100121695_TGI_at	0.285767	2.68738	11.2721	2.02e-26	1.18e-25	48.6095	ABI1
100150283_TGI_at	0.209118	0.867586	4.64651	4.32e-06	8.53e-06	2.51831	ABI2
100140196_TGI_at	-0.912733	-0.0399853	-14.333	2.72e-39	2.92e-38	78.087	ABI3
100156852_TGI_at	-1.96153	-1.4215	-16.262	4.67e-48	7.39e-47	98.1965	ABI3BP
100161048_TGI_at	0.3313	-0.353073	7.63528	1.15e-13	3.65e-13	19.5392	ABL1
100138671_TGI_at	0.189336	-1.97417	3.64707	0.000293009	0.000500703	-1.49068	ABL2
100152772_TGI_at	-0.0609871	2.7592	-1.51068	0.1315	0.163221	-6.92145	ABLIM1
100124900_TGI_at	-0.0990019	-1.81454	-1.46215	0.144327	0.17774	-6.99334	ABLIM2
100147004_TGI_at	-1.10346	1.78074	-15.2681	1.72e-43	2.23e-42	87.7198	ABLIM3
100151369_TGI_at	0.0676927	-3.75537	2.24174	0.0254148	0.0351383	-5.55837	ABO
100134288_TGI_at	-0.170964	-2.78728	-1.94858	0.051903	0.0685704	-6.16784	ABP1
100143609_TGI_at	-0.402378	0.0468415	-6.06027	2.67e-09	6.63e-09	9.67777	ABR
100140243_TGI_at	0.0184427	-6.21092	0.68643	0.49276	0.541236	-7.82537	ABRA
100133943_TGI_at	0.2598	0.490146	7.7352	5.72e-14	1.84e-13	20.2267	ABT1
100161664_TGI_at	0.0436573	-2.56081	1.41129	0.15878	0.19415	-7.06619	ABTB1
100151543_TGI_at	0.241994	-0.537133	3.78888	0.000169723	0.000295902	-0.977087	ABTB2
100155301_TGI_at	-1.12336	2.72993	-19.222	4.34e-62	1.25e-60	130.418	ACAA1
100124274_TGI_at	1.02279	0.382646	18.5515	7.22e-59	1.81e-57	123.02	ACACA
100148793_TGI_at	-0.653156	1.9316	-8.19434	2.12e-15	7.32e-15	23.4752	ACACB
100159726_TGI_at	-0.150448	0.570001	-2.97652	0.00305637	0.0047286	-3.66553	ACAD10
100127293_TGI_at	-0.854715	2.68376	-15.6965	1.9e-45	2.66e-44	92.2085	ACAD11
100122997_TGI_at	-0.339184	-0.98579	-8.3038	9.47e-16	3.32e-15	24.2709	ACAD8
100122359_TGI_at	0.184139	1.16952	6.09102	2.24e-09	5.58e-09	9.85199	ACAD9
100144348_TGI_at	-2.06399	-0.356663	-14.8358	1.55e-41	1.84e-40	83.237	ACADL
100144882_TGI_at	-0.851468	1.71061	-14.0384	5.45e-38	5.52e-37	75.1041	ACADM
100139161_TGI_at	-1.2555	-0.141209	-21.4602	6.15e-73	2.74e-71	155.343	ACADS
100123887_TGI_at	-0.811555	2.99275	-12.3703	7.38e-31	5.31e-30	58.7643	ACADSB
100156027_TGI_at	-0.818927	3.11969	-20.2405	5.18e-67	1.79e-65	141.728	ACADVL
100128241_TGI_at	0.400012	-3.25297	7.04925	5.99e-12	1.73e-11	15.6514	ACAN
100143033_TGI_at	-0.660075	-1.85742	-9.09015	2.31e-18	9.21e-18	30.2165	ACAP1
100140292_TGI_at	0.19227	-0.269305	5.76228	1.45e-08	3.43e-08	8.02968	ACAP2
100124856_TGI_at	0.0209429	-2.99886	0.941501	0.346902	0.396096	-7.61782	ACAP3
100150455_TGI_at	-0.879227	3.38938	-14.5022	4.82e-40	5.33e-39	79.8122	ACAT1
100139794_TGI_at	-0.157212	2.50167	-2.28803	0.0225515	0.0314077	-5.4545	ACAT2
100128074_TGI_at	0.202787	3.06187	8.20661	1.94e-15	6.7e-15	23.5641	ACBD3
100131979_TGI_at	-0.489482	-0.181455	-6.52245	1.69e-10	4.51e-10	12.3749	ACBD4
100153910_TGI_at	-0.042647	2.28549	-1.18042	0.238392	0.281241	-7.36465	ACBD5
100130331_TGI_at	0.763103	0.651396	20.1116	2.18e-66	7.38e-65	140.293	ACBD6
100126593_TGI_at	1.01703	-3.73913	14.6137	1.53e-40	1.75e-39	80.9532	ACBD7
100122439_TGI_at	0.0275524	-4.64535	0.591951	0.55415	0.600601	-7.88577	ACCN1
100143879_TGI_at	1.03671	-4.19095	10.818	1.18e-24	6.32e-24	44.5733	ACCN2
100149115_TGI_at	0.751396	-3.46178	10.4022	4.46e-23	2.22e-22	40.9681	ACCN3
100151477_TGI_at	-0.0592847	-2.95789	-2.50978	0.012395	0.0178712	-4.92807	ACCN4
100148449_TGI_at	-0.0425575	-6.32129	-2.07667	0.0383413	0.0516513	-5.91187	ACCN5
100124348_TGI_at	-0.474408	0.322622	-6.54383	1.48e-10	3.97e-10	12.5038	ACCS
100151251_TGI_at	-0.00247264	-5.50266	-0.106237	0.915437	0.927963	-8.05544	ACCSL
100123139_TGI_at	0.467122	-0.351104	11.2122	3.48e-26	2.01e-25	48.0711	ACD
100162054_TGI_at	0.169006	-3.50265	6.09581	2.18e-09	5.43e-09	9.87918	ACE
100134205_TGI_at	-1.58579	-1.68787	-9.57916	4.53e-20	1.96e-19	34.1079	ACE2
100131185_TGI_at	-0.0286371	-5.7208	-0.966918	0.334051	0.382583	-7.59359	ACER1
100138426_TGI_at	-0.43814	-4.98535	-6.85324	2.13e-11	6e-11	14.4076	ACER2
100159015_TGI_at	0.149828	-0.1798	3.24787	0.00124068	0.00199365	-2.83626	ACER3
100124610_TGI_at	0.0972237	-3.77297	2.07301	0.0386825	0.0520837	-5.91941	ACHE
100159527_TGI_at	0.126375	-1.0885	4.25336	2.51e-05	4.68e-05	0.833824	ACIN1
100148570_TGI_at	0.721584	-0.689467	12.977	2.11e-33	1.72e-32	64.5901	ACLY
100142830_TGI_at	-1.11917	0.724934	-8.9341	7.85e-18	3.05e-17	29.0053	ACMSD
100146729_TGI_at	-0.124395	-0.44209	-1.79781	0.0728087	0.0940332	-6.44858	ACN9
100139056_TGI_at	-0.475564	3.01477	-11.332	1.17e-26	6.94e-26	49.1496	ACO1
100149910_TGI_at	-0.434582	-3.29228	-5.50116	6.03e-08	1.37e-07	6.64538	ACOT11
100138695_TGI_at	-1.48378	1.63806	-12.7602	1.74e-32	1.36e-31	62.4919	ACOT12
100135818_TGI_at	-0.202242	3.42338	-4.11174	4.59e-05	8.37e-05	0.260935	ACOT13
100141502_TGI_at	-0.353566	0.107731	-4.79394	2.16e-06	4.36e-06	3.18522	ACOT4
100126384_TGI_at	-0.306412	-4.63862	-3.80318	0.000160477	0.000280376	-0.924279	ACOT6
100133355_TGI_at	0.32018	0.540043	7.32278	9.76e-13	2.94e-12	17.4349	ACOT7
100141366_TGI_at	1.12318	-3.61099	17.1099	5.09e-52	9.52e-51	107.294	ACOT8
100145695_TGI_at	0.0254955	1.37641	0.679452	0.497166	0.545479	-7.83014	ACOT9
100152267_TGI_at	-0.446789	3.8716	-12.4875	2.41e-31	1.77e-30	59.8784	ACOX1
100146674_TGI_at	-0.477182	2.75119	-6.63135	8.63e-11	2.34e-10	13.0348	ACOX2
100136924_TGI_at	-0.128362	-1.97255	-2.68901	0.00740525	0.0109629	-4.46791	ACOX3
100152860_TGI_at	-0.0234805	-4.29758	-0.743855	0.457313	0.506674	-7.7843	ACOXL
100138381_TGI_at	0.0391843	1.63741	0.774564	0.438962	0.488258	-7.76099	ACP1
100135207_TGI_at	-0.0234484	1.78375	-0.564129	0.572919	0.618163	-7.90186	ACP2
100161626_TGI_at	-0.748968	-1.38708	-7.93615	1.38e-14	4.56e-14	21.6306	ACP5
100128577_TGI_at	0.513198	0.63201	9.88828	3.51e-21	1.61e-20	36.6402	ACP6
100128568_TGI_at	0.48178	-0.219517	6.78779	3.23e-11	9e-11	13.9988	ACPL2
100157258_TGI_at	-0.114664	-4.2766	-3.21576	0.00138502	0.00221672	-2.93802	ACPP
100137208_TGI_at	0.147172	-3.47056	4.28019	2.24e-05	4.18e-05	0.94442	ACPT
100140886_TGI_at	0.0591851	-3.02763	0.845001	0.398514	0.447814	-7.70397	ACRC
100155372_TGI_at	0.237954	-5.83838	5.31669	1.59e-07	3.51e-07	5.70177	ACRV1
100159962_TGI_at	-0.141839	-3.90047	-1.93252	0.0538582	0.0709578	-6.19881	ACSBG1
100124892_TGI_at	0.202151	-6.24116	5.30737	1.67e-07	3.68e-07	5.65484	ACSBG2
100160344_TGI_at	0.213393	1.06259	3.35649	0.000849381	0.00138519	-2.48489	ACSF2
100144645_TGI_at	-0.417287	-0.965184	-6.3276	5.53e-10	1.43e-09	11.2172	ACSF3
100124490_TGI_at	-0.64594	3.91908	-14.011	7.19e-38	7.22e-37	74.8279	ACSL1
100128071_TGI_at	-0.0169134	2.22142	-0.331147	0.740672	0.772288	-8.00621	ACSL3
100161132_TGI_at	1.41121	1.41663	12.5519	1.3e-31	9.68e-31	60.4931	ACSL4
100123700_TGI_at	-0.937549	2.97683	-13.4559	1.88e-35	1.68e-34	69.2859	ACSL5
100147670_TGI_at	0.062065	-2.1689	0.43474	0.663938	0.702285	-7.96651	ACSL6
100132351_TGI_at	0.89985	0.0652038	5.45145	7.86e-08	1.77e-07	6.38826	ACSM1
100155896_TGI_at	-0.872114	1.50965	-6.53268	1.59e-10	4.24e-10	12.4365	ACSM2A
100154193_TGI_at	-0.051518	-1.34433	-0.470327	0.638326	0.679408	-7.9504	ACSM2B
100135737_TGI_at	-1.88124	-0.00245111	-16.2974	3.2e-48	5.08e-47	98.5739	ACSM3
100140604_TGI_at	0.0283894	-3.83859	0.512243	0.608707	0.651835	-7.9298	ACSM4
100127889_TGI_at	-1.34744	2.23287	-11.4855	2.89e-27	1.76e-26	50.5405	ACSM5
100135255_TGI_at	0.13456	-0.545327	1.61467	0.107012	0.134723	-6.75957	ACSS1
100156233_TGI_at	0.338322	1.55823	5.41476	9.54e-08	2.13e-07	6.19988	ACSS2
100127772_TGI_at	-0.458527	1.36373	-5.42628	8.98e-08	2.01e-07	6.25891	ACSS3
100138628_TGI_at	0.196171	-4.6402	5.41472	9.54e-08	2.13e-07	6.19965	ACTA1
100152725_TGI_at	-0.189485	2.80005	-2.26782	0.0237652	0.032999	-5.50011	ACTA2
100137724_TGI_at	0.0464662	-6.90952	1.51333	0.130827	0.162431	-6.91746	ACTBL2
100151929_TGI_at	-0.406567	-5.47587	-5.33808	1.43e-07	3.15e-07	5.80968	ACTC1
100161511_TGI_at	0.433224	-2.65843	4.09821	4.86e-05	8.84e-05	0.207132	ACTG2
100153465_TGI_at	0.402447	0.320983	8.40407	4.49e-16	1.6e-15	25.0068	ACTL6A
100153800_TGI_at	0.0241925	-2.66842	0.912764	0.361806	0.411191	-7.64445	ACTL6B
100141972_TGI_at	-0.0705366	-3.58989	-2.62819	0.0088475	0.0129917	-4.62753	ACTL7A
100121944_TGI_at	0.0225183	-2.65318	0.937509	0.348949	0.398182	-7.62157	ACTL7B
100135277_TGI_at	0.532576	-4.37698	5.36094	1.27e-07	2.81e-07	5.92549	ACTL8
100127164_TGI_at	-0.0129495	-3.20229	-0.553906	0.57989	0.624753	-7.90758	ACTL9
100151018_TGI_at	1.54608	-3.75711	11.5927	1.08e-27	6.69e-27	51.5186	ACTN2
100161572_TGI_at	0.100955	-4.12495	2.83436	0.00477721	0.00721954	-4.07214	ACTN3
100130553_TGI_at	0.0764915	1.736	2.71937	0.00676772	0.0100686	-4.38692	ACTR10
100146028_TGI_at	0.221579	2.19704	5.84111	9.34e-09	2.23e-08	8.45862	ACTR1A
100162427_TGI_at	0.173039	0.373538	5.33711	1.43e-07	3.16e-07	5.80482	ACTR1B
100130094_TGI_at	0.0627433	2.70314	2.20978	0.0275718	0.0379147	-5.62889	ACTR2
100134098_TGI_at	0.113621	2.92092	5.27615	1.97e-07	4.3e-07	5.49823	ACTR3
100148001_TGI_at	0.084675	0.284809	1.7991	0.072604	0.0937823	-6.44627	ACTR3B
100144075_TGI_at	-0.787942	-0.79178	-8.88762	1.13e-17	4.34e-17	28.6475	ACTR3C
100152331_TGI_at	0.457891	-0.364295	10.0167	1.2e-21	5.58e-21	37.7081	ACTR5
100149242_TGI_at	0.410458	-0.280762	10.1247	4.8e-22	2.28e-21	38.613	ACTR6
100151872_TGI_at	0.214843	-0.769387	6.34946	4.85e-10	1.26e-09	11.3456	ACTR8
100152851_TGI_at	0.0630433	-5.73155	2.45517	0.0144206	0.0206371	-5.06212	ACTRT1
100134016_TGI_at	-0.0194671	-4.71901	-0.723778	0.46954	0.518473	-7.79904	ACTRT2
100156745_TGI_at	-0.00544623	-0.219115	-0.117155	0.906784	0.920741	-8.05422	ACVR1
100137896_TGI_at	0.179769	1.70748	3.51475	0.000480081	0.000802993	-1.95313	ACVR1B
100162569_TGI_at	-0.856591	-3.88295	-8.83801	1.66e-17	6.33e-17	28.2671	ACVR1C
100147651_TGI_at	-0.275392	1.40234	-7.55702	1.98e-13	6.19e-13	19.0056	ACVR2A
100144090_TGI_at	-0.220599	-2.53549	-4.51204	8.01e-06	1.55e-05	1.92672	ACVR2B
100136795_TGI_at	0.407662	-0.597667	5.57908	3.96e-08	9.08e-08	7.05254	ACVRL1
100163056_TGI_at	-0.556482	2.83682	-9.2091	8.98e-19	3.66e-18	31.1498	ACY1
100129199_TGI_at	-0.538711	-0.762907	-5.75517	1.51e-08	3.56e-08	7.99121	ACY3
100162758_TGI_at	0.620012	0.287616	10.0923	6.31e-22	2.98e-21	38.3414	ACYP1
100153747_TGI_at	-0.692312	1.3745	-11.3914	6.84e-27	4.07e-26	49.6865	ACYP2
100145879_TGI_at	0.459852	-0.480004	7.13186	3.48e-12	1.02e-11	16.1842	ADA
100126854_TGI_at	0.180475	-6.3099	2.55474	0.0109212	0.0158448	-4.81553	ADAD1
100159618_TGI_at	-0.0374173	-3.08258	-1.48113	0.139201	0.171941	-6.9655	ADAD2
100150556_TGI_at	0.472666	-1.75689	6.37525	4.15e-10	1.08e-09	11.4976	ADAL
100124678_TGI_at	0.127786	2.62274	4.61453	5.01e-06	9.85e-06	2.37619	ADAM10
100125853_TGI_at	0.0414205	-3.55602	1.53418	0.125618	0.156425	-6.88581	ADAM11
100125027_TGI_at	1.02209	-3.0482	8.90913	9.54e-18	3.69e-17	28.813	ADAM12
100155037_TGI_at	0.453912	-1.02264	10.7705	1.79e-24	9.54e-24	44.1568	ADAM15
100126288_TGI_at	0.0414864	-1.03733	0.911678	0.362377	0.411737	-7.64544	ADAM17
100149591_TGI_at	-0.0791053	-5.57495	-3.7405	0.000204882	0.00035494	-1.15441	ADAM18
100132327_TGI_at	-0.117053	-0.339615	-1.67633	0.0942982	0.119742	-6.65856	ADAM19
100142661_TGI_at	0.0365313	-6.34648	0.984744	0.325225	0.373184	-7.57621	ADAM2
100144446_TGI_at	0.159258	-4.0595	2.62463	0.00893925	0.0131166	-4.63676	ADAM20
100159464_TGI_at	0.303445	-5.25938	5.7432	1.61e-08	3.8e-08	7.9266	ADAM21
100142215_TGI_at	0.463237	-6.09674	8.34178	7.14e-16	2.52e-15	24.5489	ADAM22
100132961_TGI_at	0.666146	-4.41113	7.75628	4.93e-14	1.59e-13	20.3727	ADAM23
100158496_TGI_at	-0.400751	-3.93104	-3.49877	0.000509053	0.000849016	-2.00788	ADAM28
100162746_TGI_at	-0.0337922	-6.20156	-1.20983	0.226916	0.269019	-7.32957	ADAM29
100139471_TGI_at	-0.00668325	-6.74191	-0.276618	0.782188	0.809704	-8.0228	ADAM30
100125475_TGI_at	0.00509438	-4.35187	0.0682388	0.945623	0.95327	-8.05876	ADAM32
100141603_TGI_at	-0.198108	-4.13737	-3.32941	0.000934441	0.00151801	-2.57353	ADAM33
100152076_TGI_at	-0.00157554	-4.52379	-0.0489214	0.961001	0.966347	-8.05989	ADAM3A
100152296_TGI_at	-0.116886	-4.71789	-4.67087	3.86e-06	7.64e-06	2.62721	ADAM5P
100155480_TGI_at	0.0270096	-4.45919	1.07038	0.284962	0.331018	-7.4883	ADAM6
100158848_TGI_at	-0.0351656	-4.89643	-1.2752	0.20283	0.243176	-7.24852	ADAM7
100127160_TGI_at	-0.249518	-1.61417	-3.64171	0.00029902	0.000510636	-1.50974	ADAM8
100133336_TGI_at	0.34339	-2.42857	5.35275	1.32e-07	2.92e-07	5.88397	ADAM9
100153779_TGI_at	0.763673	-3.20014	5.05664	6e-07	1.26e-06	4.42051	ADAMDEC1
100152474_TGI_at	-1.85301	1.06208	-21.0815	4.28e-71	1.74e-69	151.111	ADAMTS1
100138367_TGI_at	-0.0438243	-3.77729	-1.72222	0.0856462	0.109511	-6.58094	ADAMTS10
100148312_TGI_at	-0.502716	-2.43531	-6.46958	2.34e-10	6.2e-10	12.0578	ADAMTS12
100140787_TGI_at	-2.57606	-0.286088	-39.9477	7.54e-158	6.19e-155	350.465	ADAMTS13
100141024_TGI_at	-0.112002	-3.19547	-4.76049	2.53e-06	5.09e-06	3.03226	ADAMTS14
100155718_TGI_at	-0.0473659	-3.11911	-2.1294	0.0337085	0.0458442	-5.80184	ADAMTS15
100126023_TGI_at	0.294671	-1.43217	2.3115	0.02121	0.0296514	-5.40103	ADAMTS17
100126943_TGI_at	0.670051	-5.25413	6.07992	2.39e-09	5.94e-09	9.78898	ADAMTS18
100128030_TGI_at	0.0769666	-6.34008	2.35901	0.0187066	0.026339	-5.29116	ADAMTS19
100135233_TGI_at	-1.80801	-2.63603	-22.0171	1.2e-75	5.66e-74	161.574	ADAMTS2
100150295_TGI_at	-0.00437556	-5.81953	-0.164558	0.869358	0.887826	-8.04754	ADAMTS20
100151740_TGI_at	-0.64374	-4.11424	-5.64549	2.76e-08	6.4e-08	7.40352	ADAMTS3
100127399_TGI_at	-1.00851	2.05398	-12.1808	4.46e-30	3.09e-29	56.9749	ADAMTS4
100157205_TGI_at	-0.197276	-1.25063	-2.36821	0.018253	0.0257465	-5.26964	ADAMTS5
100135882_TGI_at	0.619734	-3.24175	7.22817	1.84e-12	5.45e-12	16.8118	ADAMTS6
100161770_TGI_at	-0.356979	-4.00242	-6.94505	1.18e-11	3.36e-11	14.9866	ADAMTS8
100158959_TGI_at	0.136652	0.645928	1.5947	0.11141	0.139968	-6.79149	ADAMTS9
100130133_TGI_at	-0.474642	-3.12923	-9.15685	1.36e-18	5.49e-18	30.7388	ADAMTSL1
100140656_TGI_at	-1.83477	-0.936886	-24.1977	2.95e-86	2.03e-84	185.955	ADAMTSL2
100146878_TGI_at	-1.36315	-1.18718	-15.5553	8.43e-45	1.14e-43	90.7245	ADAMTSL3
100161941_TGI_at	-0.072076	-2.44667	-3.08727	0.00213197	0.00334672	-3.33548	ADAMTSL5
100160260_TGI_at	-0.282575	-2.1788	-7.33812	8.8e-13	2.66e-12	17.5366	ADAP1
100122975_TGI_at	-0.738243	-1.13516	-10.5292	1.48e-23	7.58e-23	42.0599	ADAP2
100157813_TGI_at	0.454128	3.58056	20.8858	3.82e-70	1.5e-68	148.924	ADAR
100135028_TGI_at	-0.360053	-1.13078	-6.11682	1.92e-09	4.83e-09	9.99866	ADARB1
100147812_TGI_at	-0.0580132	-2.56537	-2.04727	0.0411523	0.055179	-5.97203	ADARB2
100152305_TGI_at	0.271057	-1.59715	4.46159	1.01e-05	1.93e-05	1.70887	ADAT1
100155801_TGI_at	-0.0192429	-2.02165	-0.287819	0.773604	0.801724	-8.01963	ADAT2
100123229_TGI_at	-0.0274775	-2.42068	-0.634126	0.526288	0.573878	-7.85991	ADAT3
100147658_TGI_at	0.0560461	-3.87105	2.17166	0.0303496	0.0415229	-5.71169	ADC
100128157_TGI_at	0.407264	-0.205048	7.08419	4.77e-12	1.38e-11	15.8761	ADCK1
100122303_TGI_at	-0.140033	-0.231156	-3.23726	0.00128675	0.00206511	-2.86998	ADCK4
100157316_TGI_at	0.466434	-2.42565	10.6646	4.55e-24	2.37e-23	43.2333	ADCK5
100135573_TGI_at	-1.2718	-1.83665	-8.88876	1.12e-17	4.31e-17	28.6563	ADCY1
100132875_TGI_at	-0.612128	-3.21767	-5.298	1.76e-07	3.85e-07	5.60776	ADCY10
100138993_TGI_at	-0.071584	-4.67101	-1.84377	0.0658068	0.0856019	-6.36537	ADCY2
100151982_TGI_at	-0.247739	0.652199	-3.39447	0.000742158	0.00121813	-2.35939	ADCY3
100151029_TGI_at	-0.145148	-0.440669	-2.16821	0.0306127	0.0418511	-5.71911	ADCY4
100146795_TGI_at	-1.03806	-2.90952	-13.819	4.99e-37	4.82e-36	72.8999	ADCY5
100151757_TGI_at	1.09201	-0.450666	20.1533	1.37e-66	4.68e-65	140.757	ADCY6
100130346_TGI_at	-0.322489	0.401951	-5.50463	5.92e-08	1.34e-07	6.66338	ADCY7
100160432_TGI_at	-0.132988	-4.79319	-2.06006	0.0399087	0.0536469	-5.94596	ADCY8
100153100_TGI_at	0.448013	0.450617	8.83703	1.67e-17	6.38e-17	28.2596	ADCY9
100150266_TGI_at	-0.724108	-4.12408	-5.5316	5.12e-08	1.16e-07	6.80385	ADCYAP1
100147856_TGI_at	0.0331474	-4.74806	0.449118	0.653541	0.693437	-7.96016	ADCYAP1R1
100153132_TGI_at	0.158904	2.21729	5.36984	1.21e-07	2.68e-07	5.9707	ADD1
100139701_TGI_at	-0.0560494	-3.24116	-2.11355	0.0350475	0.0475151	-5.83519	ADD2
100122860_TGI_at	-0.357682	2.11222	-5.61379	3.28e-08	7.57e-08	7.23555	ADD3
100136662_TGI_at	-1.21949	3.52	-10.5204	1.6e-23	8.17e-23	41.9843	ADH1A
100160790_TGI_at	-2.2133	1.14949	-15.2073	3.25e-43	4.16e-42	87.0869	ADH4
100128917_TGI_at	-0.0749455	1.43621	-1.40466	0.160744	0.196305	-7.0755	ADH5
100162078_TGI_at	-1.03977	2.57389	-10.7118	3.01e-24	1.58e-23	43.6444	ADH6
100149959_TGI_at	0.0746401	-6.33304	0.783038	0.433975	0.483186	-7.75439	ADH7
100127977_TGI_at	-0.326943	4.10944	-9.75032	1.11e-20	4.95e-20	35.5033	ADI1
100155526_TGI_at	-0.00240424	-3.27506	-0.0840396	0.933059	0.942391	-8.05756	ADIG
100152669_TGI_at	-0.0653876	-6.29051	-2.04929	0.0409538	0.0549293	-5.96793	ADIPOQ
100140889_TGI_at	0.293526	3.10605	11.3735	8.05e-27	4.78e-26	49.5249	ADIPOR1
100125709_TGI_at	-0.089012	2.87902	-2.32008	0.0207372	0.0290398	-5.38134	ADIPOR2
100146868_TGI_at	-0.679706	2.42991	-14.8774	1.01e-41	1.21e-40	83.6665	ADK
100159078_TGI_at	-1.13962	1.33365	-11.9259	4.91e-29	3.22e-28	54.5919	ADM
100125164_TGI_at	1.95936	-3.15053	18.1645	5.11e-57	1.17e-55	118.771	ADM2
100145275_TGI_at	0.284254	2.4965	9.08976	2.31e-18	9.23e-18	30.2134	ADNP
100146407_TGI_at	0.222623	0.14162	5.63896	2.86e-08	6.63e-08	7.36884	ADNP2
100154892_TGI_at	0.0253577	0.52057	0.672123	0.501815	0.550079	-7.83509	ADO
100123049_TGI_at	0.0510191	-4.58765	0.976284	0.329395	0.377681	-7.5845	ADORA1
100146347_TGI_at	-0.0199986	-2.89876	-0.276686	0.782135	0.809704	-8.02278	ADORA2B
100122312_TGI_at	-2.11945	-2.0628	-19.5302	1.42e-63	4.27e-62	133.833	ADORA3
100159084_TGI_at	-0.0473571	1.78769	-1.50079	0.13404	0.166044	-6.93629	ADPGK
100147115_TGI_at	-0.114636	-1.96653	-1.75021	0.0806942	0.103605	-6.53259	ADPRH
100160911_TGI_at	0.571216	-4.25844	7.60924	1.38e-13	4.35e-13	19.3612	ADPRHL1
100145359_TGI_at	0.0794787	1.37502	2.04704	0.0411756	0.0552063	-5.97251	ADPRHL2
100129420_TGI_at	-2.69172	-0.270734	-19.9339	1.58e-65	5.15e-64	138.317	ADRA1A
100161575_TGI_at	-1.02435	-2.54284	-21.1419	2.17e-71	9.05e-70	151.786	ADRA1B
100154008_TGI_at	-0.042242	-3.73782	-1.39429	0.163848	0.199712	-7.08997	ADRA1D
100157122_TGI_at	-0.965275	-2.47818	-8.59177	1.09e-16	4.02e-16	26.4021	ADRA2A
100159727_TGI_at	-1.50999	-2.34933	-23.6061	2.2e-83	1.37e-81	179.349	ADRA2B
100144771_TGI_at	0.196023	-2.70533	2.58712	0.00995897	0.0145141	-4.73331	ADRA2C
100125044_TGI_at	-1.84124	-1.88797	-12.9525	2.68e-33	2.18e-32	64.352	ADRB1
100155088_TGI_at	-0.862739	1.07048	-9.81823	6.3e-21	2.85e-20	36.0616	ADRB2
100125229_TGI_at	0.0152336	-5.27125	0.562426	0.574078	0.619098	-7.90282	ADRB3
100126203_TGI_at	0.252754	-1.13981	2.7296	0.00656432	0.0097845	-4.35943	ADRBK2
100132742_TGI_at	0.183326	1.21999	6.19324	1.23e-09	3.12e-09	10.4364	ADRM1
100122867_TGI_at	0.444589	-2.55677	10.1874	2.81e-22	1.35e-21	39.1422	ADSL
100131720_TGI_at	0.193206	2.95128	7.80037	3.61e-14	1.17e-13	20.6789	ADSS
100154527_TGI_at	-0.442022	1.66873	-5.11442	4.49e-07	9.56e-07	4.70019	ADSSL1
100128290_TGI_at	-1.41378	2.1436	-11.0719	1.23e-25	6.93e-25	46.8174	AEBP1
100144483_TGI_at	-0.291903	0.00955519	-7.42513	4.88e-13	1.49e-12	18.1164	AEBP2
100151595_TGI_at	0.0762315	1.30063	1.40104	0.161822	0.197508	-7.08056	AEN
100130106_TGI_at	-0.125263	2.46485	-3.97943	7.93e-05	0.000142056	-0.257918	AES
100158625_TGI_at	0.0793867	-1.90345	0.896559	0.370385	0.419592	-7.6591	AFAP1
100149332_TGI_at	0.338052	-1.38199	5.63296	2.96e-08	6.84e-08	7.33703	AFAP1L1
100141825_TGI_at	-0.627963	-2.70747	-11.0081	2.17e-25	1.21e-24	46.2511	AFAP1L2
100131520_TGI_at	-0.0960064	-3.18812	-1.38629	0.166276	0.202438	-7.10106	AFF1
100149356_TGI_at	0.349653	-5.70948	6.22883	9.96e-10	2.54e-09	10.6418	AFF2
100158043_TGI_at	0.192915	-0.932181	1.47954	0.139624	0.172417	-6.96784	AFF3
100121657_TGI_at	-0.197997	2.98346	-6.12135	1.87e-09	4.71e-09	10.0245	AFF4
100125389_TGI_at	-0.0690626	-1.25868	-1.22789	0.220064	0.261616	-7.3076	AFG3L1
100142402_TGI_at	-1.74696	3.21041	-14.1695	1.44e-38	1.5e-37	76.4276	AFM
100132201_TGI_at	-0.140835	-0.643248	-1.65636	0.0982758	0.124505	-6.69169	AFMID
100156955_TGI_at	1.71678	-0.754285	8.90304	1e-17	3.86e-17	28.7661	AFP
100142879_TGI_at	0.0807515	0.988054	2.36894	0.0182172	0.0256981	-5.26792	AFTPH
100140482_TGI_at	0.767782	-1.52218	14.1722	1.4e-38	1.46e-37	76.4556	AGAP1
100128304_TGI_at	-0.022633	-2.69576	-0.700948	0.483661	0.532569	-7.8153	AGAP2
100134758_TGI_at	0.310926	0.446488	7.22761	1.85e-12	5.47e-12	16.8081	AGAP3
100151414_TGI_at	-0.143503	-5.66125	-2.95111	0.0033147	0.00510928	-3.73963	AGBL1
100126969_TGI_at	0.441807	-2.95639	4.05084	5.91e-05	0.000106944	0.0201263	AGBL2
100122892_TGI_at	1.44002	-2.5235	18.1581	5.48e-57	1.25e-55	118.701	AGBL3
100154101_TGI_at	-0.725294	-3.88185	-14.3814	1.66e-39	1.8e-38	78.5795	AGBL4
100127799_TGI_at	1.01705	-0.915387	17.8184	2.27e-55	4.84e-54	114.987	AGBL5
100143779_TGI_at	-0.242889	-1.12227	-3.03918	0.00249617	0.00389207	-3.48022	AGER
100130762_TGI_at	0.252761	1.19775	5.89323	6.96e-09	1.68e-08	8.74502	AGFG1
100153088_TGI_at	0.333012	1.32747	6.07767	2.42e-09	6.02e-09	9.77627	AGFG2
100153593_TGI_at	0.316654	0.00949406	9.13212	1.66e-18	6.65e-18	30.5448	AGGF1
100162464_TGI_at	0.36047	1.07469	10.3031	1.05e-22	5.11e-22	40.1229	AGK
100151182_TGI_at	-0.655531	1.46354	-11.0602	1.36e-25	7.67e-25	46.7141	AGL
100133021_TGI_at	-0.442411	-2.54387	-5.82913	9.99e-09	2.38e-08	8.3931	AGMAT
100126665_TGI_at	0.999111	-0.295892	17.5872	2.84e-54	5.82e-53	112.468	AGPAT1
100159978_TGI_at	-0.604498	0.0770427	-13.8958	2.3e-37	2.25e-36	73.669	AGPAT2
100126671_TGI_at	0.240804	2.26096	6.20457	1.15e-09	2.92e-09	10.5017	AGPAT3
100155055_TGI_at	0.469333	-2.75669	5.84179	9.3e-09	2.22e-08	8.46232	AGPAT4
100162858_TGI_at	0.0177783	-0.312215	0.199172	0.842209	0.863417	-8.04124	AGPAT5
100154678_TGI_at	0.0467202	-0.644338	0.810062	0.418289	0.467565	-7.73287	AGPAT6
100121913_TGI_at	-1.50888	2.02781	-17.4092	1.97e-53	3.93e-52	110.534	AGPAT9
100132425_TGI_at	0.346207	-1.72064	4.96548	9.41e-07	1.95e-06	3.98509	AGPHD1
100151132_TGI_at	-0.0810047	0.502864	-1.72704	0.0847776	0.108491	-6.57268	AGPS
100152914_TGI_at	-0.766977	-6.07123	-8.40639	4.41e-16	1.57e-15	25.0239	AGR3
100128021_TGI_at	0.354291	1.35644	5.6686	2.43e-08	5.66e-08	7.52656	AGRN
100134027_TGI_at	0.0204304	-4.41122	0.626513	0.531264	0.578606	-7.86471	AGRP
100143203_TGI_at	0.0403989	4.82498	2.04327	0.0415482	0.0556686	-5.98015	AGT
100144700_TGI_at	0.117547	-0.625794	2.25751	0.024406	0.033829	-5.52322	AGTPBP1
100133649_TGI_at	-0.976556	3.5513	-16.6628	6.36e-50	1.09e-48	102.481	AGTR1
100132496_TGI_at	0.447546	-1.75999	9.77424	9.07e-21	4.07e-20	35.6996	AGTRAP
100160993_TGI_at	-0.808324	3.97088	-8.56179	1.37e-16	5.01e-16	26.1777	AGXT
100143986_TGI_at	-1.6197	1.07409	-12.9739	2.17e-33	1.77e-32	64.5596	AGXT2
100160858_TGI_at	-1.23081	2.19742	-9.65675	2.39e-20	1.05e-19	34.7384	AGXT2L1
100145789_TGI_at	-0.486618	1.55993	-9.46136	1.18e-19	5.04e-19	33.1574	AGXT2L2
100150068_TGI_at	0.463615	1.20841	10.3311	8.23e-23	4.04e-22	40.3613	AHCTF1
100151298_TGI_at	0.258449	3.26576	5.60394	3.46e-08	7.97e-08	7.1835	AHCY
100135969_TGI_at	0.0503517	3.08777	1.21935	0.223285	0.265097	-7.31803	AHCYL1
100129169_TGI_at	0.227505	0.493227	5.31147	1.64e-07	3.6e-07	5.67546	AHCYL2
100139115_TGI_at	-0.045572	-2.4042	-1.81278	0.0704638	0.0912396	-6.42171	AHDC1
100147832_TGI_at	-0.342706	0.519561	-4.69494	3.45e-06	6.85e-06	2.7353	AHI1
100134357_TGI_at	0.251017	3.41565	7.56161	1.92e-13	6e-13	19.0368	AHNAK
100122812_TGI_at	0.0378358	-3.94788	0.328119	0.742959	0.77436	-8.00721	AHNAK2
100159547_TGI_at	-0.267502	1.55288	-4.9777	8.86e-07	1.84e-06	4.04302	AHR
100138821_TGI_at	0.0354638	-4.80435	1.02126	0.307623	0.354653	-7.53962	AHRR
100137411_TGI_at	0.153173	2.55965	5.26411	2.09e-07	4.57e-07	5.43804	AHSA1
100122436_TGI_at	0.297627	-0.142056	4.55627	6.55e-06	1.28e-05	2.11955	AHSA2
100144241_TGI_at	-0.398188	4.62948	-5.1203	4.36e-07	9.29e-07	4.72882	AHSG
100152542_TGI_at	0.0211334	-5.0359	0.455878	0.648675	0.688922	-7.9571	AHSP
100157505_TGI_at	-0.103527	-4.28464	-3.93461	9.51e-05	0.000169459	-0.430053	AICDA
100142861_TGI_at	0.26184	-2.80079	3.7137	0.000227197	0.000391711	-1.25167	AIDA
100151160_TGI_at	-0.959707	2.23943	-12.6262	6.34e-32	4.8e-31	61.2045	AIF1
100127714_TGI_at	0.246795	-0.338232	2.38815	0.0173027	0.024494	-5.22269	AIF1L
100130966_TGI_at	-0.18599	2.49156	-4.0194	6.73e-05	0.000121262	-0.102843	AIFM1
100130551_TGI_at	0.520016	-0.739262	9.42323	1.61e-19	6.81e-19	32.8515	AIFM2
100136989_TGI_at	0.197496	-4.64052	5.52357	5.35e-08	1.21e-07	6.76193	AIFM3
100126127_TGI_at	-0.336593	3.70898	-8.23636	1.56e-15	5.41e-15	23.7798	AIG1
100157057_TGI_at	-0.82394	0.453045	-9.70303	1.64e-20	7.24e-20	35.1161	AIM1
100127542_TGI_at	0.122013	-3.02255	4.57891	5.9e-06	1.15e-05	2.21891	AIM1L
100144033_TGI_at	0.0689573	-0.128354	0.968543	0.33324	0.381727	-7.59202	AIMP1
100137988_TGI_at	0.0179116	0.00521258	0.528793	0.597184	0.641196	-7.92118	AIP
100160943_TGI_at	0.0566041	-5.40614	2.49559	0.0128955	0.0185514	-4.96318	AIPL1
100160635_TGI_at	-0.0149454	-3.73925	-0.478339	0.632618	0.674325	-7.9466	AIRE
100141950_TGI_at	-1.04368	-4.09757	-17.9249	7.07e-56	1.54e-54	116.15	AJAP1
100139739_TGI_at	-0.00381011	1.56803	-0.0906056	0.927842	0.938328	-8.05698	AK1
100162597_TGI_at	-0.35366	2.32707	-7.35504	7.85e-13	2.38e-12	17.6489	AK2
100127941_TGI_at	-0.409063	3.00843	-11.7638	2.22e-28	1.41e-27	53.0903	AK3
100122198_TGI_at	-0.109281	2.52303	-2.04305	0.0415698	0.0556935	-5.9806	AK3L1
100136132_TGI_at	-0.0327007	-4.99558	-0.726959	0.46759	0.51651	-7.79673	AK5
100143297_TGI_at	0.0582618	-2.43839	0.710251	0.477879	0.526973	-7.80873	AK7
100131871_TGI_at	0.395619	-0.0595297	8.08095	4.85e-15	1.64e-14	22.6596	AKAP1
100151653_TGI_at	-0.0845023	-1.88904	-1.66153	0.0972324	0.123269	-6.68314	AKAP10
100132731_TGI_at	-0.212742	0.657347	-4.96404	9.48e-07	1.97e-06	3.97826	AKAP11
100142908_TGI_at	-1.6813	0.851945	-15.0813	1.21e-42	1.52e-41	85.7768	AKAP12
100154428_TGI_at	-0.133952	0.324915	-3.05502	0.00237039	0.00370393	-3.4328	AKAP13
100131785_TGI_at	0.301288	-5.48045	6.22518	1.02e-09	2.6e-09	10.6207	AKAP14
100152075_TGI_at	-0.317846	-3.74683	-4.84921	1.66e-06	3.38e-06	3.44017	AKAP3
100160256_TGI_at	0.0421792	-5.60145	1.84979	0.0649326	0.084562	-6.35432	AKAP4
100149266_TGI_at	-0.0681571	-2.5937	-0.749225	0.454073	0.503393	-7.78029	AKAP5
100126303_TGI_at	0.0639952	-4.46295	1.12685	0.260345	0.305023	-7.42635	AKAP6
100162411_TGI_at	-0.85873	1.73188	-16.2154	7.69e-48	1.2e-46	97.7006	AKAP7
100160441_TGI_at	0.150866	0.0895002	3.60675	0.000341143	0.000579123	-1.63335	AKAP8
100160059_TGI_at	0.271291	-2.32935	5.88932	7.12e-09	1.71e-08	8.72347	AKAP8L
100152587_TGI_at	-0.286193	0.745042	-5.96197	4.71e-09	1.15e-08	9.12615	AKAP9
100135477_TGI_at	0.395921	-1.6591	7.17589	2.6e-12	7.65e-12	16.4703	AKD1
100142712_TGI_at	-0.314553	1.04038	-3.59904	0.000351151	0.00059533	-1.66045	AKIRIN1
100146238_TGI_at	-0.103514	-3.76336	-2.62237	0.00899778	0.0131963	-4.6426	AKIRIN2
100129320_TGI_at	-0.570671	0.263487	-8.78804	2.44e-17	9.25e-17	27.8855	AKNA
100137027_TGI_at	-0.041399	-6.2546	-1.72641	0.0848893	0.108619	-6.57375	AKNAD1
100129744_TGI_at	0.0540061	3.28897	1.52873	0.126963	0.157904	-6.89412	AKR1A1
100138880_TGI_at	-0.448854	1.25397	-5.93776	5.41e-09	1.31e-08	8.99146	AKR1B1
100143884_TGI_at	1.92429	0.825994	8.45243	3.13e-16	1.12e-15	25.364	AKR1B10
100152824_TGI_at	0.692392	-4.07226	8.31331	8.82e-16	3.1e-15	24.3404	AKR1B15
100125098_TGI_at	-0.226289	4.67063	-4.50306	8.34e-06	1.61e-05	1.88777	AKR1C1
100157848_TGI_at	-0.716724	3.14503	-7.67091	8.97e-14	2.86e-13	19.7835	AKR1C4
100152792_TGI_at	-0.211858	-3.63936	-1.59064	0.112321	0.141034	-6.79793	AKR1CL1
100140971_TGI_at	-2.28028	-0.707274	-15.7568	1.01e-45	1.43e-44	92.8437	AKR1D1
100134626_TGI_at	-0.0501012	-4.17164	-0.697937	0.485541	0.534313	-7.81741	AKR1E2
100150437_TGI_at	0.0639867	0.821061	1.23592	0.217069	0.258361	-7.29773	AKR7A2
100130568_TGI_at	-2.21103	0.959706	-14.6557	9.95e-41	1.15e-39	81.3839	AKR7A3
100161472_TGI_at	-1.17869	0.194507	-10.78	1.65e-24	8.78e-24	44.2402	AKR7L
100148680_TGI_at	-0.203274	0.0176773	-3.9616	8.53e-05	0.000152384	-0.326633	AKT1
100155215_TGI_at	0.510049	2.04234	8.40934	4.32e-16	1.54e-15	25.0457	AKT2
100134112_TGI_at	-0.618296	-0.344379	-7.2772	1.33e-12	3.96e-12	17.1339	AKT3
100152028_TGI_at	-0.291752	0.626676	-5.89919	6.73e-09	1.62e-08	8.77793	AKTIP
100140601_TGI_at	-0.30251	2.49602	-4.8128	1.97e-06	4e-06	3.27193	ALAD
100142421_TGI_at	-0.687805	2.67044	-10.5585	1.15e-23	5.91e-23	42.3132	ALAS1
100128255_TGI_at	-0.420977	-4.68464	-8.76296	2.96e-17	1.12e-16	27.6946	ALAS2
100151733_TGI_at	-0.47781	4.14268	-8.42987	3.7e-16	1.33e-15	25.1972	ALB
100131343_TGI_at	0.435806	-0.260475	9.64419	2.65e-20	1.16e-19	34.636	ALCAM
100141277_TGI_at	-0.0907706	-1.42105	-3.04057	0.00248491	0.00387585	-3.47607	ALDH16A1
100138775_TGI_at	0.411207	1.75774	8.08266	4.79e-15	1.62e-14	22.6718	ALDH18A1
100157691_TGI_at	-0.196043	3.91897	-2.88319	0.00410593	0.00625475	-3.93464	ALDH1A1
100130244_TGI_at	-0.35588	-1.75666	-3.36604	0.000821128	0.00134165	-2.45344	ALDH1A2
100158734_TGI_at	-1.86643	-0.681236	-12.1513	5.9e-30	4.07e-29	56.6975	ALDH1A3
100143913_TGI_at	-0.990835	1.41652	-14.666	8.94e-41	1.03e-39	81.49	ALDH1B1
100132974_TGI_at	-1.07352	2.89206	-9.1611	1.32e-18	5.32e-18	30.7722	ALDH1L1
100139593_TGI_at	0.0625899	-3.81569	1.95426	0.051226	0.0677169	-6.15683	ALDH1L2
100159593_TGI_at	-0.0173809	-6.49607	-0.839787	0.401429	0.450613	-7.70836	ALDH2
100146870_TGI_at	0.980154	-2.74917	6.99423	8.58e-12	2.46e-11	15.2994	ALDH3A1
100124968_TGI_at	-0.162255	3.44217	-3.38377	0.000771014	0.00126366	-2.39488	ALDH3A2
100155736_TGI_at	0.0990846	-0.197423	1.35722	0.175324	0.212509	-7.14083	ALDH3B1
100138998_TGI_at	0.0995931	-4.58423	2.10654	0.035654	0.0483047	-5.84986	ALDH3B2
100141833_TGI_at	-0.447807	2.83487	-8.63979	7.59e-17	2.81e-16	26.7628	ALDH4A1
100125587_TGI_at	-0.432396	2.77009	-6.76475	3.74e-11	1.04e-10	13.8557	ALDH5A1
100143876_TGI_at	-0.0878094	-0.735431	-1.03711	0.300185	0.346918	-7.52332	ALDH7A1
100121621_TGI_at	-1.42853	2.98089	-13.4052	3.11e-35	2.75e-34	68.7854	ALDH8A1
100155882_TGI_at	-0.277136	3.4938	-9.92771	2.52e-21	1.16e-20	36.9671	ALDH9A1
100134212_TGI_at	0.198372	2.36592	3.61581	0.00032972	0.000560837	-1.60141	ALDOA
100151873_TGI_at	-0.189429	-4.48519	-3.45169	0.000604213	0.0010008	-2.16783	ALDOAP2
100159686_TGI_at	-0.578283	4.61173	-7.87094	2.19e-14	7.19e-14	21.172	ALDOB
100126809_TGI_at	0.301727	1.6381	3.0092	0.00275133	0.00427517	-3.56937	ALDOC
100138699_TGI_at	0.187677	-4.91646	3.93679	9.43e-05	0.000168025	-0.421731	ALG10
100140822_TGI_at	0.423663	-1.22328	10.6134	7.12e-24	3.69e-23	42.7886	ALG12
100159737_TGI_at	-0.133251	-0.00650476	-2.14861	0.0321439	0.043802	-5.76107	ALG13
100149815_TGI_at	0.204654	1.18499	4.16049	3.74e-05	6.86e-05	0.456075	ALG14
100152776_TGI_at	1.9212	-4.26472	20.2934	2.87e-67	1e-65	142.317	ALG1L
100154744_TGI_at	0.0522467	-4.42882	1.47719	0.140253	0.173135	-6.97131	ALG1L2
100155833_TGI_at	-0.0656828	2.45043	-1.95305	0.0513699	0.0678944	-6.15918	ALG2
100127179_TGI_at	0.417421	1.09301	11.1466	6.28e-26	3.59e-25	47.484	ALG3
100153540_TGI_at	-0.174061	0.154514	-1.95981	0.0505718	0.0669108	-6.14605	ALG5
100151857_TGI_at	0.562523	0.139751	13.9392	1.49e-37	1.47e-36	74.1053	ALG6
100126564_TGI_at	0.265254	1.67959	9.49432	9.04e-20	3.87e-19	33.4225	ALG8
100136669_TGI_at	0.00723213	1.51729	0.21423	0.830455	0.852721	-8.03812	ALG9
100156389_TGI_at	-0.154092	0.433193	-4.52516	7.55e-06	1.46e-05	1.98375	ALKBH1
100138642_TGI_at	0.52124	-0.299008	10.4132	4.06e-23	2.03e-22	41.0624	ALKBH2
100146600_TGI_at	-0.382406	0.649742	-6.3326	5.37e-10	1.39e-09	11.2466	ALKBH3
100155556_TGI_at	0.413755	-1.39338	12.2326	2.73e-30	1.91e-29	57.4629	ALKBH4
100124768_TGI_at	0.0504177	3.63112	1.5389	0.124461	0.155123	-6.87858	ALKBH5
100160748_TGI_at	0.565014	-0.069689	15.0261	2.15e-42	2.65e-41	85.2047	ALKBH6
100147663_TGI_at	-0.376162	0.248886	-6.10662	2.04e-09	5.11e-09	9.94062	ALKBH7
100161297_TGI_at	-0.07774	-4.39774	-1.55322	0.121001	0.151093	-6.85651	ALKBH8
100125352_TGI_at	-2.05729	-2.53999	-17.5729	3.32e-54	6.79e-53	112.313	ALLC
100134632_TGI_at	1.00003	-2.49368	16.8796	6.15e-51	1.1e-49	104.81	ALMS1
100141573_TGI_at	-0.228719	-3.67135	-3.8366	0.000140683	0.000247156	-0.800104	ALMS1P
100129032_TGI_at	-0.0840718	-5.59455	-2.47233	0.0137547	0.0197279	-5.02031	ALOX12
100127934_TGI_at	-0.00814404	-5.32271	-0.344024	0.730973	0.763584	-8.00186	ALOX12B
100154028_TGI_at	-0.436924	-2.91695	-4.71533	3.13e-06	6.25e-06	2.82725	ALOX12P2
100157709_TGI_at	0.290114	-4.17604	4.96131	9.61e-07	1.99e-06	3.96533	ALOX15
100155606_TGI_at	1.03183	-3.08323	8.40792	4.36e-16	1.56e-15	25.0352	ALOX15B
100131087_TGI_at	-0.173884	-4.17484	-3.69653	0.000242683	0.000417347	-1.31367	ALOX5
100145927_TGI_at	-1.09265	0.243778	-9.72499	1.36e-20	6.08e-20	35.2957	ALOX5AP
100132300_TGI_at	-0.0222552	-4.67754	-0.872197	0.383519	0.433064	-7.68063	ALOXE3
100157259_TGI_at	0.0598539	-2.8993	1.4833	0.138623	0.171322	-6.96229	ALPI
100130305_TGI_at	-0.361266	-0.823224	-5.34387	1.38e-07	3.06e-07	5.83898	ALPK1
100139633_TGI_at	0.193352	-0.0786846	1.36699	0.17224	0.209128	-7.12755	ALPK2
100151632_TGI_at	1.33279	-1.94483	12.0418	1.66e-29	1.12e-28	55.6719	ALPK3
100145563_TGI_at	-1.75552	0.770527	-16.195	9.56e-48	1.49e-46	97.4839	ALPL
100142619_TGI_at	-0.0155285	-4.13505	-0.662588	0.507899	0.556108	-7.84145	ALPPL2
100152444_TGI_at	0.0562585	1.23127	1.36647	0.172405	0.209294	-7.12826	ALS2
100148798_TGI_at	0.7435	-1.6159	9.03187	3.65e-18	1.44e-17	29.7624	ALS2CL
100122393_TGI_at	-0.0825976	-5.22923	-2.58741	0.00995044	0.014504	-4.73254	ALS2CR10
100142569_TGI_at	0.403084	-3.43129	3.36004	0.000838781	0.00136876	-2.47321	ALS2CR11
100138647_TGI_at	-0.0194244	-4.21941	-0.430843	0.666768	0.704659	-7.9682	ALS2CR12
100152627_TGI_at	0.855921	-1.25931	14.2591	5.79e-39	6.12e-38	77.3365	ALS2CR4
100159203_TGI_at	-0.153514	-3.39515	-2.41451	0.0161138	0.0229222	-5.16006	ALS2CR8
100135067_TGI_at	0.25518	-5.11688	3.54287	0.000432818	0.000726764	-1.85623	ALX1
100158943_TGI_at	0.743957	-4.66281	10.1658	3.38e-22	1.62e-21	38.9598	ALX3
100160198_TGI_at	-0.0255787	-2.96734	-0.990354	0.322479	0.370409	-7.57067	ALX4
100129343_TGI_at	-0.107223	-5.56716	-2.5038	0.0126037	0.0181534	-4.94289	AMAC1
100138814_TGI_at	0.0417052	-4.11629	1.4989	0.13453	0.166616	-6.93911	AMAC1L1
100131198_TGI_at	-0.0787662	-3.59855	-2.52829	0.0117682	0.0170232	-4.88198	AMAC1L2
100140865_TGI_at	-0.256389	1.33824	-2.64708	0.00837459	0.0123303	-4.57832	AMACR
100159554_TGI_at	0.307835	-6.2837	4.15547	3.82e-05	7e-05	0.435911	AMBN
100133411_TGI_at	-0.25648	5.01227	-5.07736	5.41e-07	1.14e-06	4.52047	AMBP
100157606_TGI_at	0.412079	0.972082	14.2594	5.78e-39	6.11e-38	77.3387	AMBRA1
100149762_TGI_at	-0.233926	2.51873	-7.0379	6.45e-12	1.86e-11	15.5786	AMD1
100150638_TGI_at	-0.948646	2.92749	-12.3509	8.88e-31	6.36e-30	58.5805	AMDHD1
100142700_TGI_at	0.296543	-1.84195	7.47828	3.4e-13	1.05e-12	18.4732	AMDHD2
100131215_TGI_at	0.016356	-4.37865	0.629959	0.529009	0.576567	-7.86255	AMELX
100158589_TGI_at	-0.0512827	-5.64337	-2.28025	0.0230121	0.0320221	-5.4721	AMELY
100127582_TGI_at	-0.267206	0.114485	-4.80213	2.08e-06	4.2e-06	3.22282	AMFR
100140999_TGI_at	0.0793959	-4.14612	2.96297	0.0031918	0.00492866	-3.70514	AMH
100132219_TGI_at	-0.495094	-3.43553	-16.2911	3.43e-48	5.43e-47	98.5062	AMHR2
100159958_TGI_at	-0.478687	0.300412	-6.00276	3.73e-09	9.14e-09	9.35409	AMICA1
100155712_TGI_at	0.440749	-1.12191	6.538	1.54e-10	4.11e-10	12.4686	AMIGO1
100130379_TGI_at	-0.999378	-1.30256	-10.1288	4.63e-22	2.2e-21	38.6479	AMIGO2
100137568_TGI_at	0.421258	-2.58043	11.8366	1.13e-28	7.28e-28	53.7628	AMIGO3
100152343_TGI_at	0.304696	0.52855	6.37812	4.08e-10	1.07e-09	11.5146	AMMECR1
100158122_TGI_at	0.198241	0.989313	6.4947	2.01e-10	5.33e-10	12.2082	AMMECR1L
100127820_TGI_at	-0.391158	-2.16067	-10.7991	1.39e-24	7.44e-24	44.4077	AMN
100122400_TGI_at	-0.692316	-1.19118	-6.16534	1.45e-09	3.67e-09	10.276	AMOT
100134239_TGI_at	0.141063	0.931006	1.56796	0.117521	0.147072	-6.8336	AMOTL1
100157547_TGI_at	-0.794999	-0.52062	-14.28	4.68e-39	4.97e-38	77.5482	AMOTL2
100131706_TGI_at	0.0961488	1.1646	1.86031	0.0634273	0.0826971	-6.33491	AMPD2
100129609_TGI_at	0.067495	-3.2741	2.52574	0.0118528	0.017136	-4.88835	AMPD3
100131568_TGI_at	-0.798297	-4.55931	-16.5247	2.8e-49	4.63e-48	101.001	AMPH
100124708_TGI_at	-0.22924	1.48841	-4.35353	1.62e-05	3.08e-05	1.24995	AMT
100146360_TGI_at	0.0144048	-4.68583	0.443118	0.657872	0.69701	-7.96284	AMTN
100134162_TGI_at	0.127369	-3.44612	3.53447	0.000446462	0.000748631	-1.88526	AMY2B
100160053_TGI_at	0.0592072	-2.94747	2.24697	0.0250763	0.0346888	-5.54674	AMZ1
100156122_TGI_at	0.400302	1.67297	12.021	2.01e-29	1.36e-28	55.4773	AMZ2
100154199_TGI_at	-0.208347	-0.65539	-6.31125	6.1e-10	1.58e-09	11.1214	ANAPC10
100148790_TGI_at	0.482383	-1.17149	13.9839	9.46e-38	9.44e-37	74.5549	ANAPC11
100129340_TGI_at	-0.152609	1.94017	-4.35298	1.63e-05	3.08e-05	1.24764	ANAPC13
100138883_TGI_at	0.126446	-1.45744	2.62755	0.00886387	0.0130136	-4.62918	ANAPC2
100130614_TGI_at	0.348177	1.19137	6.06142	2.66e-09	6.59e-09	9.68427	ANAPC4
100157344_TGI_at	0.335926	2.59878	11.1198	7.99e-26	4.55e-25	47.245	ANAPC5
100142738_TGI_at	0.738714	1.18641	16.5995	1.26e-49	2.12e-48	101.802	ANAPC7
100145179_TGI_at	0.566915	1.09728	9.61747	3.31e-20	1.44e-19	34.4188	ANGEL1
100128914_TGI_at	0.676088	-0.375251	15.5	1.51e-44	2.03e-43	90.144	ANGEL2
100129666_TGI_at	0.571128	-1.45873	6.4602	2.48e-10	6.55e-10	12.0019	ANGPT1
100156325_TGI_at	0.681886	-1.27012	7.93883	1.35e-14	4.47e-14	21.6495	ANGPT2
100158535_TGI_at	0.0377232	-4.89378	1.38408	0.166951	0.203192	-7.10411	ANGPT4
100123132_TGI_at	-1.64383	-1.53292	-22.3936	1.76e-77	8.91e-76	165.787	ANGPTL1
100148184_TGI_at	-0.931898	-0.116005	-10.5793	9.6e-24	4.95e-23	42.4926	ANGPTL2
100148017_TGI_at	-0.961548	3.12873	-10.3676	6.01e-23	2.97e-22	40.6725	ANGPTL3
100162465_TGI_at	-1.10977	2.36353	-12.1555	5.67e-30	3.91e-29	56.7373	ANGPTL4
100122966_TGI_at	-0.004435	-6.8933	-0.241532	0.809242	0.833781	-8.0319	ANGPTL5
100132449_TGI_at	-3.28821	-1.99407	-40.436	7.21e-160	6.86e-157	355.102	ANGPTL6
100129200_TGI_at	-0.0124407	-5.20822	-0.153343	0.87819	0.895411	-8.04932	ANGPTL7
100129730_TGI_at	-0.0369329	-4.63835	-0.97202	0.33151	0.379937	-7.58865	ANK1
100162008_TGI_at	-1.44784	-1.36373	-14.1124	2.57e-38	2.64e-37	75.851	ANK2
100121865_TGI_at	-2.12532	-0.3294	-20.7573	1.61e-69	6.15e-68	147.49	ANK3
100159471_TGI_at	-0.261272	-6.12749	-9.45387	1.26e-19	5.35e-19	33.0973	ANKAR
100161850_TGI_at	-0.0383158	-2.52686	-0.438507	0.661208	0.69993	-7.96487	ANKDD1A
100122118_TGI_at	0.511514	-4.73714	4.68135	3.67e-06	7.29e-06	2.67419	ANKFN1
100147308_TGI_at	-0.321215	1.61792	-9.694	1.76e-20	7.78e-20	35.0423	ANKFY1
100138674_TGI_at	-0.158727	2.01836	-3.21863	0.00137151	0.00219685	-2.92896	ANKH
100135904_TGI_at	0.065286	-0.850765	1.2701	0.204639	0.24523	-7.25499	ANKHD1-EIF4EBP3
100150642_TGI_at	0.348021	0.356416	10.3788	5.46e-23	2.7e-22	40.7684	ANKIB1
100161057_TGI_at	-0.0272181	-2.96881	-1.07244	0.28404	0.330245	-7.48611	ANKK1
100142926_TGI_at	0.377148	-5.97721	4.91162	1.22e-06	2.52e-06	3.73121	ANKLE1
100136930_TGI_at	0.0951803	-1.27241	2.72032	0.00674863	0.010042	-4.38438	ANKLE2
100122609_TGI_at	0.118912	-2.80183	3.58274	0.000373216	0.000631346	-1.71754	ANKMY1
100122673_TGI_at	0.164056	0.224328	3.88929	0.000114097	0.000202118	-0.602286	ANKMY2
100155812_TGI_at	0.325822	-0.719514	7.22262	1.91e-12	5.65e-12	16.7755	ANKRA2
100162422_TGI_at	0.0867463	-5.41444	1.01241	0.311829	0.359089	-7.5486	ANKRD1
100127674_TGI_at	-0.0922673	1.79117	-2.27416	0.0233782	0.0324941	-5.48583	ANKRD10
100151684_TGI_at	-0.129233	0.78465	-2.61148	0.00928543	0.0135884	-4.67075	ANKRD11
100162277_TGI_at	0.0218509	-0.376845	0.513054	0.60814	0.651344	-7.92938	ANKRD12
100142810_TGI_at	0.164605	3.07006	5.34256	1.39e-07	3.08e-07	5.83238	ANKRD13A
100159312_TGI_at	0.947783	-1.84867	12.8189	9.84e-33	7.77e-32	63.0579	ANKRD13B
100144790_TGI_at	0.0889184	-0.774658	2.27872	0.023104	0.0321301	-5.47557	ANKRD13C
100158528_TGI_at	0.135097	-1.5426	3.34096	0.000897225	0.00145979	-2.53579	ANKRD13D
100145651_TGI_at	0.303129	-1.96374	6.65946	7.24e-11	1.98e-10	13.2066	ANKRD16
100161096_TGI_at	-0.224854	0.659931	-5.02776	6.92e-07	1.45e-06	4.28179	ANKRD17
100159638_TGI_at	-0.140706	-5.15332	-1.9314	0.0539977	0.0711209	-6.20097	ANKRD18A
100149822_TGI_at	-0.00434024	-3.54233	-0.180147	0.85711	0.877102	-8.04485	ANKRD18B
100161080_TGI_at	0.706814	-5.15161	9.28819	4.77e-19	1.98e-18	31.7752	ANKRD19
100134698_TGI_at	0.0738026	-3.68222	2.08534	0.0375442	0.0506492	-5.89396	ANKRD2
100128964_TGI_at	-0.167993	-4.53765	-1.37601	0.169432	0.206052	-7.11521	ANKRD20A5
100127907_TGI_at	-0.332632	-2.94013	-2.23615	0.0257812	0.0355932	-5.57078	ANKRD22
100124008_TGI_at	0.639078	-3.50698	10.4561	2.8e-23	1.41e-22	41.4307	ANKRD23
100157012_TGI_at	-0.468862	-2.41074	-6.72758	4.72e-11	1.3e-10	13.6256	ANKRD24
100147468_TGI_at	0.463826	-2.28299	8.06119	5.59e-15	1.89e-14	22.5183	ANKRD26
100141607_TGI_at	0.425026	-5.42121	5.12396	4.28e-07	9.12e-07	4.74665	ANKRD26P1
100132060_TGI_at	0.788551	0.00996531	18.4211	3.04e-58	7.39e-57	121.586	ANKRD27
100124141_TGI_at	-0.0467551	0.808846	-1.20279	0.229625	0.27191	-7.33805	ANKRD28
100137103_TGI_at	1.18742	-3.49275	9.7081	1.57e-20	6.96e-20	35.1575	ANKRD29
100122199_TGI_at	-0.062038	-5.83214	-2.41995	0.0158774	0.0226037	-5.14704	ANKRD30A
100126432_TGI_at	-0.142012	-3.26554	-1.93305	0.0537935	0.0708829	-6.1978	ANKRD30B
100156135_TGI_at	0.0701447	-4.79902	2.0427	0.0416048	0.055728	-5.98131	ANKRD31
100156650_TGI_at	0.3413	-1.62636	6.39985	3.58e-10	9.38e-10	11.643	ANKRD32
100160195_TGI_at	0.264876	-4.22231	5.34059	1.41e-07	3.11e-07	5.82238	ANKRD33
100131412_TGI_at	-0.0949097	-2.18029	-4.12988	4.25e-05	7.78e-05	0.333297	ANKRD33B
100146918_TGI_at	0.416604	-3.7139	7.9349	1.39e-14	4.6e-14	21.6218	ANKRD34A
100156520_TGI_at	0.581433	-6.3081	6.77544	3.49e-11	9.72e-11	13.922	ANKRD34B
100148459_TGI_at	0.149416	-6.14062	2.82627	0.00489748	0.00739326	-4.09469	ANKRD34C
100152240_TGI_at	0.408205	-1.60812	4.53485	7.22e-06	1.4e-05	2.02594	ANKRD36
100146590_TGI_at	0.554379	-0.252038	5.14355	3.88e-07	8.29e-07	4.84228	ANKRD36B
100136854_TGI_at	0.0895294	-4.81618	2.4375	0.0151361	0.0215994	-5.10488	ANKRD36BP1
100152778_TGI_at	-1.10368	2.28302	-13.6994	1.66e-36	1.56e-35	71.7045	ANKRD37
100158711_TGI_at	0.0721137	2.31273	2.01574	0.0443607	0.0591607	-6.03563	ANKRD40
100123048_TGI_at	-0.0334651	-1.14371	-0.657128	0.5114	0.559332	-7.84506	ANKRD42
100132492_TGI_at	1.69662	-0.0625758	16.5881	1.42e-49	2.39e-48	101.679	ANKRD43
100156150_TGI_at	-0.276253	-2.36117	-3.84684	0.000135099	0.0002376	-0.761878	ANKRD44
100126981_TGI_at	0.0262933	-5.04426	0.659888	0.509629	0.557698	-7.84324	ANKRD45
100156140_TGI_at	-0.249695	1.88772	-5.38605	1.11e-07	2.47e-07	6.05322	ANKRD46
100124271_TGI_at	0.506593	0.482887	12.6363	5.76e-32	4.37e-31	61.3008	ANKRD49
100152128_TGI_at	0.347276	-3.03801	8.70291	4.69e-17	1.75e-16	27.2391	ANKRD5
100161026_TGI_at	0.10003	-0.745066	2.2048	0.027922	0.0383758	-5.63979	ANKRD50
100151236_TGI_at	-0.00517132	-6.05658	-0.207652	0.835585	0.857355	-8.03951	ANKRD52
100159893_TGI_at	-0.274367	-3.3108	-6.74769	4.16e-11	1.15e-10	13.7499	ANKRD53
100139376_TGI_at	0.374548	0.0331022	9.69909	1.69e-20	7.47e-20	35.0838	ANKRD54
100128484_TGI_at	-3.01823	-2.08198	-32.4059	4.93e-125	1.25e-122	275.079	ANKRD55
100137872_TGI_at	-0.232534	-2.04561	-2.62261	0.00899152	0.0131893	-4.64198	ANKRD56
100152692_TGI_at	-0.689992	2.00979	-12.8084	1.09e-32	8.59e-32	62.9569	ANKRD57
100130842_TGI_at	0.0754308	-3.59877	1.99183	0.0469322	0.0623922	-6.08321	ANKRD58
100142538_TGI_at	0.305655	-0.00472937	5.32683	1.51e-07	3.33e-07	5.75287	ANKRD6
100136568_TGI_at	-0.00978854	-5.91988	-0.401306	0.688366	0.724688	-7.9805	ANKRD60
100123942_TGI_at	-0.101688	-5.91796	-2.30424	0.0216175	0.0301954	-5.41763	ANKRD62
100132500_TGI_at	0.209759	-5.60724	3.69393	0.000245115	0.000421249	-1.32304	ANKRD7
100143050_TGI_at	0.211399	0.630756	3.34093	0.00089731	0.00145979	-2.53588	ANKRD9
100155377_TGI_at	-0.590059	0.121554	-15.657	2.89e-45	3.98e-44	91.7924	ANKS1A
100124980_TGI_at	0.509708	-3.9016	5.56126	4.36e-08	9.97e-08	6.95898	ANKS1B
100137006_TGI_at	0.151603	-2.47133	3.93937	9.33e-05	0.000166335	-0.411885	ANKS3
100134152_TGI_at	-0.600665	-0.293825	-6.17096	1.4e-09	3.55e-09	10.3083	ANKS4B
100163196_TGI_at	0.834406	-0.597875	7.7087	6.89e-14	2.21e-13	20.0437	ANKS6
100159431_TGI_at	0.373317	-0.412248	8.45191	3.14e-16	1.13e-15	25.3602	ANKZF1
100145874_TGI_at	3.60835	-1.77988	37.1184	6.75e-146	4.36e-143	323.014	ANLN
100135985_TGI_at	-0.921688	1.43152	-8.82545	1.83e-17	6.96e-17	28.171	ANO1
100128310_TGI_at	0.410968	-1.20508	12.3158	1.24e-30	8.82e-30	58.2482	ANO10
100140691_TGI_at	0.599281	-4.48351	9.90526	3.05e-21	1.4e-20	36.7809	ANO2
100135680_TGI_at	-2.02962	-2.81001	-17.0307	1.2e-51	2.2e-50	106.439	ANO3
100154439_TGI_at	0.101494	-5.14026	2.72371	0.00668065	0.00994642	-4.37526	ANO4
100129718_TGI_at	-0.561419	-1.80186	-4.32047	1.88e-05	3.53e-05	1.1116	ANO5
100149634_TGI_at	0.265961	1.62557	8.56765	1.31e-16	4.8e-16	26.2215	ANO6
100133822_TGI_at	0.271739	-3.06446	4.23549	2.71e-05	5.03e-05	0.760539	ANO7
100163145_TGI_at	0.340211	-1.91041	6.23326	9.7e-10	2.48e-09	10.6675	ANO8
100151194_TGI_at	-0.15991	-2.49212	-3.21269	0.00139959	0.00223865	-2.94769	ANO9
100154677_TGI_at	0.309602	2.12938	6.47017	2.33e-10	6.18e-10	12.0614	ANP32A
100153416_TGI_at	0.108563	2.82532	3.05382	0.00237966	0.00371778	-3.43638	ANP32B
100125639_TGI_at	0.0270769	-6.6152	1.50794	0.132201	0.163979	-6.92558	ANP32C
100141987_TGI_at	-0.0542343	-5.66483	-1.92009	0.0554144	0.0728488	-6.22261	ANP32D
100142864_TGI_at	0.429433	0.601816	11.8144	1.39e-28	8.91e-28	53.5579	ANP32E
100149639_TGI_at	-0.306233	2.49413	-6.32584	5.59e-10	1.45e-09	11.2069	ANPEP
100155026_TGI_at	-0.765774	0.880244	-6.96181	1.06e-11	3.03e-11	15.093	ANTXR1
100141709_TGI_at	-1.18864	0.930334	-18.4824	1.55e-58	3.83e-57	122.26	ANTXR2
100140425_TGI_at	0.199607	-1.3905	3.70769	0.000232511	0.000400571	-1.27342	ANUBL1
100122236_TGI_at	-2.35591	0.973582	-17.4139	1.87e-53	3.74e-52	110.586	ANXA10
100158705_TGI_at	0.0552283	0.074836	1.37945	0.168371	0.204824	-7.11049	ANXA11
100139211_TGI_at	-0.913921	0.0518118	-5.94083	5.31e-09	1.29e-08	9.00854	ANXA13
100142061_TGI_at	0.506569	-0.895884	6.75836	3.89e-11	1.08e-10	13.816	ANXA2
100149201_TGI_at	0.129028	-4.05669	4.97457	9e-07	1.87e-06	4.02818	ANXA2P1
100137485_TGI_at	0.190657	-3.68709	6.13853	1.7e-09	4.27e-09	10.1226	ANXA2P3
100148927_TGI_at	-2.85976	-2.42924	-28.1509	2.99e-105	4e-103	229.611	ANXA3
100159971_TGI_at	-0.180178	1.89792	-4.0244	6.59e-05	0.000118889	-0.0833432	ANXA4
100135073_TGI_at	-0.367907	2.39116	-5.94863	5.08e-09	1.24e-08	9.05187	ANXA5
100129059_TGI_at	-0.0768533	-0.399139	-1.33102	0.183787	0.221919	-7.17594	ANXA6
100143997_TGI_at	-0.0176477	3.01384	-0.775704	0.43829	0.4876	-7.76011	ANXA7
100142079_TGI_at	0.322748	0.656281	3.89132	0.000113172	0.00020054	-0.594597	ANXA9
100152761_TGI_at	-1.07919	0.00266025	-14.2174	8.86e-39	9.29e-38	76.9127	AOAH
100154267_TGI_at	0.248321	-3.11485	3.93267	9.58e-05	0.000170741	-0.43746	AOC2
100151169_TGI_at	-0.812975	0.017342	-12.6239	6.49e-32	4.91e-31	61.182	AOC3
100135337_TGI_at	-1.15731	3.14488	-10.6953	3.48e-24	1.82e-23	43.5003	AOX1
100137777_TGI_at	-0.226053	-5.80204	-5.99401	3.92e-09	9.6e-09	9.30507	AOX2P
100151071_TGI_at	-0.274308	1.13634	-7.00042	8.24e-12	2.37e-11	15.3389	AP1AR
100160595_TGI_at	0.145015	1.35328	3.72736	0.000215553	0.000372393	-1.20219	AP1B1
100141118_TGI_at	-0.177751	1.50346	-5.74208	1.62e-08	3.82e-08	7.92055	AP1G1
100148213_TGI_at	0.0195355	0.231152	0.239395	0.810897	0.835391	-8.03241	AP1G2
100157434_TGI_at	0.324785	0.501034	7.56942	1.81e-13	5.69e-13	19.0899	AP1M1
100150713_TGI_at	0.0265443	-3.90368	0.208196	0.835161	0.857018	-8.0394	AP1M2
100159355_TGI_at	0.654648	-0.124863	13.8781	2.75e-37	2.69e-36	73.4914	AP1S1
100122762_TGI_at	-0.339311	0.00479563	-6.13217	1.76e-09	4.43e-09	10.0862	AP1S2
100122575_TGI_at	0.395877	-4.94391	7.4396	4.42e-13	1.36e-12	18.2133	AP1S3
100126454_TGI_at	0.178538	0.0580023	6.28715	7.04e-10	1.81e-09	10.9807	AP2A1
100134377_TGI_at	0.0214893	-1.5676	0.577477	0.563877	0.609697	-7.89424	AP2A2
100133038_TGI_at	0.123228	0.16626	3.02191	0.00264033	0.00410728	-3.53166	AP2B1
100122597_TGI_at	0.273642	2.32282	6.62636	8.91e-11	2.42e-10	13.0044	AP2M1
100152788_TGI_at	0.0244483	1.09056	0.629397	0.529376	0.576863	-7.8629	AP2S1
100145921_TGI_at	0.61764	0.384125	15.6101	4.73e-45	6.49e-44	91.2996	AP3B1
100141670_TGI_at	0.0875945	-4.64477	1.61301	0.107373	0.135139	-6.76225	AP3B2
100145231_TGI_at	0.443155	1.44389	8.13433	3.29e-15	1.13e-14	23.0425	AP3D1
100155546_TGI_at	0.233661	1.39003	7.55504	2e-13	6.26e-13	18.9922	AP3M1
100160500_TGI_at	0.74246	-0.677199	13.0096	1.53e-33	1.26e-32	64.9074	AP3M2
100158766_TGI_at	0.252927	2.92303	11.0248	1.87e-25	1.05e-24	46.3995	AP3S1
100148114_TGI_at	-0.0411889	-0.881022	-0.782794	0.434118	0.483287	-7.75458	AP3S2
100150148_TGI_at	0.0265175	-0.578383	0.78784	0.431163	0.480292	-7.75062	AP4B1
100129533_TGI_at	0.330063	0.385362	9.83319	5.56e-21	2.52e-20	36.1849	AP4E1
100129607_TGI_at	0.438939	-1.53323	13.2286	1.79e-34	1.52e-33	67.0466	AP4M1
100126510_TGI_at	-0.319095	-1.50851	-5.93655	5.44e-09	1.32e-08	8.98473	AP4S1
100143587_TGI_at	0.401815	0.212561	10.6835	3.85e-24	2.02e-23	43.3978	APAF1
100151341_TGI_at	-0.457931	-0.424975	-4.32679	1.83e-05	3.44e-05	1.13799	APBA1
100149355_TGI_at	-0.589188	-1.74711	-7.26953	1.4e-12	4.16e-12	17.0834	APBA2
100128716_TGI_at	0.180738	-4.24698	4.55309	6.64e-06	1.29e-05	2.10561	APBA3
100156998_TGI_at	0.249561	-3.00972	7.65914	9.74e-14	3.1e-13	19.7027	APBB1
100147905_TGI_at	-0.599035	-0.0078034	-6.4665	2.39e-10	6.31e-10	12.0395	APBB1IP
100134838_TGI_at	-0.145674	1.13612	-3.19914	0.00146567	0.00234083	-2.9903	APBB2
100142164_TGI_at	0.186691	-0.36642	2.79394	0.00540656	0.00812512	-4.18423	APBB3
100140773_TGI_at	0.167736	-0.712244	3.05163	0.00239681	0.00374425	-3.44297	APC
100143091_TGI_at	0.0223403	-3.82345	0.899192	0.368982	0.418217	-7.65673	APC2
100152160_TGI_at	-1.50923	-1.89972	-13.7034	1.59e-36	1.5e-35	71.7441	APCDD1
100150805_TGI_at	0.251837	-4.90248	4.96377	9.49e-07	1.97e-06	3.977	APCDD1L
100160301_TGI_at	-0.612404	4.48392	-7.59753	1.49e-13	4.71e-13	19.2813	APCS
100141777_TGI_at	0.0111619	1.19782	0.241759	0.809066	0.833647	-8.03184	APEH
100157992_TGI_at	0.245562	2.51605	8.99203	4.99e-18	1.96e-17	29.4532	APEX1
100148271_TGI_at	0.311293	-0.595371	10.5849	9.14e-24	4.72e-23	42.5414	APEX2
100135282_TGI_at	0.4628	2.74333	14.9854	3.28e-42	4.02e-41	84.7833	APH1A
100130227_TGI_at	-0.163186	-0.485769	-2.76384	0.00592294	0.00886358	-4.26669	APH1B
100123441_TGI_at	-0.0227214	2.88637	-1.01203	0.312013	0.359279	-7.549	API5
100131450_TGI_at	0.393283	0.651316	7.49324	3.06e-13	9.48e-13	18.574	APITD1
100148500_TGI_at	0.121876	-3.59957	2.95938	0.00322848	0.00498232	-3.71557	APLF
100121853_TGI_at	0.103636	-0.746103	0.998564	0.318488	0.366151	-7.56252	APLN
100123134_TGI_at	-1.30575	-0.29233	-10.5182	1.63e-23	8.32e-23	41.9653	APLNR
100125634_TGI_at	0.720365	-3.33933	7.36416	7.38e-13	2.24e-12	17.7095	APLP1
100146476_TGI_at	-0.515589	4.72037	-6.98614	9.04e-12	2.59e-11	15.2478	APOA1
100124328_TGI_at	0.640267	2.65738	16.0346	5.28e-47	7.97e-46	95.7802	APOA1BP
100146171_TGI_at	0.0251465	5.00227	0.821484	0.411761	0.46094	-7.72356	APOA2
100122717_TGI_at	-1.72245	2.74262	-13.8195	4.96e-37	4.8e-36	72.9048	APOA5
100155169_TGI_at	-0.10165	4.67551	-3.5296	0.000454553	0.000761916	-1.90206	APOB
100160382_TGI_at	0.0497341	-4.68175	1.91793	0.0556882	0.0731714	-6.22673	APOBEC1
100140804_TGI_at	0.294116	-3.90817	6.77115	3.59e-11	9.98e-11	13.8953	APOBEC2
100123719_TGI_at	1.08532	-1.92089	8.03044	6.99e-15	2.35e-14	22.299	APOBEC3B
100160953_TGI_at	-0.465002	-1.99993	-7.36226	7.48e-13	2.27e-12	17.6969	APOBEC3C
100131213_TGI_at	-0.223791	0.14503	-2.90446	0.00384139	0.00587255	-3.87405	APOBEC3D
100135706_TGI_at	0.113518	-1.9058	2.06544	0.039395	0.05298	-5.93495	APOBEC3F
100122321_TGI_at	-0.547666	0.646014	-6.01927	3.39e-09	8.34e-09	9.44675	APOBEC3G
100127483_TGI_at	-0.0896929	-3.7788	-2.21077	0.0275028	0.0378226	-5.62672	APOBEC3H
100161772_TGI_at	0.131145	-6.08548	3.66814	0.000270482	0.000463307	-1.41557	APOBEC4
100133738_TGI_at	-0.0124272	5.13038	-0.801428	0.423264	0.4726	-7.73983	APOC1
100157127_TGI_at	-0.200594	4.18647	-3.98003	7.91e-05	0.000141738	-0.255607	APOC2
100135817_TGI_at	-0.255506	5.20691	-5.51662	5.55e-08	1.26e-07	6.72575	APOC3
100147667_TGI_at	-1.17716	3.33946	-9.87834	3.81e-21	1.74e-20	36.558	APOC4
100122349_TGI_at	-0.418633	-0.52995	-2.898	0.00392004	0.00598518	-3.89249	APOD
100152777_TGI_at	0.00732618	3.19523	0.109889	0.912542	0.925599	-8.05505	APOE
100152987_TGI_at	-3.20051	1.31102	-20.2462	4.86e-67	1.69e-65	141.791	APOF
100143736_TGI_at	-0.812835	3.09124	-13.3884	3.68e-35	3.23e-34	68.6189	APOL1
100141751_TGI_at	-0.175877	0.186028	-4.24182	2.64e-05	4.91e-05	0.78647	APOL2
100143433_TGI_at	-0.376278	0.603114	-4.48454	9.07e-06	1.74e-05	1.8077	APOL3
100141845_TGI_at	0.0725177	-2.96377	0.903062	0.366927	0.416148	-7.65325	APOL4
100133439_TGI_at	0.150803	-4.29979	3.12129	0.00190458	0.00300542	-3.23177	APOL5
100128825_TGI_at	-0.767464	2.57947	-14.2485	6.45e-39	6.8e-38	77.2287	APOL6
100138101_TGI_at	-0.104553	1.25958	-1.33577	0.182232	0.220218	-7.16963	APOLD1
100126143_TGI_at	-0.469192	4.02754	-6.04085	2.99e-09	7.39e-09	9.56819	APOM
100151980_TGI_at	0.0959438	2.04165	2.44636	0.0147737	0.0211139	-5.08349	APOO
100148744_TGI_at	0.227294	0.94436	3.70767	0.000232529	0.000400571	-1.27349	APOOL
100150470_TGI_at	-0.181367	4.37874	-5.73234	1.71e-08	4.03e-08	7.86806	APP
100153429_TGI_at	0.189015	0.84254	4.18321	3.39e-05	6.25e-05	0.547782	APPBP2
100159664_TGI_at	0.0639432	0.370359	2.21353	0.0273111	0.0375676	-5.62067	APPL1
100131009_TGI_at	0.304135	1.98277	9.78131	8.56e-21	3.84e-20	35.7577	APPL2
100148497_TGI_at	-0.0185787	1.0332	-0.349185	0.727097	0.760195	-8.00007	APRT
100138512_TGI_at	0.130296	-0.269375	3.42698	0.000660557	0.00108983	-2.25093	APTX
100159795_TGI_at	-0.930138	1.61367	-9.27045	5.5e-19	2.27e-18	31.6345	AQP1
100139082_TGI_at	0.439663	-5.22772	7.87859	2.08e-14	6.82e-14	21.2256	AQP10
100125296_TGI_at	-0.0871161	0.691344	-0.96028	0.337378	0.385953	-7.59998	AQP11
100137955_TGI_at	-0.0133866	-5.3375	-0.532443	0.594655	0.638756	-7.91924	AQP12B
100145602_TGI_at	0.123585	-3.40832	3.81329	0.00015423	0.000269854	-0.886838	AQP2
100142532_TGI_at	-0.982339	2.67957	-16.2584	4.86e-48	7.67e-47	98.1582	AQP3
100134793_TGI_at	-1.5348	-4.0505	-14.0285	6.03e-38	6.09e-37	75.004	AQP4
100132925_TGI_at	-0.0210108	-3.71674	-0.857444	0.39161	0.44107	-7.69338	AQP5
100125721_TGI_at	-0.496983	-3.2139	-3.69585	0.000243314	0.000418352	-1.31611	AQP6
100138379_TGI_at	-1.34906	-0.558253	-19.6002	6.5e-64	1.99e-62	134.609	AQP7
100145222_TGI_at	0.351743	-5.07051	5.35773	1.29e-07	2.85e-07	5.90923	AQP7P1
100154558_TGI_at	0.691328	-3.17187	8.76402	2.93e-17	1.11e-16	27.7027	AQP8
100144256_TGI_at	-1.05551	3.02499	-9.23467	7.33e-19	3e-18	31.3516	AQP9
100154716_TGI_at	0.0955741	0.818696	3.59658	0.000354392	0.0006006	-1.66906	AQR
100135836_TGI_at	-0.862079	0.600906	-7.42021	5.05e-13	1.54e-12	18.0834	AR
100159017_TGI_at	-0.131571	0.251822	-3.4411	0.000627778	0.00103793	-2.2035	ARAF
100127864_TGI_at	0.127253	-0.575858	2.27964	0.0230484	0.0320627	-5.47347	ARAP1
100142634_TGI_at	-0.989296	1.22502	-15.7453	1.14e-45	1.61e-44	92.7224	ARAP2
100125607_TGI_at	-0.196541	-1.06083	-3.50458	0.000498351	0.000832088	-1.98803	ARAP3
100158503_TGI_at	-0.13202	-3.49545	-4.39658	1.34e-05	2.56e-05	1.43153	ARC
100133866_TGI_at	-0.104725	2.80714	-4.64146	4.42e-06	8.73e-06	2.49581	ARCN1
100159951_TGI_at	0.292093	-0.111446	3.63716	0.000304208	0.000519152	-1.52588	ARF1
100156928_TGI_at	0.10043	1.48613	1.96764	0.0496604	0.0657869	-6.13077	ARF3
100124356_TGI_at	-0.301912	2.35711	-5.67419	2.36e-08	5.5e-08	7.55634	ARF4
100126160_TGI_at	0.13193	1.1384	3.33344	0.000921302	0.00149708	-2.56038	ARF5
100160769_TGI_at	0.223991	-0.700816	5.67433	2.36e-08	5.5e-08	7.55709	ARFGAP1
100141754_TGI_at	0.182689	1.06956	5.74348	1.61e-08	3.79e-08	7.9281	ARFGAP2
100128934_TGI_at	-0.231348	2.357	-5.57027	4.16e-08	9.52e-08	7.00623	ARFGAP3
100132659_TGI_at	0.335607	-1.07212	7.0978	4.36e-12	1.27e-11	15.964	ARFGEF1
100131936_TGI_at	0.622311	0.922217	12.4566	3.23e-31	2.37e-30	59.5845	ARFGEF2
100158301_TGI_at	-0.141394	0.944022	-4.10576	4.71e-05	8.57e-05	0.23715	ARFIP1
100134651_TGI_at	0.131348	0.748887	3.33774	0.000907469	0.00147553	-2.54634	ARFIP2
100133003_TGI_at	0.423916	-0.710038	11.9334	4.57e-29	3.01e-28	54.6613	ARFRP1
100160920_TGI_at	-0.830369	3.47818	-9.42188	1.63e-19	6.89e-19	32.8407	ARG1
100128446_TGI_at	0.0295568	-5.74678	1.07397	0.283354	0.329489	-7.48446	ARGFX
100146108_TGI_at	-0.0530781	3.52341	-1.94571	0.0522483	0.0689826	-6.1734	ARGLU1
100144613_TGI_at	0.261166	2.31337	7.75281	5.05e-14	1.63e-13	20.3486	ARHGAP1
100145106_TGI_at	-1.53558	-0.479026	-22.6758	7.42e-79	3.99e-77	168.945	ARHGAP10
100162144_TGI_at	1.14344	-3.84985	20.1682	1.16e-66	3.98e-65	140.923	ARHGAP11A
100129261_TGI_at	-0.0147659	2.30442	-0.444881	0.656598	0.69616	-7.96205	ARHGAP12
100143313_TGI_at	-1.34305	0.946	-18.5063	1.19e-58	2.95e-57	122.523	ARHGAP15
100141569_TGI_at	0.0963235	0.520387	2.09529	0.0366465	0.0495306	-5.87332	ARHGAP17
100159959_TGI_at	0.293782	1.12703	4.96125	9.61e-07	1.99e-06	3.96506	ARHGAP18
100140369_TGI_at	0.774079	-0.457272	16.5692	1.74e-49	2.91e-48	101.478	ARHGAP19
100130334_TGI_at	-1.16477	-2.432	-11.0243	1.88e-25	1.05e-24	46.3944	ARHGAP20
100137036_TGI_at	0.190125	-0.612635	4.56208	6.38e-06	1.24e-05	2.145	ARHGAP21
100161913_TGI_at	0.546362	-1.80223	6.32438	5.64e-10	1.46e-09	11.1983	ARHGAP22
100156651_TGI_at	-0.545584	0.299352	-8.30008	9.73e-16	3.41e-15	24.2437	ARHGAP23
100131136_TGI_at	-0.619978	-0.107594	-9.99305	1.46e-21	6.78e-21	37.5108	ARHGAP24
100153203_TGI_at	-0.677483	0.41547	-11.1079	8.89e-26	5.05e-25	47.1388	ARHGAP25
100127741_TGI_at	-0.0603248	-0.445805	-0.946778	0.344208	0.393194	-7.61284	ARHGAP26
100133349_TGI_at	-0.0400103	-1.66896	-0.629571	0.529262	0.576808	-7.86279	ARHGAP27
100161997_TGI_at	0.91108	-4.56077	8.53605	1.67e-16	6.06e-16	25.9855	ARHGAP28
100158699_TGI_at	-0.235085	1.14117	-5.65804	2.58e-08	5.99e-08	7.47024	ARHGAP29
100126476_TGI_at	-0.851611	-0.495988	-9.75957	1.02e-20	4.59e-20	35.5792	ARHGAP30
100158035_TGI_at	-0.630249	-1.8894	-10.3884	5.02e-23	2.5e-22	40.8503	ARHGAP31
100159166_TGI_at	-0.153056	-0.14024	-2.60111	0.00956702	0.0139767	-4.69745	ARHGAP32
100123796_TGI_at	1.04576	-1.67183	12.518	1.8e-31	1.33e-30	60.1693	ARHGAP33
100149980_TGI_at	0.0375701	-1.78476	0.785621	0.432461	0.481649	-7.75237	ARHGAP4
100155963_TGI_at	0.0611852	1.71213	1.67501	0.094556	0.120036	-6.66075	ARHGAP5
100141371_TGI_at	-0.170862	-2.65996	-2.21578	0.0271552	0.0373645	-5.61572	ARHGAP6
100150237_TGI_at	-1.16142	-0.202094	-13.7094	1.5e-36	1.42e-35	71.8041	ARHGAP9
100128476_TGI_at	0.0968288	3.27614	2.7021	0.00712414	0.0105675	-4.43312	ARHGDIA
100158552_TGI_at	-0.522686	2.81907	-9.92557	2.57e-21	1.18e-20	36.9494	ARHGDIB
100152741_TGI_at	-0.00538571	-3.20371	-0.230805	0.81756	0.84101	-8.03443	ARHGDIG
100143801_TGI_at	-0.0293566	-0.910493	-0.67391	0.50068	0.549001	-7.83389	ARHGEF1
100126186_TGI_at	-0.555193	-1.12937	-7.67562	8.68e-14	2.77e-13	19.8159	ARHGEF10
100128601_TGI_at	-0.0179454	0.232693	-0.358134	0.720394	0.754452	-7.99691	ARHGEF10L
100137049_TGI_at	0.998115	-0.268843	20.8929	3.53e-70	1.39e-68	149.004	ARHGEF11
100143819_TGI_at	-0.165823	2.91894	-6.44914	2.65e-10	7e-10	11.9359	ARHGEF12
100148030_TGI_at	0.299451	-1.3822	4.81997	1.91e-06	3.87e-06	3.30495	ARHGEF15
100125879_TGI_at	-0.103372	-2.40522	-1.30553	0.192311	0.231455	-7.20947	ARHGEF16
100135445_TGI_at	-0.223156	-0.703442	-3.36907	0.000812359	0.00132829	-2.44346	ARHGEF17
100136512_TGI_at	0.270624	1.82638	7.08952	4.6e-12	1.34e-11	15.9105	ARHGEF18
100122367_TGI_at	0.26465	-2.69736	5.88653	7.23e-09	1.74e-08	8.70809	ARHGEF19
100145955_TGI_at	0.200643	2.47893	3.46213	0.000581781	0.000964973	-2.13254	ARHGEF2
100141375_TGI_at	-0.0651333	1.14665	-0.982998	0.326083	0.374121	-7.57792	ARHGEF3
100138360_TGI_at	-0.357656	-3.77541	-5.64539	2.76e-08	6.41e-08	7.40298	ARHGEF4
100135432_TGI_at	0.155577	0.0501139	2.12463	0.0341069	0.0463094	-5.81191	ARHGEF5
100151893_TGI_at	-0.0195262	0.742293	-0.258893	0.795824	0.821971	-8.02755	ARHGEF5L
100129587_TGI_at	-0.492822	0.741807	-8.07788	4.96e-15	1.68e-14	22.6376	ARHGEF6
100154588_TGI_at	0.0106513	2.19279	0.265434	0.790785	0.81728	-8.02583	ARHGEF7
100144871_TGI_at	0.438188	-0.102142	8.2335	1.59e-15	5.53e-15	23.759	ARHGEF9
100136478_TGI_at	0.337231	0.577226	9.54137	6.16e-20	2.66e-19	33.8021	ARID1A
100144621_TGI_at	0.0337365	2.12734	1.04072	0.298506	0.345198	-7.51957	ARID1B
100138431_TGI_at	0.275772	0.857623	8.78186	2.56e-17	9.69e-17	27.8384	ARID2
100136939_TGI_at	1.22809	-2.45185	12.7968	1.22e-32	9.59e-32	62.8452	ARID3A
100151034_TGI_at	0.606126	-2.18689	10.9224	4.67e-25	2.56e-24	45.4922	ARID3B
100140423_TGI_at	-0.204746	-4.31921	-5.92557	5.79e-09	1.4e-08	8.92382	ARID3C
100145600_TGI_at	-0.154519	1.35708	-4.04404	6.08e-05	0.000109881	-0.00652979	ARID4A
100138391_TGI_at	0.221704	2.52556	8.28594	1.08e-15	3.78e-15	24.1406	ARID4B
100158036_TGI_at	-0.134966	-0.370063	-2.73509	0.00645749	0.00963003	-4.34464	ARID5A
100139299_TGI_at	-0.414409	1.63861	-6.69187	5.91e-11	1.62e-10	13.4055	ARID5B
100143917_TGI_at	-0.0204615	2.14935	-0.68381	0.494412	0.542622	-7.82717	ARIH1
100153833_TGI_at	0.495286	0.278254	11.5156	2.19e-27	1.34e-26	50.8152	ARIH2
100161660_TGI_at	0.0266017	1.9885	0.497099	0.619337	0.661768	-7.93744	ARL1
100142042_TGI_at	0.028696	-5.60978	0.771438	0.440811	0.490133	-7.76341	ARL11
100151671_TGI_at	-0.170903	-1.26404	-3.50527	0.000497093	0.000830219	-1.98567	ARL13B
100127397_TGI_at	-1.65734	-3.66511	-10.3171	9.28e-23	4.55e-22	40.2418	ARL14
100126779_TGI_at	0.257816	-1.41231	5.3138	1.62e-07	3.56e-07	5.68721	ARL15
100136282_TGI_at	0.19551	0.498741	5.43638	8.51e-08	1.91e-07	6.31074	ARL16
100124925_TGI_at	0.290036	0.0888208	5.78634	1.27e-08	3.01e-08	8.16003	ARL2
100130962_TGI_at	0.196562	1.6342	4.95475	9.92e-07	2.06e-06	3.93429	ARL2BP
100154463_TGI_at	0.0786223	0.62315	1.45688	0.145776	0.179463	-7.00101	ARL3
100156075_TGI_at	0.336415	-0.225253	4.66004	4.06e-06	8.02e-06	2.57874	ARL4A
100129840_TGI_at	-0.906662	2.16062	-10.7215	2.76e-24	1.46e-23	43.7292	ARL4C
100152996_TGI_at	-0.103196	1.20386	-1.39829	0.162644	0.198431	-7.08439	ARL4D
100144963_TGI_at	-0.0818204	0.469836	-2.02072	0.0438399	0.0585223	-6.02564	ARL5A
100139692_TGI_at	-0.392271	2.82887	-10.1865	2.84e-22	1.36e-21	39.1341	ARL5B
100132458_TGI_at	0.0773766	-3.28117	1.17646	0.239969	0.282917	-7.36931	ARL6
100132541_TGI_at	-0.0468377	2.95733	-1.23893	0.215953	0.257185	-7.29402	ARL6IP1
100136921_TGI_at	0.260555	-0.546874	7.48451	3.25e-13	1.01e-12	18.5152	ARL6IP4
100126262_TGI_at	-0.119451	1.9235	-2.77422	0.00574008	0.0086056	-4.23836	ARL6IP5
100135868_TGI_at	0.0235815	-2.45617	0.910683	0.3629	0.412202	-7.64634	ARL6IP6
100141340_TGI_at	-0.0927823	0.035412	-2.35423	0.0189464	0.0266663	-5.30233	ARL8A
100130389_TGI_at	0.126953	2.21846	5.25786	2.16e-07	4.71e-07	5.40687	ARL8B
100162105_TGI_at	-0.12511	-3.04272	-4.14796	3.94e-05	7.22e-05	0.405713	ARL9
100141422_TGI_at	0.569648	1.56192	16.5264	2.75e-49	4.55e-48	101.019	ARMC1
100129904_TGI_at	0.132797	-3.96795	2.19499	0.0286227	0.039282	-5.66119	ARMC2
100139538_TGI_at	0.0825958	-6.04218	1.94403	0.0524514	0.0692309	-6.17665	ARMC3
100125339_TGI_at	-0.0298098	-5.92347	-0.43432	0.664243	0.702525	-7.9667	ARMC4
100160171_TGI_at	-0.193844	-0.872581	-4.0278	6.5e-05	0.000117272	-0.0700764	ARMC5
100127475_TGI_at	-0.931851	-0.880198	-14.6324	1.26e-40	1.45e-39	81.1447	ARMC6
100125921_TGI_at	0.382436	-1.09184	9.90513	3.05e-21	1.4e-20	36.7798	ARMC7
100128482_TGI_at	0.202784	0.456389	8.58108	1.19e-16	4.35e-16	26.322	ARMC8
100143904_TGI_at	0.79566	-3.70526	10.7113	3.02e-24	1.59e-23	43.6402	ARMC9
100152453_TGI_at	-0.605209	-0.211834	-8.01629	7.74e-15	2.6e-14	22.1983	ARMCX1
100146342_TGI_at	-0.762885	-1.40348	-9.51147	7.86e-20	3.38e-19	33.5607	ARMCX2
100137569_TGI_at	-1.06446	-0.526458	-10.9618	3.29e-25	1.82e-24	45.8406	ARMCX3
100152472_TGI_at	-0.340789	-1.93761	-5.61197	3.32e-08	7.64e-08	7.22593	ARMCX4
100133139_TGI_at	0.0243766	-0.0366537	0.510055	0.610238	0.653204	-7.93092	ARMCX5
100134293_TGI_at	-0.0130335	-4.15043	-0.44964	0.653165	0.69312	-7.95992	ARMS2
100138305_TGI_at	0.388014	2.19504	9.52283	7.17e-20	3.09e-19	33.6523	ARNT
100151047_TGI_at	-0.107364	-2.98502	-0.944365	0.345438	0.394475	-7.61512	ARNT2
100142502_TGI_at	0.0517282	-0.215543	0.766216	0.443908	0.493183	-7.76742	ARNTL
100138562_TGI_at	-0.204893	-1.73449	-2.37213	0.0180628	0.0254981	-5.26045	ARNTL2
100137617_TGI_at	0.64571	2.58977	17.5309	5.24e-54	1.07e-52	111.856	ARPC1A
100128312_TGI_at	0.29193	1.93525	5.23107	2.48e-07	5.38e-07	5.27355	ARPC1B
100159673_TGI_at	0.125579	3.18502	4.29933	2.06e-05	3.86e-05	1.02369	ARPC2
100129301_TGI_at	0.383511	2.73249	14.9726	3.74e-42	4.58e-41	84.6507	ARPC5
100153101_TGI_at	-0.140829	1.35217	-3.72682	0.000216002	0.000373096	-1.20414	ARPC5L
100160571_TGI_at	0.217555	2.5637	9.19488	1.01e-18	4.09e-18	31.0378	ARPP19
100143039_TGI_at	0.100906	-4.25583	3.56317	0.000401438	0.000676398	-1.7858	ARR3
100150255_TGI_at	-0.827909	0.820464	-10.5696	1.04e-23	5.38e-23	42.4087	ARRB1
100158231_TGI_at	-0.12124	0.348323	-2.56605	0.010576	0.0153638	-4.78692	ARRB2
100126275_TGI_at	-0.0638215	-1.56071	-2.00035	0.0460018	0.0612228	-6.06632	ARRDC1
100147627_TGI_at	-0.100257	-0.0826577	-1.35524	0.175953	0.213215	-7.14351	ARRDC2
100123631_TGI_at	-0.906488	1.62038	-10.1751	3.12e-22	1.5e-21	39.038	ARRDC3
100142153_TGI_at	-0.601386	-0.226289	-5.83947	9.43e-09	2.25e-08	8.44966	ARRDC4
100147515_TGI_at	-0.0311675	-1.15769	-0.414893	0.678398	0.715445	-7.97495	ARSB
100136928_TGI_at	-0.371147	2.07739	-6.33936	5.15e-10	1.34e-09	11.2862	ARSD
100131166_TGI_at	-0.538137	2.1131	-7.69982	7.33e-14	2.35e-13	19.9825	ARSE
100149865_TGI_at	-0.945241	-3.39081	-8.30485	9.39e-16	3.3e-15	24.2786	ARSF
100127422_TGI_at	0.0426265	-3.11861	0.660152	0.50946	0.55758	-7.84307	ARSG
100144482_TGI_at	-0.0130236	-5.58934	-0.571121	0.568174	0.613519	-7.89789	ARSH
100149545_TGI_at	-0.0646579	-4.67833	-2.29646	0.0220613	0.0307701	-5.43535	ARSI
100162240_TGI_at	-0.968494	-1.79835	-10.0382	9.97e-22	4.66e-21	37.8879	ARSJ
100123336_TGI_at	0.194477	-3.73085	5.00238	7.85e-07	1.64e-06	4.16045	ARSK
100132931_TGI_at	-0.0698766	-4.84571	-2.70014	0.00716552	0.0106246	-4.43833	ART1
100123324_TGI_at	-0.297596	-4.63421	-6.07578	2.44e-09	6.08e-09	9.76554	ART3
100129908_TGI_at	-1.06134	-0.805272	-10.3663	6.08e-23	3e-22	40.662	ART4
100147292_TGI_at	-0.0855222	-3.7259	-1.38678	0.166125	0.202268	-7.10038	ART5
100144789_TGI_at	0.0880049	-3.63305	2.47684	0.0135843	0.0194958	-5.00928	ARTN
100151323_TGI_at	0.488597	1.50486	12.107	8.96e-30	6.12e-29	56.2817	ARV1
100144858_TGI_at	-0.360723	-1.48861	-7.41404	5.26e-13	1.61e-12	18.0421	ARVCF
100152618_TGI_at	-0.0114427	-2.31868	-0.597096	0.550713	0.597306	-7.88271	ARX
100150011_TGI_at	0.126163	3.60159	2.58863	0.00991595	0.0144572	-4.72944	AS3MT
100122831_TGI_at	-0.244232	1.20216	-3.82577	0.000146832	0.000257608	-0.840471	ASAH1
100122803_TGI_at	0.27766	1.41303	4.85207	1.63e-06	3.34e-06	3.45342	ASAP1
100139252_TGI_at	0.191682	-5.14282	4.32726	1.82e-05	3.43e-05	1.13993	ASAP1IT1
100156974_TGI_at	0.478482	1.28407	8.51358	1.98e-16	7.16e-16	25.818	ASAP2
100140695_TGI_at	1.14586	-1.26097	17.8181	2.28e-55	4.85e-54	114.984	ASAP3
100128791_TGI_at	-0.204238	-0.672037	-4.28569	2.19e-05	4.09e-05	0.967157	ASB1
100123692_TGI_at	-0.322172	-3.79387	-11.9346	4.53e-29	2.98e-28	54.672	ASB10
100153752_TGI_at	0.00941411	-4.03933	0.337776	0.735673	0.76774	-8.00399	ASB11
100152459_TGI_at	0.157501	-4.87745	4.7492	2.67e-06	5.35e-06	2.98084	ASB12
100125819_TGI_at	-0.203702	1.65209	-3.44094	0.000628135	0.00103843	-2.20403	ASB13
100125034_TGI_at	0.20017	-3.92546	3.52386	0.000464262	0.000777686	-1.92182	ASB14
100127362_TGI_at	0.197256	-6.06372	3.21442	0.00139137	0.0022261	-2.94225	ASB15
100142929_TGI_at	0.0927491	-3.1833	2.87493	0.0042131	0.00641098	-3.95806	ASB16
100139447_TGI_at	-0.0268525	-6.32071	-0.840905	0.400802	0.450106	-7.70742	ASB17
100149991_TGI_at	-0.155174	-4.12576	-5.49585	6.2e-08	1.4e-07	6.61782	ASB18
100143024_TGI_at	-0.446126	-3.28977	-6.96594	1.03e-11	2.95e-11	15.1193	ASB2
100141168_TGI_at	0.301877	0.286364	6.10264	2.09e-09	5.23e-09	9.91798	ASB3
100132342_TGI_at	0.1871	-6.14811	4.43041	1.16e-05	2.21e-05	1.57539	ASB4
100137448_TGI_at	-0.0264735	-6.82881	-1.20249	0.229743	0.272014	-7.33841	ASB5
100157124_TGI_at	0.179138	-1.03744	5.00542	7.73e-07	1.62e-06	4.17499	ASB6
100126484_TGI_at	0.182326	1.51626	5.83237	9.81e-09	2.34e-08	8.4108	ASB7
100128748_TGI_at	0.0392042	0.645913	0.957939	0.338555	0.387202	-7.60222	ASB8
100159047_TGI_at	-0.0165946	1.46049	-0.181635	0.855943	0.876091	-8.04458	ASB9
100126409_TGI_at	-0.240699	-0.693648	-3.81635	0.000152384	0.000266806	-0.875484	ASCC1
100161412_TGI_at	0.190911	-0.434369	4.79519	2.15e-06	4.34e-06	3.19097	ASCC2
100154565_TGI_at	0.378422	0.341421	7.32417	9.67e-13	2.91e-12	17.4441	ASCC3
100142148_TGI_at	-0.0361676	-3.85864	-0.170875	0.864391	0.883302	-8.04648	ASCL1
100159960_TGI_at	-0.60979	-2.10161	-9.07292	2.64e-18	1.05e-17	30.082	ASCL2
100160554_TGI_at	0.0592146	-6.28939	2.44102	0.0149913	0.0214029	-5.0964	ASCL3
100140320_TGI_at	0.0224528	-5.35991	0.573291	0.566705	0.612356	-7.89665	ASCL4
100158168_TGI_at	0.0234853	-3.79622	0.825042	0.40974	0.459031	-7.72063	ASCL5
100154656_TGI_at	0.408015	0.412358	8.59604	1.06e-16	3.89e-16	26.4341	ASF1A
100157742_TGI_at	2.32653	-2.84509	26.6061	6.96e-98	7.19e-96	212.678	ASF1B
100124343_TGI_at	-0.736248	2.83064	-12.103	9.31e-30	6.36e-29	56.244	ASGR1
100122272_TGI_at	-0.520015	3.91197	-10.9503	3.64e-25	2.01e-24	45.7385	ASGR2
100128770_TGI_at	0.572164	1.37593	17.0847	6.69e-52	1.24e-50	107.022	ASH1L
100139076_TGI_at	-0.0765204	1.73888	-1.85276	0.0645041	0.0840404	-6.34884	ASH2L
100161271_TGI_at	-0.0279292	-4.00214	-0.779606	0.435991	0.485252	-7.75707	ASIP
100134806_TGI_at	-0.28874	-4.09947	-8.28764	1.07e-15	3.73e-15	24.1529	ASMT
100147579_TGI_at	-0.238469	0.308757	-4.55047	6.72e-06	1.31e-05	2.09417	ASMTL
100157408_TGI_at	0.486785	-0.416914	8.6492	7.07e-17	2.62e-16	26.8336	ASNA1
100127758_TGI_at	0.164465	-0.921475	1.32085	0.187156	0.225656	-7.18941	ASNS
100124620_TGI_at	-0.0332872	1.87645	-0.919311	0.358375	0.407677	-7.63845	ASNSD1
100126687_TGI_at	-2.20777	-0.715122	-20.4022	8.51e-68	3.02e-66	143.53	ASPA
100150486_TGI_at	-1.66761	0.183522	-18.3174	9.51e-58	2.26e-56	120.448	ASPDH
100162056_TGI_at	-1.24207	-3.64773	-21.1639	1.7e-71	7.13e-70	152.031	ASPG
100129392_TGI_at	0.544309	2.7874	12.001	2.43e-29	1.63e-28	55.2905	ASPH
100143844_TGI_at	0.244143	-3.10308	4.13239	4.21e-05	7.7e-05	0.343343	ASPHD1
100130162_TGI_at	-0.0124667	-3.33998	-0.202653	0.839489	0.860921	-8.04054	ASPHD2
100160380_TGI_at	3.75723	-2.31246	37.0676	1.12e-145	6.96e-143	322.513	ASPM
100151891_TGI_at	-1.58	0.906963	-15.2976	1.26e-43	1.65e-42	88.0282	ASPN
100129058_TGI_at	-0.0583598	-2.80048	-1.08412	0.278835	0.324777	-7.47353	ASPRV1
100132694_TGI_at	0.591018	-0.461922	9.87664	3.87e-21	1.77e-20	36.5439	ASPSCR1
100140092_TGI_at	0.834778	-2.16229	8.39984	4.64e-16	1.65e-15	24.9756	ASRGL1
100147295_TGI_at	-0.700133	4.73743	-16.3762	1.38e-48	2.22e-47	99.4143	ASS1
100133658_TGI_at	0.0105879	-0.766034	0.283153	0.777177	0.805196	-8.02097	ASTE1
100138271_TGI_at	-0.0509297	-3.23877	-1.97667	0.0486271	0.0644795	-6.11309	ASTL
100122802_TGI_at	-0.645048	-3.50553	-9.00221	4.61e-18	1.81e-17	29.5321	ASTN1
100129311_TGI_at	0.28274	-2.6259	5.09014	5.07e-07	1.08e-06	4.5823	ASTN2
100154737_TGI_at	0.0534462	0.0313694	1.10544	0.269501	0.3149	-7.45022	ASXL1
100153880_TGI_at	0.321434	0.310604	10.1563	3.67e-22	1.75e-21	38.8799	ASXL2
100131725_TGI_at	-0.337353	-4.59916	-3.55413	0.000415137	0.000698568	-1.81721	ASXL3
100153827_TGI_at	0.0710587	-6.14841	1.24422	0.214	0.255247	-7.28746	ASZ1
100145107_TGI_at	-0.231774	1.42233	-7.01692	7.4e-12	2.13e-11	15.4443	ATAD1
100122481_TGI_at	1.64451	0.402971	22.7344	3.85e-79	2.11e-77	169.6	ATAD2
100162328_TGI_at	0.03626	1.23748	1.04416	0.296915	0.343622	-7.516	ATAD2B
100126100_TGI_at	-0.00257888	0.0304179	-0.0579214	0.953834	0.960155	-8.05941	ATAD3A
100143572_TGI_at	-1.24015	-2.14721	-12.6497	5.06e-32	3.85e-31	61.4296	ATAD3C
100161335_TGI_at	1.08916	-3.40736	17.5605	3.8e-54	7.77e-53	112.178	ATAD5
100156078_TGI_at	-0.138009	-4.29269	-4.34505	1.69e-05	3.19e-05	1.21438	ATCAY
100155781_TGI_at	0.0304115	1.51368	0.894925	0.371257	0.420479	-7.66056	ATE1
100152838_TGI_at	-0.211923	0.243958	-3.91802	0.000101676	0.000180772	-0.493325	ATF1
100125754_TGI_at	0.211563	1.72742	7.84486	2.64e-14	8.63e-14	20.9893	ATF2
100153134_TGI_at	-1.22213	1.84046	-15.1407	6.51e-43	8.23e-42	86.394	ATF3
100155887_TGI_at	0.111754	2.22654	2.632	0.00875011	0.012856	-4.61762	ATF6
100156197_TGI_at	0.305211	-2.05931	7.45749	3.91e-13	1.2e-12	18.3334	ATF7
100135652_TGI_at	0.0499519	0.648825	1.25645	0.20954	0.250373	-7.2722	ATF7IP
100128474_TGI_at	0.0471365	1.40692	0.842036	0.40017	0.449451	-7.70647	ATF7IP2
100127003_TGI_at	0.434574	-1.42726	8.10532	4.06e-15	1.38e-14	22.8341	ATG10
100148838_TGI_at	0.212468	1.72577	6.03776	3.05e-09	7.52e-09	9.55079	ATG12
100136522_TGI_at	0.0353843	2.08707	1.16848	0.243167	0.286426	-7.37865	ATG16L1
100137409_TGI_at	-0.333626	-1.14524	-5.61693	3.23e-08	7.45e-08	7.25213	ATG16L2
100160020_TGI_at	-0.508226	-1.14273	-10.8549	8.5e-25	4.6e-24	44.8975	ATG2A
100155454_TGI_at	-0.25267	1.10348	-5.03738	6.6e-07	1.39e-06	4.3279	ATG2B
100146511_TGI_at	0.00938443	1.57097	0.350606	0.726031	0.7593	-7.99958	ATG3
100137716_TGI_at	-0.096721	0.150701	-2.07634	0.0383721	0.051689	-5.91255	ATG4A
100129227_TGI_at	0.117034	-0.230916	3.33972	0.000901142	0.0014655	-2.53984	ATG4B
100130559_TGI_at	0.173282	-2.31913	3.16356	0.00165314	0.00262655	-3.10136	ATG4C
100125738_TGI_at	0.0805889	-1.83635	3.05691	0.00235577	0.00368205	-3.42713	ATG4D
100134548_TGI_at	-0.306293	0.744864	-9.43366	1.48e-19	6.27e-19	32.9351	ATG5
100151008_TGI_at	0.231421	-0.291503	7.29688	1.16e-12	3.48e-12	17.2637	ATG7
100143251_TGI_at	0.498138	0.234855	12.4318	4.1e-31	2.98e-30	59.3481	ATG9A
100159143_TGI_at	0.086782	-5.089	2.0297	0.0429154	0.0573601	-6.0076	ATG9B
100154019_TGI_at	0.173128	-2.35795	2.3384	0.0197591	0.0277281	-5.3391	ATHL1
100131960_TGI_at	0.281327	2.59149	7.38894	6.24e-13	1.9e-12	17.8745	ATIC
100156480_TGI_at	0.0104648	-2.10071	0.162114	0.871281	0.889438	-8.04794	ATL1
100158880_TGI_at	0.196646	2.07844	6.94298	1.2e-11	3.41e-11	14.9735	ATL2
100124077_TGI_at	0.147108	2.50939	4.01555	6.84e-05	0.000123121	-0.117836	ATL3
100142227_TGI_at	-0.159103	-1.02119	-3.33715	0.000909344	0.00147831	-2.54825	ATM
100142247_TGI_at	-0.390836	0.560701	-11.3924	6.77e-27	4.03e-26	49.6956	ATMIN
100150801_TGI_at	0.198383	-0.606928	4.59488	5.49e-06	1.08e-05	2.28928	ATN1
100155958_TGI_at	-0.119601	-4.38476	-5.20852	2.78e-07	6.02e-07	5.1618	ATOH1
100126082_TGI_at	-0.18452	-5.89137	-3.96443	8.43e-05	0.0001507	-0.315732	ATOH7
100126217_TGI_at	-2.32973	-1.57798	-22.1561	2.52e-76	1.23e-74	163.129	ATOH8
100146915_TGI_at	0.283812	4.00944	8.56426	1.35e-16	4.92e-16	26.1961	ATOX1
100150466_TGI_at	-0.00419506	-3.65369	-0.158505	0.874123	0.891584	-8.04852	ATP10A
100123178_TGI_at	0.0489131	-4.28452	0.469099	0.639203	0.680101	-7.95098	ATP10B
100154870_TGI_at	-0.201174	-0.550913	-3.49479	0.000516527	0.000860608	-2.0215	ATP10D
100133606_TGI_at	0.14072	2.77744	4.4965	8.59e-06	1.65e-05	1.8594	ATP11A
100122911_TGI_at	-0.160981	0.471738	-3.93181	9.62e-05	0.000171305	-0.44077	ATP11B
100142613_TGI_at	-0.662334	1.92161	-11.3293	1.2e-26	7.11e-26	49.1254	ATP11C
100162204_TGI_at	-0.116867	-3.55557	-4.22381	2.85e-05	5.29e-05	0.71279	ATP12A
100156627_TGI_at	0.305284	-0.283998	8.79304	2.34e-17	8.9e-17	27.9236	ATP13A1
100125001_TGI_at	0.35463	-1.82805	8.47114	2.72e-16	9.79e-16	25.5027	ATP13A2
100136323_TGI_at	-0.0726619	3.00252	-2.99801	0.00285249	0.00442702	-3.60241	ATP13A3
100138644_TGI_at	-1.16947	-5.39862	-15.767	9.02e-46	1.29e-44	92.9516	ATP13A4
100127619_TGI_at	-0.13747	-6.1606	-3.56545	0.000398048	0.000670998	-1.77786	ATP13A5
100159865_TGI_at	0.235651	2.67027	4.65386	4.18e-06	8.25e-06	2.55113	ATP1A1
100124600_TGI_at	-0.0815111	-4.34345	-1.9345	0.0536139	0.0706617	-6.195	ATP1A2
100156271_TGI_at	-0.0207495	-5.47816	-0.702965	0.482404	0.531476	-7.81388	ATP1A3
100142623_TGI_at	0.0288304	-5.12347	0.941177	0.347068	0.396261	-7.61813	ATP1A4
100153110_TGI_at	0.444707	1.94955	7.3514	8.04e-13	2.43e-12	17.6247	ATP1B1
100127333_TGI_at	-0.897924	-0.910573	-11.1942	4.09e-26	2.35e-25	47.9098	ATP1B2
100136994_TGI_at	-0.0634303	-1.54194	-0.628202	0.530158	0.577611	-7.86365	ATP1B3
100160320_TGI_at	-0.0762235	-6.437	-3.06597	0.00228681	0.0035786	-3.39986	ATP1B4
100137593_TGI_at	0.176109	-4.6473	4.19091	3.28e-05	6.06e-05	0.578966	ATP2A1
100123328_TGI_at	0.262924	3.3761	11.1044	9.18e-26	5.21e-25	47.1071	ATP2A2
100144758_TGI_at	-0.143088	-3.26153	-4.6875	3.57e-06	7.09e-06	2.70185	ATP2A3
100150026_TGI_at	-0.123973	0.230517	-2.29478	0.0221582	0.0308975	-5.43917	ATP2B1
100126196_TGI_at	0.40941	1.12761	3.70084	0.000238711	0.00041075	-1.29816	ATP2B2
100133934_TGI_at	-0.020569	-4.33754	-0.862132	0.389027	0.438462	-7.68935	ATP2B3
100129941_TGI_at	0.0377884	2.78268	0.738192	0.460743	0.510018	-7.7885	ATP2B4
100151579_TGI_at	0.234822	2.12582	8.18286	2.31e-15	7.95e-15	23.3923	ATP2C1
100157670_TGI_at	-0.305475	-4.21079	-5.60469	3.45e-08	7.94e-08	7.18748	ATP2C2
100132340_TGI_at	0.0959422	-3.67012	3.02347	0.00262705	0.00408732	-3.52704	ATP4A
100126120_TGI_at	-0.0908567	-4.75416	-3.94399	9.16e-05	0.000163352	-0.394199	ATP4B
100158165_TGI_at	0.0346099	4.60623	1.82322	0.0688665	0.089297	-6.40284	ATP5A1
100155133_TGI_at	0.039745	3.45893	1.11609	0.264919	0.309886	-7.4384	ATP5B
100151737_TGI_at	0.0286306	3.26896	0.54311	0.587295	0.631789	-7.9135	ATP5C1
100158438_TGI_at	-0.188483	4.04436	-6.38129	4e-10	1.05e-09	11.5332	ATP5D
100152480_TGI_at	0.341662	2.64088	10.5551	1.18e-23	6.08e-23	42.2836	ATP5G1
100148102_TGI_at	0.280114	2.75744	5.06757	5.68e-07	1.2e-06	4.47317	ATP5G2
100121694_TGI_at	-0.704542	0.756797	-11.4399	4.39e-27	2.63e-26	50.1265	ATP5G3
100155583_TGI_at	0.149536	2.87636	3.21777	0.00137558	0.00220297	-2.9317	ATP5H
100155282_TGI_at	0.118853	-0.872339	3.40185	0.000722865	0.00118808	-2.33488	ATP5I
100146744_TGI_at	0.413411	1.69169	9.42526	1.58e-19	6.71e-19	32.8678	ATP5J2
100156814_TGI_at	0.00134555	3.87276	0.0728604	0.941946	0.950093	-8.05844	ATP5L
100134984_TGI_at	0.048518	-3.90027	1.96547	0.0499119	0.0660957	-6.13501	ATP5L2
100136800_TGI_at	-0.073464	3.43054	-1.84642	0.0654205	0.0851405	-6.3605	ATP5O
100122296_TGI_at	0.126596	-0.498284	1.96985	0.0494065	0.0654793	-6.12646	ATP5S
100150112_TGI_at	0.351633	-0.177438	10.0877	6.56e-22	3.09e-21	38.3026	ATP5SL
100160523_TGI_at	0.513683	1.58043	17.048	9.95e-52	1.83e-50	106.626	ATP6AP1
100123670_TGI_at	0.537509	-2.57666	8.55003	1.5e-16	5.47e-16	26.0898	ATP6AP1L
100123752_TGI_at	0.195538	0.263305	3.57507	0.000384053	0.000648617	-1.74435	ATP6AP2
100158783_TGI_at	0.413429	0.628378	9.11867	1.84e-18	7.38e-18	30.4395	ATP6V0A1
100133197_TGI_at	0.0486668	0.0550857	1.14079	0.254503	0.298882	-7.41058	ATP6V0A2
100146494_TGI_at	0.330792	-4.0525	4.34042	1.72e-05	3.25e-05	1.19499	ATP6V0A4
100136768_TGI_at	0.149836	2.50029	3.3273	0.000941384	0.00152902	-2.5804	ATP6V0B
100157396_TGI_at	1.72071	-4.21516	14.5425	3.19e-40	3.56e-39	80.2244	ATP6V0D2
100160639_TGI_at	0.0368174	2.48156	1.08588	0.278054	0.323909	-7.47162	ATP6V0E1
100124816_TGI_at	0.461885	-0.24393	5.2892	1.84e-07	4.03e-07	5.56361	ATP6V0E2
100138236_TGI_at	0.187556	2.98025	7.41879	5.1e-13	1.56e-12	18.0739	ATP6V1A
100132102_TGI_at	0.234935	-4.2798	6.71117	5.24e-11	1.44e-10	13.5243	ATP6V1B1
100149339_TGI_at	-0.18968	0.478669	-3.86392	0.00012624	0.000222757	-0.697837	ATP6V1B2
100159498_TGI_at	0.53238	1.42376	10.9424	3.91e-25	2.15e-24	45.6695	ATP6V1C1
100130847_TGI_at	0.119879	-2.62809	2.12547	0.0340357	0.0462266	-5.81012	ATP6V1C2
100125740_TGI_at	0.0812601	2.38786	2.52022	0.0120379	0.0173966	-4.90211	ATP6V1D
100158579_TGI_at	0.213093	2.18952	7.19978	2.22e-12	6.55e-12	16.6261	ATP6V1E1
100141973_TGI_at	0.630296	-1.93599	9.17364	1.19e-18	4.82e-18	30.8707	ATP6V1E2
100156422_TGI_at	0.426009	1.06075	12.3155	1.24e-30	8.84e-30	58.2457	ATP6V1F
100132707_TGI_at	-0.0743697	3.49412	-3.40699	0.000709671	0.00116693	-2.31773	ATP6V1G1
100142732_TGI_at	0.25833	-1.98633	2.98318	0.00299183	0.00463373	-3.64602	ATP6V1G2
100138877_TGI_at	0.0502643	-4.85666	1.36464	0.172978	0.209961	-7.13075	ATP6V1G3
100146434_TGI_at	0.443809	0.529512	8.98947	5.09e-18	2e-17	29.4334	ATP6V1H
100138110_TGI_at	0.519017	-1.70769	10.9392	4.02e-25	2.21e-24	45.6406	ATP7A
100144303_TGI_at	-0.0145256	1.12596	-0.232372	0.816344	0.840141	-8.03407	ATP7B
100162229_TGI_at	-0.31948	-2.14913	-3.82938	0.000144756	0.00025404	-0.827037	ATP8A1
100126833_TGI_at	0.288143	-5.61048	5.01525	7.36e-07	1.54e-06	4.22193	ATP8A2
100161501_TGI_at	0.503032	0.787039	11.1513	6.02e-26	3.44e-25	47.5261	ATP8B1
100126761_TGI_at	0.119794	-0.905987	1.38878	0.165518	0.201611	-7.09762	ATP8B2
100147988_TGI_at	0.706868	-1.09886	8.172	2.5e-15	8.59e-15	23.3139	ATP8B3
100162085_TGI_at	-0.98069	-2.13438	-14.7551	3.57e-41	4.18e-40	82.4053	ATP8B4
100132349_TGI_at	0.452158	1.58705	7.00887	7.8e-12	2.24e-11	15.3928	ATP9A
100150611_TGI_at	0.109571	0.826791	3.05773	0.00234941	0.00367274	-3.42465	ATP9B
100159406_TGI_at	-0.359513	1.63678	-8.23746	1.54e-15	5.37e-15	23.7877	ATPAF1
100145811_TGI_at	0.0570928	-2.24548	1.38799	0.165756	0.201874	-7.0987	ATPAF2
100146453_TGI_at	0.405651	-1.27915	7.97695	1.03e-14	3.42e-14	21.9191	ATPBD4
100153004_TGI_at	-0.0584929	-2.62401	-0.810517	0.418028	0.467302	-7.7325	ATPGD1
100156529_TGI_at	-0.0766329	-0.564427	-1.30771	0.191571	0.230641	-7.20663	ATPIF1
100142920_TGI_at	0.117231	-0.482353	2.09078	0.0370512	0.0500252	-5.88269	ATR
100162864_TGI_at	0.563105	1.51795	11.958	3.64e-29	2.4e-28	54.8898	ATRN
100142255_TGI_at	-0.350547	-3.83959	-2.98896	0.00293678	0.00455159	-3.62904	ATRNL1
100126239_TGI_at	0.200231	1.64598	6.25212	8.68e-10	2.22e-09	10.7768	ATRX
100123647_TGI_at	0.181942	1.17899	4.32665	1.83e-05	3.44e-05	1.13741	ATXN1
100159011_TGI_at	0.0132684	3.9076	0.687124	0.492322	0.540822	-7.82489	ATXN10
100156114_TGI_at	0.256668	0.882064	6.8592	2.05e-11	5.78e-11	14.4451	ATXN1L
100141011_TGI_at	0.522877	0.476684	9.95372	2.03e-21	9.39e-21	37.1833	ATXN2
100137106_TGI_at	0.420296	-2.79161	14.1904	1.17e-38	1.22e-37	76.6395	ATXN2L
100148617_TGI_at	-0.177611	0.756493	-4.17319	3.54e-05	6.51e-05	0.507297	ATXN3
100159755_TGI_at	0.00715258	-6.69098	0.344558	0.730571	0.763209	-8.00168	ATXN3L
100147874_TGI_at	0.00174569	0.077413	0.049765	0.96033	0.965779	-8.05985	ATXN7
100140358_TGI_at	-0.277412	0.233464	-3.13084	0.00184484	0.00291727	-3.20244	ATXN7L1
100162661_TGI_at	0.274842	-4.81008	7.56433	1.88e-13	5.89e-13	19.0553	ATXN7L2
100162788_TGI_at	0.509532	0.528105	12.3673	7.59e-31	5.46e-30	58.7359	ATXN7L3
100129748_TGI_at	-0.1605	1.32222	-3.44121	0.00062753	0.00103762	-2.20313	AUH
100144380_TGI_at	0.210962	3.40697	7.61084	1.36e-13	4.31e-13	19.3721	AUP1
100143880_TGI_at	2.19583	0.44092	27.1292	2.18e-100	2.48e-98	218.433	AURKA
100131153_TGI_at	0.421076	-4.06882	5.83496	9.67e-09	2.31e-08	8.42494	AURKAPS1
100150956_TGI_at	2.0079	-2.27021	27.4615	5.66e-102	6.69e-100	222.078	AURKB
100133500_TGI_at	-0.536855	-2.18736	-11.0922	1.02e-25	5.81e-25	46.9985	AURKC
100127269_TGI_at	-0.316702	1.80456	-4.06961	5.47e-05	9.93e-05	0.093974	AUTS2
100144277_TGI_at	-0.220745	1.22451	-5.70652	1.98e-08	4.63e-08	7.72932	AVEN
100146349_TGI_at	0.0419062	-2.12453	0.542788	0.587517	0.631901	-7.91368	AVIL
100150104_TGI_at	0.714445	1.09985	19.7251	1.62e-64	5.08e-63	135.996	AVL9
100160697_TGI_at	-0.0371533	-2.47968	-1.32873	0.184542	0.222756	-7.17899	AVP
100124088_TGI_at	-0.737514	1.73048	-13.5353	8.54e-36	7.79e-35	70.0726	AVPI1
100158494_TGI_at	0.00427048	-2.69623	0.159314	0.873486	0.891094	-8.04839	AVPR1A
100131993_TGI_at	-0.142268	-4.64733	-5.09171	5.03e-07	1.07e-06	4.58994	AVPR1B
100126502_TGI_at	0.0592136	-4.05721	2.36501	0.01841	0.0259497	-5.27715	AVPR2
100128410_TGI_at	-0.0209336	-5.94188	-0.745012	0.456614	0.505961	-7.78344	AWAT1
100125957_TGI_at	-0.183739	-6.08272	-5.65742	2.59e-08	6.01e-08	7.46698	AWAT2
100158190_TGI_at	0.138176	-3.42178	2.83197	0.00481241	0.0072703	-4.0788	AXIN1
100153933_TGI_at	-0.182157	-1.34749	-1.39564	0.16344	0.199282	-7.08808	AXIN2
100127729_TGI_at	-1.76774	1.15073	-16.0766	3.38e-47	5.14e-46	96.226	AXL
100151170_TGI_at	-0.770333	4.3768	-10.4221	3.76e-23	1.88e-22	41.1387	AZGP1
100123220_TGI_at	0.0545746	-5.58158	1.70512	0.0887913	0.113243	-6.6101	AZGP1P1
100123304_TGI_at	0.840388	-2.28473	20.4874	3.29e-68	1.19e-66	144.479	AZI1
100150119_TGI_at	0.291341	-0.128865	6.11211	1.98e-09	4.96e-09	9.97183	AZI2
100156697_TGI_at	0.267643	1.7106	4.97925	8.8e-07	1.83e-06	4.05039	AZIN1
100133072_TGI_at	-0.139442	-4.05363	-3.84629	0.000135392	0.000238092	-0.763919	AZU1
100149320_TGI_at	-0.121037	4.43363	-6.02585	3.26e-09	8.04e-09	9.48376	B2M
100121985_TGI_at	0.681536	-2.53111	7.09085	4.56e-12	1.33e-11	15.9191	B3GALNT1
100128559_TGI_at	0.599045	1.18147	16.0324	5.4e-47	8.14e-46	95.7576	B3GALNT2
100142881_TGI_at	-0.0638406	-5.56467	-1.59895	0.110462	0.138825	-6.78473	B3GALT1
100138346_TGI_at	-0.649291	-4.16375	-7.4373	4.49e-13	1.38e-12	18.1979	B3GALT2
100153176_TGI_at	-0.109424	-1.55522	-1.30215	0.193463	0.232733	-7.21387	B3GALT4
100145262_TGI_at	-0.133981	-5.91332	-4.54024	7.05e-06	1.37e-05	2.04946	B3GALT5
100124842_TGI_at	0.130188	-0.794129	3.25182	0.00122394	0.00196692	-2.82368	B3GALT6
100156231_TGI_at	0.0683057	-0.321961	0.857575	0.391537	0.441016	-7.69327	B3GALTL
100142633_TGI_at	-1.48022	-1.91782	-14.5605	2.65e-40	2.98e-39	80.4085	B3GAT1
100150571_TGI_at	-0.00315196	-3.50234	-0.109644	0.912735	0.925692	-8.05508	B3GAT2
100134297_TGI_at	0.332609	0.268176	8.24796	1.43e-15	4.98e-15	23.864	B3GAT3
100144712_TGI_at	0.365351	0.498708	7.51735	2.6e-13	8.06e-13	18.7368	B3GNT1
100161355_TGI_at	0.126641	1.51949	2.3183	0.0208348	0.0291651	-5.38544	B3GNT2
100139694_TGI_at	-0.165621	-3.33673	-1.43851	0.150915	0.185359	-7.02752	B3GNT3
100152867_TGI_at	0.295374	-4.26325	7.20317	2.17e-12	6.41e-12	16.6483	B3GNT4
100156724_TGI_at	1.1283	-0.780037	11.2009	3.85e-26	2.22e-25	47.9705	B3GNT5
100141031_TGI_at	-0.14802	-4.3367	-5.0027	7.84e-07	1.64e-06	4.162	B3GNT6
100140004_TGI_at	-0.901927	-0.696361	-11.0786	1.16e-25	6.54e-25	46.8775	B3GNT7
100162425_TGI_at	-0.0236533	-3.8861	-0.833748	0.40482	0.453969	-7.71341	B3GNT8
100162563_TGI_at	-0.348648	-2.09769	-7.52765	2.42e-13	7.54e-13	18.8065	B3GNT9
100158167_TGI_at	0.541114	-2.86104	14.077	3.68e-38	3.76e-37	75.4935	B3GNTL1
100161371_TGI_at	1.15568	-4.72424	12.9086	4.11e-33	3.31e-32	63.9264	B4GALNT1
100137548_TGI_at	0.353752	-4.68427	7.90956	1.66e-14	5.49e-14	21.4433	B4GALNT2
100141436_TGI_at	-0.147482	-3.3843	-3.73346	0.000210534	0.000364139	-1.18002	B4GALNT3
100159560_TGI_at	0.0467001	-4.06126	2.29588	0.0220947	0.0308143	-5.43667	B4GALNT4
100151591_TGI_at	-0.00504543	3.92981	-0.20951	0.834135	0.856111	-8.03912	B4GALT1
100162203_TGI_at	0.200219	-1.49732	5.41487	9.53e-08	2.13e-07	6.20042	B4GALT2
100148496_TGI_at	0.563376	0.0663438	17.1228	4.43e-52	8.31e-51	107.433	B4GALT3
100145663_TGI_at	0.144828	1.09175	3.90684	0.000106347	0.000188815	-0.535792	B4GALT4
100132412_TGI_at	0.274454	-4.12136	5.21377	2.71e-07	5.86e-07	5.1878	B4GALT6
100159834_TGI_at	0.348286	-1.28899	11.0142	2.06e-25	1.15e-24	46.3051	B4GALT7
100140077_TGI_at	0.188023	-1.08317	2.55244	0.0109928	0.015943	-4.82135	B9D1
100125030_TGI_at	-0.141669	-1.52153	-4.96857	9.27e-07	1.93e-06	3.9997	B9D2
100135040_TGI_at	-0.902834	-1.59903	-7.93264	1.41e-14	4.67e-14	21.6058	BAALC
100123661_TGI_at	-0.499357	3.09235	-5.42805	8.89e-08	1.99e-07	6.26799	BAAT
100158569_TGI_at	-0.141124	1.21408	-3.13219	0.00183656	0.00290494	-3.1983	BACE1
100121863_TGI_at	-0.615962	-0.331983	-5.42643	8.97e-08	2.01e-07	6.25968	BACE2
100133702_TGI_at	-0.158249	1.67886	-3.97591	8.04e-05	0.000144008	-0.271499	BACH1
100139703_TGI_at	-0.975386	-2.34566	-15.163	5.15e-43	6.56e-42	86.6261	BACH2
100124875_TGI_at	-0.265943	2.0114	-7.02942	6.82e-12	1.97e-11	15.5243	BAG1
100153646_TGI_at	0.629556	-0.741601	10.0534	8.77e-22	4.11e-21	38.0147	BAG2
100137668_TGI_at	-0.329355	1.33158	-4.59975	5.36e-06	1.05e-05	2.31078	BAG3
100140411_TGI_at	-0.0406637	1.35717	-0.749502	0.453907	0.503301	-7.78009	BAG4
100126588_TGI_at	-0.00671633	1.23852	-0.251697	0.801379	0.826811	-8.02939	BAG5
100143108_TGI_at	0.473788	-1.27746	7.79287	3.81e-14	1.24e-13	20.6268	BAHCC1
100123544_TGI_at	0.215158	-1.65982	5.48249	6.66e-08	1.5e-07	6.54857	BAHD1
100126301_TGI_at	-0.0790611	-2.28279	-3.12094	0.0019068	0.00300868	-3.23285	BAI1
100141117_TGI_at	-0.0631858	-2.9566	-2.2984	0.0219498	0.030625	-5.43093	BAI2
100156102_TGI_at	-1.9412	-4.65851	-33.1099	3.18e-128	8.83e-126	282.411	BAI3
100148208_TGI_at	-0.18843	-0.916991	-3.39992	0.000727863	0.00119586	-2.34129	BAIAP2
100158857_TGI_at	0.661172	0.507191	10.0961	6.11e-22	2.88e-21	38.3734	BAIAP2L1
100139049_TGI_at	1.10704	-2.33244	11.072	1.23e-25	6.92e-25	46.8189	BAIAP2L2
100147614_TGI_at	-0.171471	-1.25879	-3.29985	0.00103625	0.00167708	-2.66948	BAIAP3
100130192_TGI_at	0.715851	-0.771027	11.084	1.1e-25	6.24e-25	46.9255	BAK1
100123881_TGI_at	-0.365064	1.95099	-3.18498	0.00153782	0.00245043	-3.03466	BAMBI
100137765_TGI_at	0.312961	2.37222	10.8067	1.3e-24	6.97e-24	44.4744	BANF1
100159502_TGI_at	0.0613276	-5.54606	2.4376	0.0151318	0.0215951	-5.10463	BANF2
100122169_TGI_at	-0.731892	-4.66137	-5.36327	1.25e-07	2.77e-07	5.93734	BANK1
100157845_TGI_at	0.136538	-1.8089	4.41611	1.23e-05	2.35e-05	1.51447	BANP
100133186_TGI_at	0.707589	0.0619569	17.2503	1.11e-52	2.15e-51	108.812	BAP1
100142811_TGI_at	0.984713	-2.01797	11.2853	1.79e-26	1.05e-25	48.7286	BARD1
100153860_TGI_at	0.00248172	-4.24025	0.109764	0.912641	0.925648	-8.05506	BARHL1
100150865_TGI_at	-0.0757546	-4.24045	-3.23283	0.00130648	0.00209584	-2.88405	BARHL2
100158068_TGI_at	0.0722018	-4.65735	2.58111	0.0101316	0.0147503	-4.74865	BARX1
100163135_TGI_at	-0.028455	-5.01293	-0.840323	0.401128	0.450332	-7.70791	BARX2
100130118_TGI_at	-1.47404	2.5364	-16.0945	2.79e-47	4.26e-46	96.4154	BASP1
100162740_TGI_at	0.0234102	3.44896	0.737952	0.460889	0.510105	-7.78868	BAT1
100139818_TGI_at	0.106892	-0.787813	3.40997	0.000702156	0.0011552	-2.30782	BAT2
100137233_TGI_at	0.275533	1.19769	6.29167	6.86e-10	1.76e-09	11.007	BAT2L1
100146334_TGI_at	0.37048	3.19861	17.0605	8.69e-52	1.6e-50	106.76	BAT2L2
100123971_TGI_at	0.412138	2.34313	11.9885	2.73e-29	1.82e-28	55.1744	BAT3
100138357_TGI_at	0.5176	0.11896	11.2733	2e-26	1.17e-25	48.6208	BAT4
100137268_TGI_at	0.341612	1.71584	11.672	5.2e-28	3.26e-27	52.2456	BAT5
100148775_TGI_at	-0.0766529	-2.4984	-0.990508	0.322404	0.370347	-7.57052	BATF
100142887_TGI_at	-0.145818	-1.87028	-2.36718	0.0183032	0.0258112	-5.27205	BATF2
100133472_TGI_at	-0.842895	-2.11088	-11.5687	1.35e-27	8.31e-27	51.2994	BATF3
100157203_TGI_at	0.356976	0.830085	7.65927	9.73e-14	3.1e-13	19.7036	BAX
100144212_TGI_at	-0.0706835	1.59063	-1.78796	0.0743872	0.0959281	-6.46616	BAZ1A
100129397_TGI_at	-0.225576	-0.773685	-4.14857	3.93e-05	7.2e-05	0.408192	BAZ2A
100159347_TGI_at	-0.310193	0.410249	-4.64645	4.32e-06	8.53e-06	2.51804	BAZ2B
100130432_TGI_at	0.376213	-2.56258	9.01832	4.06e-18	1.6e-17	29.6571	BBC3
100152411_TGI_at	-2.70806	-0.276724	-13.483	1.44e-35	1.29e-34	69.5545	BBOX1
100130295_TGI_at	-0.128702	0.594114	-3.27914	0.00111366	0.00179641	-2.73625	BBS1
100151753_TGI_at	0.417927	0.726435	11.9798	2.96e-29	1.97e-28	55.0934	BBS10
100135438_TGI_at	0.12108	-2.78354	1.89593	0.058545	0.0767689	-6.26842	BBS12
100137915_TGI_at	-0.120091	1.24043	-2.48461	0.013295	0.0191064	-4.99022	BBS2
100161044_TGI_at	0.493226	-0.162219	11.196	4.03e-26	2.32e-25	47.9259	BBS4
100124682_TGI_at	-0.247358	-3.45457	-3.86638	0.000125012	0.000220762	-0.688604	BBS5
100160065_TGI_at	0.546087	-2.22043	7.61148	1.36e-13	4.29e-13	19.3764	BBS7
100158030_TGI_at	0.151719	-4.51672	3.4851	0.000535129	0.000890617	-2.05453	BBS9
100153172_TGI_at	0.325136	0.716143	6.70814	5.34e-11	1.47e-10	13.5056	BBX
100148510_TGI_at	0.513618	-1.10435	8.58787	1.13e-16	4.14e-16	26.3729	BCAM
100129428_TGI_at	0.334636	-3.25761	5.18389	3.16e-07	6.79e-07	5.04026	BCAN
100145886_TGI_at	0.205416	2.63578	7.10033	4.29e-12	1.25e-11	15.9803	BCAP29
100135947_TGI_at	0.399185	2.85717	14.5736	2.31e-40	2.61e-39	80.5429	BCAP31
100123322_TGI_at	-0.096579	-1.67295	-2.85234	0.00451922	0.00685027	-4.02177	BCAR1
100156937_TGI_at	0.171581	-0.584213	2.57308	0.0103666	0.0150777	-4.76909	BCAR3
100163049_TGI_at	-0.0885976	-4.66094	-2.09813	0.0363938	0.0492221	-5.86741	BCAR4
100160822_TGI_at	0.309964	-2.62037	5.76213	1.45e-08	3.43e-08	8.02883	BCAS1
100128506_TGI_at	-0.115591	1.72612	-2.87629	0.00419524	0.00638488	-3.9542	BCAS2
100151883_TGI_at	0.372996	-2.15451	7.33435	9.03e-13	2.72e-12	17.5115	BCAS3
100134903_TGI_at	0.946398	-2.27413	12.2607	2.09e-30	1.47e-29	57.7277	BCAS4
100150035_TGI_at	1.11114	-1.36056	10.6512	5.12e-24	2.66e-23	43.1165	BCAT1
100137719_TGI_at	1.30182	-0.850912	19.2036	5.32e-62	1.52e-60	130.215	BCAT2
100144993_TGI_at	-0.406564	1.31541	-9.03238	3.64e-18	1.43e-17	29.7663	BCCIP
100139808_TGI_at	0.283857	-1.03989	4.93055	1.12e-06	2.31e-06	3.82016	BCDIN3D
100161012_TGI_at	-2.20804	1.42146	-14.5954	1.85e-40	2.1e-39	80.7657	BCHE
100140825_TGI_at	-0.442878	0.815806	-9.89063	3.44e-21	1.58e-20	36.6597	BCKDHA
100143336_TGI_at	-1.0735	0.679075	-15.9258	1.68e-46	2.47e-45	94.6278	BCKDHB
100156432_TGI_at	-0.228167	0.541543	-4.95348	9.98e-07	2.07e-06	3.92832	BCKDK
100144832_TGI_at	-0.0695018	0.641699	-1.17087	0.242209	0.285441	-7.37587	BCL10
100150754_TGI_at	-0.377584	-4.00561	-3.50822	0.000491744	0.00082174	-1.97556	BCL11A
100124862_TGI_at	-1.16065	-0.606966	-10.7162	2.89e-24	1.52e-23	43.6826	BCL11B
100158107_TGI_at	-0.733017	-0.655326	-9.26879	5.58e-19	2.3e-18	31.6214	BCL2
100123156_TGI_at	-1.26134	-0.800275	-10.1845	2.88e-22	1.38e-21	39.1176	BCL2A1
100157293_TGI_at	-0.0470816	-0.604995	-1.14042	0.254658	0.299006	-7.411	BCL2L1
100124957_TGI_at	0.245754	-3.23739	2.10705	0.0356101	0.0482525	-5.84881	BCL2L10
100128921_TGI_at	0.23747	0.849015	4.80593	2.04e-06	4.13e-06	3.24032	BCL2L11
100138229_TGI_at	0.774288	-0.188082	18.337	7.67e-58	1.83e-56	120.663	BCL2L12
100128790_TGI_at	-0.0870453	1.01193	-2.22358	0.0266222	0.0366898	-5.59857	BCL2L13
100147852_TGI_at	0.220498	-3.20817	2.22993	0.0261948	0.0361293	-5.58456	BCL2L14
100123145_TGI_at	0.263751	-4.5431	4.47936	9.28e-06	1.78e-05	1.78538	BCL2L15
100155785_TGI_at	0.137238	0.779006	3.47845	0.000548273	0.000912156	-2.07719	BCL2L2
100133352_TGI_at	-0.506483	1.59237	-7.69945	7.35e-14	2.36e-13	19.9799	BCL3
100149364_TGI_at	-0.340803	3.17477	-6.78731	3.24e-11	9.02e-11	13.9958	BCL6
100141623_TGI_at	0.525571	-1.91383	6.74951	4.11e-11	1.14e-10	13.7612	BCL6B
100159262_TGI_at	0.417978	-0.918339	8.62075	8.77e-17	3.24e-16	26.6196	BCL7A
100123876_TGI_at	0.0647911	0.832206	1.7151	0.0869448	0.111052	-6.59312	BCL7B
100129333_TGI_at	0.301425	-4.22956	8.21768	1.79e-15	6.19e-15	23.6442	BCL7C
100130724_TGI_at	-0.0999099	-6.17518	-1.57097	0.116821	0.146247	-6.8289	BCL8
100153050_TGI_at	1.3463	-0.229879	23.7443	4.69e-84	2.96e-82	180.893	BCL9
100156573_TGI_at	0.362212	-1.66697	8.14826	2.97e-15	1.02e-14	23.1427	BCL9L
100140953_TGI_at	0.00547904	2.05503	0.183296	0.85464	0.874924	-8.04428	BCLAF1
100126163_TGI_at	-0.535638	-4.08647	-5.71921	1.84e-08	4.32e-08	7.79744	BCMO1
100129252_TGI_at	-3.44355	0.22727	-27.8193	1.12e-103	1.41e-101	225.992	BCO2
100153287_TGI_at	0.377593	0.859761	9.19549	1e-18	4.07e-18	31.0426	BCOR
100159100_TGI_at	0.95265	-1.99864	16.565	1.82e-49	3.04e-48	101.432	BCORL1
100134176_TGI_at	-0.12723	-6.05703	-3.41061	0.000700534	0.00115274	-2.30566	BCORL2
100162578_TGI_at	0.15516	1.50506	4.26401	2.4e-05	4.47e-05	0.877638	BCS1L
100149237_TGI_at	-0.760873	2.39796	-8.78084	2.58e-17	9.76e-17	27.8307	BDH1
100135614_TGI_at	-1.13576	0.0704141	-15.6859	2.13e-45	2.97e-44	92.0968	BDH2
100145850_TGI_at	0.242203	-3.9303	3.19412	0.00149087	0.00237981	-3.00604	BDKRB1
100143174_TGI_at	-0.353629	-3.50515	-3.40642	0.000711127	0.00116921	-2.31964	BDKRB2
100123968_TGI_at	0.309264	-3.90561	4.28488	2.19e-05	4.1e-05	0.963807	BDNF
100141498_TGI_at	-0.0835725	-4.84114	-1.01616	0.310044	0.357193	-7.54481	BDNFOS
100147414_TGI_at	0.102076	0.489203	2.63488	0.00867726	0.0127552	-4.61013	BDP1
100148932_TGI_at	0.176242	-0.398275	3.48632	0.000532761	0.000886839	-2.05039	BECN1
100159392_TGI_at	-0.604545	-3.47815	-6.63062	8.67e-11	2.35e-10	13.0303	BEGAIN
100151773_TGI_at	-0.0693288	-5.94857	-2.84735	0.00458951	0.00695215	-4.03578	BEND2
100145055_TGI_at	0.861401	-0.43661	10.8124	1.24e-24	6.64e-24	44.5241	BEND3
100159779_TGI_at	-0.311815	-4.953	-11.8336	1.16e-28	7.48e-28	53.7356	BEND4
100128106_TGI_at	-0.321802	-3.64787	-3.62878	0.00031399	0.000535189	-1.55557	BEND5
100155194_TGI_at	0.0526532	-6.46191	1.40195	0.161548	0.1972	-7.07928	BEND6
100128192_TGI_at	0.232386	0.697436	3.46088	0.000584428	0.000969097	-2.13678	BEND7
100153583_TGI_at	0.0219411	-5.65132	0.961038	0.336997	0.385581	-7.59925	BEST2
100141637_TGI_at	-0.0436506	-5.63433	-1.02027	0.308094	0.355105	-7.54063	BEST3
100125472_TGI_at	0.270323	-3.0762	7.22242	1.91e-12	5.66e-12	16.7741	BEST4
100143345_TGI_at	0.0868409	-0.972489	1.43273	0.152558	0.1872	-7.03579	BET1
100136783_TGI_at	0.220755	1.43039	6.44308	2.75e-10	7.26e-10	11.8997	BET1L
100140952_TGI_at	-1.34217	-3.86838	-17.172	2.6e-52	4.94e-51	107.965	BET3L
100135711_TGI_at	0.174131	-1.42756	0.886649	0.375694	0.425024	-7.66793	BEX2
100159036_TGI_at	-0.676174	0.834078	-8.44468	3.31e-16	1.19e-15	25.3067	BEX4
100154270_TGI_at	-0.832768	-2.68224	-7.29712	1.16e-12	3.47e-12	17.2653	BEX5
100127789_TGI_at	-0.131233	0.172855	-2.58727	0.00995467	0.014509	-4.73292	BFAR
100153037_TGI_at	0.567262	-2.67375	11.0074	2.19e-25	1.22e-24	46.2443	BFSP1
100123212_TGI_at	0.55328	-4.80534	9.55698	5.42e-20	2.35e-19	33.9283	BFSP2
100148140_TGI_at	-0.050638	-3.66727	-2.04804	0.0410772	0.0550865	-5.97048	BHLHA15
100162251_TGI_at	-0.259459	-1.30935	-9.54724	5.87e-20	2.54e-19	33.8495	BHLHA9
100138323_TGI_at	0.334491	0.217813	4.28296	2.21e-05	4.13e-05	0.955874	BHLHB9
100134457_TGI_at	-1.91975	-3.24843	-16.0972	2.71e-47	4.14e-46	96.4445	BHLHE22
100163036_TGI_at	-0.0845958	-2.27936	-3.55221	0.00041811	0.000703375	-1.82389	BHLHE23
100161622_TGI_at	-0.77076	2.42932	-12.9605	2.48e-33	2.02e-32	64.4295	BHLHE40
100143270_TGI_at	-0.119855	-2.65166	-1.05862	0.290282	0.336592	-7.50081	BHLHE41
100128876_TGI_at	-1.29172	2.85144	-11.0188	1.98e-25	1.1e-24	46.3456	BHMT
100157371_TGI_at	-0.395029	2.73185	-5.84035	9.38e-09	2.24e-08	8.45446	BHMT2
100162847_TGI_at	-0.985365	-0.557873	-6.49073	2.06e-10	5.46e-10	12.1844	BICC1
100135150_TGI_at	0.41859	-3.02898	4.51155	8.03e-06	1.55e-05	1.92459	BICD1
100125894_TGI_at	-0.106077	1.66031	-3.42297	0.000670147	0.00110485	-2.26436	BICD2
100138412_TGI_at	0.214236	0.258064	4.25814	2.46e-05	4.58e-05	0.853496	BID
100158636_TGI_at	0.220758	-2.16633	2.64022	0.00854359	0.0125668	-4.59623	BIK
100122140_TGI_at	0.281973	-0.135686	5.53882	4.92e-08	1.12e-07	6.84155	BIN1
100124112_TGI_at	-0.998238	-1.10116	-12.464	3.01e-31	2.21e-30	59.6545	BIN2
100143152_TGI_at	-0.232895	1.02295	-6.40816	3.4e-10	8.93e-10	11.6923	BIN3
100163098_TGI_at	-0.11814	1.61435	-4.13368	4.18e-05	7.66e-05	0.348505	BIRC2
100152527_TGI_at	-0.193658	1.40527	-1.99109	0.0470136	0.0624958	-6.08467	BIRC3
100121827_TGI_at	0.0821	2.46989	3.75309	0.000195124	0.000338554	-1.10847	BIRC6
100160688_TGI_at	0.138811	-3.65052	3.91282	0.000103823	0.000184461	-0.513082	BIRC7
100155367_TGI_at	-0.101851	-5.02096	-3.48921	0.000527163	0.000878006	-2.04053	BIRC8
100126176_TGI_at	-0.00836927	-0.771012	-0.164082	0.869733	0.888058	-8.04762	BIVM
100154803_TGI_at	-0.118425	-4.66026	-4.58426	5.76e-06	1.13e-05	2.24247	BLACE
100128850_TGI_at	-0.0476095	3.80232	-1.61633	0.106652	0.134325	-6.7569	BLCAP
100126115_TGI_at	0.0036696	-5.37945	0.132631	0.894538	0.909942	-8.05229	BLID
100155940_TGI_at	-0.0190816	-3.75847	-0.670638	0.50276	0.550915	-7.83609	BLK
100153456_TGI_at	1.48183	-1.09161	16.3709	1.46e-48	2.34e-47	99.357	BLM
100123172_TGI_at	-0.181745	0.926761	-2.36603	0.0183597	0.0258829	-5.27475	BLMH
100123803_TGI_at	-0.830073	2.16605	-12.0104	2.22e-29	1.49e-28	55.3786	BLNK
100141234_TGI_at	-0.0743885	2.37144	-2.74586	0.00625228	0.00933633	-4.31552	BLOC1S2
100131702_TGI_at	0.00415166	-2.79277	0.167094	0.867364	0.886039	-8.04712	BLOC1S3
100155039_TGI_at	0.144597	-1.28666	1.51677	0.129955	0.161392	-6.91226	BLVRA
100136141_TGI_at	-0.230295	1.93271	-3.98188	7.85e-05	0.000140716	-0.248471	BLVRB
100146087_TGI_at	0.673777	-1.54086	14.1137	2.54e-38	2.61e-37	75.8636	BLZF1
100138339_TGI_at	0.40567	-1.88592	5.72526	1.78e-08	4.18e-08	7.82996	BMF
100142900_TGI_at	0.356806	1.88875	14.0924	3.15e-38	3.23e-37	75.6483	BMI1
100156205_TGI_at	-0.562999	-1.15122	-9.61484	3.38e-20	1.47e-19	34.3973	BMP1
100122886_TGI_at	-0.409688	-4.14845	-13.615	3.86e-36	3.58e-35	70.8639	BMP10
100156946_TGI_at	-0.062714	-5.66004	-2.45718	0.0143412	0.0205311	-5.05724	BMP15
100146098_TGI_at	-0.363095	-0.316516	-4.16473	3.67e-05	6.74e-05	0.47317	BMP2
100150356_TGI_at	-0.186182	0.322577	-4.27057	2.33e-05	4.35e-05	0.904663	BMP2K
100155797_TGI_at	-0.0211213	-6.16568	-0.899568	0.368782	0.418069	-7.6564	BMP3
100154899_TGI_at	0.61734	-0.597201	6.04203	2.97e-09	7.35e-09	9.57482	BMP4
100159425_TGI_at	-2.58857	-3.31881	-34.789	9.89e-136	4.06e-133	299.659	BMP5
100126342_TGI_at	-1.42066	-2.74502	-18.9223	1.2e-60	3.25e-59	127.106	BMP6
100151526_TGI_at	0.326858	-4.93256	5.77216	1.37e-08	3.25e-08	8.08312	BMP7
100127846_TGI_at	0.839809	-3.81259	10.9976	2.39e-25	1.33e-24	46.1575	BMP8A
100158143_TGI_at	0.936529	-2.77694	9.55332	5.59e-20	2.42e-19	33.8987	BMP8B
100143890_TGI_at	-4.99495	-2.1141	-49.3582	1.56e-194	5.65e-191	434.648	BMPER
100150817_TGI_at	0.171392	0.0379718	4.24056	2.66e-05	4.93e-05	0.781296	BMPR1A
100131282_TGI_at	-0.238657	-4.24413	-7.24533	1.64e-12	4.87e-12	16.9243	BMPR1B
100141025_TGI_at	-0.337236	0.579085	-6.58258	1.17e-10	3.14e-10	12.7382	BMPR2
100148522_TGI_at	-0.0613081	1.19033	-1.49367	0.135892	0.168165	-6.94692	BMS1
100143841_TGI_at	-0.887469	-2.92641	-18.2233	2.68e-57	6.2e-56	119.416	BMX
100156296_TGI_at	-0.148118	-4.66214	-5.03268	6.75e-07	1.42e-06	4.30536	BNC1
100147868_TGI_at	-0.292655	-3.81208	-3.81443	0.000153541	0.000268726	-0.882613	BNC2
100123371_TGI_at	-0.172197	-0.698107	-4.75108	2.65e-06	5.31e-06	2.9894	BNIP1
100146107_TGI_at	-0.436243	0.460351	-7.31207	1.05e-12	3.15e-12	17.364	BNIP2
100158884_TGI_at	-0.332594	2.54506	-7.30026	1.14e-12	3.4e-12	17.286	BNIP3
100132631_TGI_at	-0.459154	1.96433	-9.7837	8.39e-21	3.77e-20	35.7774	BNIP3L
100161630_TGI_at	0.620627	-4.57983	9.70672	1.59e-20	7.03e-20	35.1463	BNIPL
100125193_TGI_at	0.0122488	-2.86937	0.406446	0.684588	0.721217	-7.97842	BOC
100139469_TGI_at	0.283415	1.885	8.71121	4.4e-17	1.65e-16	27.3019	BOD1
100125019_TGI_at	0.00626751	0.89197	0.165662	0.86849	0.88714	-8.04736	BOD1L
100129345_TGI_at	-0.0304292	-5.49174	-1.22069	0.222776	0.264545	-7.31639	BOD1P
100156576_TGI_at	-0.566845	0.769375	-5.98909	4.03e-09	9.86e-09	9.27755	BOK
100153845_TGI_at	0.800128	-1.02506	16.1348	1.82e-47	2.79e-46	96.8437	BOLA1
100140475_TGI_at	0.131156	-1.48986	1.36674	0.17232	0.209205	-7.12789	BOLA2
100161405_TGI_at	0.56847	2.07685	14.7658	3.19e-41	3.75e-40	82.5159	BOLA3
100136178_TGI_at	0.0554735	-3.86277	1.52801	0.127142	0.158117	-6.89522	BOLL
100160902_TGI_at	0.593527	0.246958	9.79154	7.86e-21	3.54e-20	35.8418	BOP1
100155249_TGI_at	0.185462	-6.10251	5.17304	3.34e-07	7.17e-07	4.98685	BPESC1
100132151_TGI_at	0.623005	-0.43147	15.1964	3.64e-43	4.65e-42	86.9731	BPGM
100162828_TGI_at	-0.135603	1.78036	-2.28661	0.0226352	0.0315195	-5.45772	BPHL
100126967_TGI_at	-0.255106	-3.80436	-2.48352	0.013335	0.0191608	-4.99288	BPI
100143662_TGI_at	1.27363	-3.78343	7.72151	6.3e-14	2.03e-13	20.1321	BPIL1
100142591_TGI_at	-0.0609318	-4.89068	-1.83735	0.066751	0.0867427	-6.37713	BPIL2
100121924_TGI_at	0.092203	-5.18957	2.17888	0.0298056	0.0408063	-5.69611	BPIL3
100136518_TGI_at	0.256895	0.743052	8.01034	8.08e-15	2.71e-14	22.156	BPTF
100153730_TGI_at	-0.0027662	-0.58963	-0.0480664	0.961682	0.966925	-8.05994	BRAF
100162385_TGI_at	0.406494	0.0198461	8.90696	9.7e-18	3.75e-17	28.7963	BRAP
100124036_TGI_at	1.23311	-1.93044	15.7364	1.25e-45	1.76e-44	92.6288	BRCA1
100155632_TGI_at	0.888514	-4.44146	13.1521	3.79e-34	3.18e-33	66.2978	BRCA2
100123578_TGI_at	0.28829	-0.306499	7.26096	1.48e-12	4.41e-12	17.027	BRCC3
100159103_TGI_at	-0.132095	-0.534339	-3.22378	0.00134759	0.00215987	-2.9127	BRD1
100142562_TGI_at	0.0842944	2.82283	1.80979	0.0709269	0.0918062	-6.42709	BRD2
100131362_TGI_at	0.526669	-0.352047	10.0976	6.03e-22	2.85e-21	38.3857	BRD3
100138181_TGI_at	0.0695148	2.23058	1.87788	0.0609787	0.0797403	-6.30228	BRD4
100122417_TGI_at	0.0287895	2.06738	0.705529	0.480809	0.529945	-7.81208	BRD7
100149203_TGI_at	0.00713213	-5.39086	0.316316	0.751894	0.78232	-8.01102	BRD7P3
100134437_TGI_at	0.413131	1.13136	10.5252	1.54e-23	7.84e-23	42.0259	BRD8
100122167_TGI_at	0.415101	-6.13702	4.78849	2.22e-06	4.47e-06	3.16023	BRDT
100124256_TGI_at	0.163359	1.63569	5.04412	6.38e-07	1.34e-06	4.36029	BRE
100138207_TGI_at	0.155022	-1.8656	3.61114	0.000335558	0.000570338	-1.61787	BRF1
100125855_TGI_at	0.445131	-0.79886	8.66556	6.24e-17	2.32e-16	26.9569	BRF2
100126708_TGI_at	0.581418	-0.332096	10.2525	1.61e-22	7.83e-22	39.6932	BRI3BP
100145821_TGI_at	1.06638	-5.43663	14.9653	4.04e-42	4.94e-41	84.5751	BRIP1
100146105_TGI_at	0.248521	0.79071	6.13172	1.76e-09	4.44e-09	10.0836	BRIX1
100123331_TGI_at	0.344026	0.344562	10.5121	1.72e-23	8.76e-23	41.9125	BRMS1
100129813_TGI_at	-0.27286	0.628361	-6.05399	2.77e-09	6.87e-09	9.6423	BRMS1L
100152940_TGI_at	0.0410109	2.80295	0.800826	0.423612	0.472901	-7.74031	BRP44
100131293_TGI_at	-0.715146	3.46775	-20.5106	2.54e-68	9.23e-67	144.738	BRP44L
100144481_TGI_at	0.428396	-0.629492	11.5198	2.11e-27	1.29e-26	50.8532	BRPF1
100123871_TGI_at	0.814565	-0.14062	17.1396	3.69e-52	6.97e-51	107.615	BRPF3
100147026_TGI_at	-0.0141883	-5.88238	-0.598484	0.549787	0.596552	-7.88188	BRS3
100155405_TGI_at	0.115596	-3.61983	4.2403	2.66e-05	4.94e-05	0.780227	BRSK1
100129582_TGI_at	0.363852	-4.29495	5.25435	2.2e-07	4.79e-07	5.38936	BRSK2
100143209_TGI_at	-0.0672736	1.05913	-1.31264	0.189905	0.228741	-7.20018	BRWD1
100129683_TGI_at	0.609352	-2.83721	11.9697	3.26e-29	2.16e-28	54.9994	BRWD3
100155082_TGI_at	0.239989	1.24154	4.78863	2.21e-06	4.47e-06	3.16087	BSCL2
100135558_TGI_at	0.498048	3.34587	12.4652	2.98e-31	2.19e-30	59.666	BSG
100151406_TGI_at	0.784754	-5.26007	13.2178	1.99e-34	1.68e-33	66.9412	BSN
100140607_TGI_at	0.130469	-4.41775	4.0671	5.53e-05	0.000100242	0.0841124	BSND
100145198_TGI_at	0.256154	-4.53307	3.54862	0.000423704	0.000712188	-1.83632	BSPRY
100126951_TGI_at	-0.772871	-0.701075	-8.56919	1.3e-16	4.75e-16	26.2331	BST1
100123746_TGI_at	-0.744276	1.39414	-8.0081	8.21e-15	2.75e-14	22.1401	BST2
100133476_TGI_at	-0.0726129	-2.88946	-3.16214	0.00166106	0.00263866	-3.10576	BSX
100128655_TGI_at	0.146054	2.67179	4.09992	4.82e-05	8.78e-05	0.213928	BTAF1
100132547_TGI_at	-0.320476	0.877293	-5.49871	6.11e-08	1.38e-07	6.63265	BTBD1
100131261_TGI_at	0.164508	1.08499	4.41723	1.23e-05	2.34e-05	1.51922	BTBD10
100152934_TGI_at	0.242649	-3.05888	2.61787	0.00911575	0.0133584	-4.65425	BTBD11
100150558_TGI_at	0.808185	-1.67234	16.3652	1.55e-48	2.49e-47	99.2969	BTBD12
100144342_TGI_at	-0.892876	-0.260507	-10.1569	3.65e-22	1.74e-21	38.8849	BTBD16
100130955_TGI_at	0.0658302	-2.88409	2.67186	0.00778895	0.0115055	-4.51329	BTBD17
100135794_TGI_at	-0.858129	-1.99122	-12.4486	3.49e-31	2.55e-30	59.5082	BTBD19
100162152_TGI_at	0.239214	-0.902588	5.84889	8.94e-09	2.14e-08	8.50125	BTBD2
100123634_TGI_at	0.343926	0.524961	7.69043	7.83e-14	2.5e-13	19.9178	BTBD3
100155971_TGI_at	-0.163051	1.38738	-2.84369	0.00464175	0.00702724	-4.04605	BTBD6
100146890_TGI_at	0.354106	1.54095	7.21758	1.97e-12	5.84e-12	16.7425	BTBD7
100125500_TGI_at	0.203193	-5.95846	7.34972	8.14e-13	2.46e-12	17.6136	BTBD8
100133620_TGI_at	0.0838999	0.584593	1.75473	0.0799168	0.102634	-6.52471	BTBD9
100155837_TGI_at	0.164764	-4.54025	2.02106	0.0438054	0.0584805	-6.02498	BTC
100146947_TGI_at	-0.378465	1.6182	-5.13765	3.99e-07	8.53e-07	4.81347	BTD
100126090_TGI_at	-0.161049	2.44441	-3.43313	0.000646099	0.00106696	-2.23031	BTF3
100121780_TGI_at	-0.113911	-5.53284	-2.94567	0.00337249	0.00518907	-3.7554	BTF3L1
100123699_TGI_at	0.153504	0.43363	2.6948	0.00727977	0.0107876	-4.45255	BTF3L4
100125559_TGI_at	-0.518204	1.26445	-6.23233	9.76e-10	2.49e-09	10.6621	BTG2
100130293_TGI_at	0.438507	1.00532	8.0201	7.53e-15	2.53e-14	22.2254	BTG3
100133013_TGI_at	-0.0647479	-5.9714	-1.52498	0.127895	0.158976	-6.89982	BTG4
100131985_TGI_at	-0.734852	-1.6608	-9.96624	1.83e-21	8.46e-21	37.2875	BTK
100148750_TGI_at	-0.4645	-3.53488	-5.78314	1.29e-08	3.06e-08	8.14269	BTLA
100160722_TGI_at	0.0188928	-5.37731	0.521612	0.602171	0.645801	-7.92495	BTN1A1
100153931_TGI_at	0.175675	0.209791	4.90259	1.28e-06	2.63e-06	3.68889	BTN2A1
100141839_TGI_at	0.509963	-0.469006	9.9502	2.09e-21	9.66e-21	37.154	BTN2A2
100146579_TGI_at	0.1124	-5.83931	4.55905	6.47e-06	1.26e-05	2.13171	BTN2A3
100135932_TGI_at	0.138936	0.986507	2.36018	0.0186486	0.0262696	-5.28844	BTN3A1
100161253_TGI_at	-0.0296153	0.855879	-0.472267	0.636942	0.678302	-7.94949	BTN3A2
100129997_TGI_at	-0.338295	0.949701	-5.82711	1.01e-08	2.41e-08	8.38206	BTN3A3
100122738_TGI_at	-0.157889	-4.11848	-5.83268	9.79e-09	2.34e-08	8.4125	BTNL2
100153155_TGI_at	0.294347	-5.7029	3.05637	0.0023599	0.00368819	-3.42874	BTNL3
100131813_TGI_at	0.419954	-3.22546	2.52236	0.0119658	0.0172966	-4.89678	BTNL8
100142621_TGI_at	-0.024792	-0.393217	-0.247428	0.804678	0.829789	-8.03045	BTNL9
100123343_TGI_at	0.257238	-1.18518	5.3798	1.15e-07	2.55e-07	6.02135	BTRC
100138738_TGI_at	3.21434	-3.63424	32.2467	2.62e-124	6.57e-122	273.413	BUB1
100154691_TGI_at	2.83585	-2.65858	30.0988	2.08e-114	4.18e-112	250.66	BUB1B
100136777_TGI_at	0.444412	2.42278	16.0592	4.06e-47	6.17e-46	96.0414	BUB3
100147074_TGI_at	0.356366	0.174424	8.91633	9.02e-18	3.49e-17	28.8684	BUD13
100137024_TGI_at	0.248366	2.78775	7.6343	1.16e-13	3.67e-13	19.5325	BUD31
100142606_TGI_at	-0.353969	-4.57032	-5.20651	2.81e-07	6.08e-07	5.15188	BVES
100142702_TGI_at	0.204503	0.065808	4.16546	3.66e-05	6.72e-05	0.476127	BYSL
100126295_TGI_at	-0.515392	-3.08364	-7.00271	8.12e-12	2.33e-11	15.3535	BZRAP1
100127416_TGI_at	-0.878039	0.68932	-16.8934	5.3e-51	9.52e-50	104.958	BZW1
100130009_TGI_at	0.0878281	2.38028	2.06589	0.0393523	0.0529265	-5.93402	BZW2
100157773_TGI_at	-0.606044	2.73466	-8.19989	2.04e-15	7.03e-15	23.5154	C10orf10
100163046_TGI_at	0.00880198	-5.01014	0.29454	0.768467	0.797265	-8.01767	C10orf103
100163111_TGI_at	-0.111855	2.74061	-3.75023	0.000197302	0.000342137	-1.11892	C10orf104
100128546_TGI_at	-0.138095	-4.22138	-4.85494	1.61e-06	3.29e-06	3.46675	C10orf105
100154999_TGI_at	-0.82795	-4.8149	-10.1001	5.91e-22	2.79e-21	38.4067	C10orf107
100148013_TGI_at	-1.23874	-2.48951	-20.815	8.43e-70	3.27e-68	148.135	C10orf108
100140738_TGI_at	-0.0234117	2.34788	-0.532022	0.594947	0.639031	-7.91946	C10orf11
100138425_TGI_at	-0.0541691	-2.68974	-0.991442	0.321948	0.369847	-7.5696	C10orf110
100151829_TGI_at	0.914731	-5.23631	12.2449	2.43e-30	1.7e-29	57.5782	C10orf111
100162750_TGI_at	-0.00832783	-5.59302	-0.294496	0.768501	0.797265	-8.01769	C10orf112
100145285_TGI_at	0.0459844	-6.46801	1.46761	0.142837	0.176	-6.98536	C10orf113
100155384_TGI_at	0.301617	0.86161	3.20918	0.00141645	0.00226461	-2.95875	C10orf114
100148742_TGI_at	-0.446424	-0.265501	-7.41538	5.21e-13	1.59e-12	18.0511	C10orf118
100151879_TGI_at	-0.144057	1.40311	-3.83841	0.00013968	0.000245441	-0.793347	C10orf119
100142752_TGI_at	-0.150363	-3.41862	-2.9125	0.00374548	0.00573125	-3.85102	C10orf12
100162426_TGI_at	-0.00946413	-5.82282	-0.400917	0.688652	0.724905	-7.98066	C10orf120
100150629_TGI_at	-0.0884612	-3.72693	-3.35641	0.000849599	0.00138542	-2.48512	C10orf122
100154195_TGI_at	-0.641752	1.79791	-11.0957	9.93e-26	5.63e-25	47.0297	C10orf125
100135987_TGI_at	-0.650073	-4.59878	-5.99252	3.95e-09	9.67e-09	9.29675	C10orf126
100148179_TGI_at	-0.638194	-0.269431	-8.41921	4.01e-16	1.43e-15	25.1185	C10orf128
100147259_TGI_at	0.249931	-4.8682	5.7873	1.26e-08	2.99e-08	8.16526	C10orf129
100143652_TGI_at	0.246898	-5.29627	3.46645	0.000572727	0.000950304	-2.11791	C10orf131
100146431_TGI_at	0.40879	-0.594415	7.51942	2.56e-13	7.96e-13	18.7508	C10orf137
100150118_TGI_at	0.987468	-0.566998	8.2143	1.83e-15	6.34e-15	23.6198	C10orf140
100135129_TGI_at	0.0941983	0.565428	2.61292	0.00924702	0.0135376	-4.66704	C10orf18
100156374_TGI_at	0.253792	-0.642285	4.25547	2.49e-05	4.64e-05	0.842492	C10orf2
100148842_TGI_at	-0.333244	-1.24192	-6.18915	1.26e-09	3.2e-09	10.4128	C10orf25
100137402_TGI_at	-0.161048	0.00584412	-2.30313	0.0216801	0.0302758	-5.42015	C10orf26
100126071_TGI_at	-0.019539	-4.65917	-0.829626	0.407145	0.45635	-7.71684	C10orf27
100133338_TGI_at	0.185561	-0.771173	5.12956	4.16e-07	8.88e-07	4.77395	C10orf28
100132145_TGI_at	0.0314025	-5.37253	1.26562	0.206238	0.246953	-7.26066	C10orf31
100144667_TGI_at	0.709373	-2.18255	7.37764	6.74e-13	2.05e-12	17.7992	C10orf35
100143478_TGI_at	0.384943	-1.20284	6.81806	2.66e-11	7.46e-11	14.1875	C10orf4
100148138_TGI_at	-0.0178171	-6.26423	-0.505008	0.613776	0.656641	-7.93348	C10orf40
100132497_TGI_at	-0.0809754	-5.75502	-3.7375	0.00020727	0.000358733	-1.16531	C10orf44
100144205_TGI_at	0.145025	1.2708	4.44265	1.09e-05	2.09e-05	1.62771	C10orf46
100153818_TGI_at	0.0573873	0.138173	0.956044	0.339511	0.388148	-7.60403	C10orf47
100156022_TGI_at	0.0656051	-6.01553	3.35994	0.000839061	0.0013691	-2.47352	C10orf53
100157725_TGI_at	-0.427259	-0.0475513	-6.56957	1.27e-10	3.4e-10	12.6593	C10orf54
100160231_TGI_at	0.186775	-5.33059	6.04668	2.89e-09	7.16e-09	9.60106	C10orf55
100136622_TGI_at	-0.202279	0.472421	-4.51357	7.95e-06	1.54e-05	1.93337	C10orf57
100161068_TGI_at	0.19535	2.94499	5.5042	5.93e-08	1.34e-07	6.66118	C10orf58
100134397_TGI_at	0.0536856	-4.15071	1.56568	0.118055	0.147668	-6.83716	C10orf62
100132936_TGI_at	-0.027501	-4.67427	-0.721037	0.471223	0.520236	-7.80102	C10orf67
100124732_TGI_at	0.292735	-3.52667	5.16835	3.42e-07	7.33e-07	4.96382	C10orf68
100144063_TGI_at	-0.158529	-5.50367	-6.18992	1.25e-09	3.18e-09	10.4173	C10orf71
100133282_TGI_at	0.0495694	-1.36758	0.560536	0.575364	0.620357	-7.90388	C10orf72
100160895_TGI_at	0.933219	-3.23344	13.7493	1e-36	9.57e-36	72.2027	C10orf75
100153328_TGI_at	0.0326985	0.0393969	0.788017	0.43106	0.480207	-7.75048	C10orf76
100155471_TGI_at	0.576226	-0.246924	11.4844	2.92e-27	1.77e-26	50.5305	C10orf78
100145306_TGI_at	0.49783	-3.78597	4.557	6.53e-06	1.27e-05	2.12273	C10orf79
100148311_TGI_at	0.0370323	-4.8253	0.903988	0.366436	0.415644	-7.65241	C10orf81
100137579_TGI_at	-0.22868	-4.13788	-6.03298	3.13e-09	7.73e-09	9.52387	C10orf82
100162976_TGI_at	-0.0196447	0.308794	-0.671167	0.502423	0.550679	-7.83573	C10orf84
100135872_TGI_at	-0.304542	-4.91238	-11.7511	2.5e-28	1.58e-27	52.9737	C10orf85
100128504_TGI_at	0.538297	0.0842649	14.211	9.45e-39	9.89e-38	76.8481	C10orf88
100128394_TGI_at	-0.21635	-4.008	-3.24086	0.00127095	0.00204047	-2.85855	C10orf90
100122569_TGI_at	0.0362415	-5.24684	1.33484	0.182533	0.220538	-7.17086	C10orf91
100155641_TGI_at	-0.00200719	-3.90447	-0.0632723	0.949575	0.956462	-8.05909	C10orf92
100126574_TGI_at	-0.0214281	-5.55394	-0.823567	0.410577	0.459769	-7.72185	C10orf93
100148167_TGI_at	0.169591	-3.28868	6.00783	3.62e-09	8.89e-09	9.38256	C10orf95
100128938_TGI_at	-0.013504	-6.35776	-0.571826	0.567696	0.61319	-7.89749	C10orf96
100138243_TGI_at	0.0339961	-4.85862	1.16455	0.244755	0.288109	-7.38323	C10orf99
100159994_TGI_at	-0.922618	1.37367	-13.3224	7.07e-35	6.13e-34	67.9687	C11orf1
100133701_TGI_at	-0.0128605	-4.17896	-0.485685	0.627403	0.669516	-7.94306	C11orf16
100127838_TGI_at	0.585524	-0.480256	20.4348	5.92e-68	2.12e-66	143.893	C11orf17
100131808_TGI_at	0.00527698	2.10789	0.151428	0.879699	0.896714	-8.04962	C11orf2
100152144_TGI_at	-0.745759	-2.7903	-8.84219	1.6e-17	6.14e-17	28.2991	C11orf21
100130257_TGI_at	-0.396754	0.411321	-10.3424	7.47e-23	3.67e-22	40.4572	C11orf24
100156820_TGI_at	-0.00940694	-1.7799	-0.213854	0.830748	0.852925	-8.0382	C11orf30
100135528_TGI_at	0.204143	2.73284	6.56672	1.29e-10	3.46e-10	12.6421	C11orf31
100147146_TGI_at	0.00249431	-6.02272	0.0872737	0.930489	0.940321	-8.05728	C11orf34
100152137_TGI_at	-0.147677	-2.17683	-2.9044	0.00384207	0.00587308	-3.87421	C11orf35
100162775_TGI_at	-0.0604611	-4.21688	-2.25361	0.024652	0.0341281	-5.53193	C11orf36
100159221_TGI_at	-0.0847383	-3.82779	-3.89677	0.000110729	0.000196306	-0.573965	C11orf39
100123092_TGI_at	-0.0456502	-5.71548	-1.78112	0.0754983	0.0972845	-6.47829	C11orf40
100121999_TGI_at	-0.0147415	-5.34867	-0.476224	0.634123	0.67573	-7.94761	C11orf41
100143676_TGI_at	-0.023678	-5.56587	-1.06634	0.286783	0.332919	-7.49262	C11orf42
100126344_TGI_at	0.0289037	-6.19653	1.24693	0.213007	0.25418	-7.2841	C11orf44
100151277_TGI_at	0.163223	-3.19356	1.92811	0.0544067	0.0716164	-6.20728	C11orf45
100144842_TGI_at	0.184038	-2.43701	3.66115	0.000277766	0.000475374	-1.44052	C11orf46
100159808_TGI_at	0.341867	0.209217	5.86122	8.34e-09	2e-08	8.56884	C11orf49
100122511_TGI_at	0.0474134	0.953175	1.28868	0.198104	0.237888	-7.23127	C11orf51
100133806_TGI_at	-0.176856	0.898747	-2.59094	0.00985053	0.0143642	-4.72353	C11orf52
100124955_TGI_at	-0.171193	-1.52881	-6.09092	2.24e-09	5.58e-09	9.8514	C11orf53
100143742_TGI_at	-0.512608	2.17191	-10.3983	4.61e-23	2.29e-22	40.9352	C11orf54
100123905_TGI_at	0.119651	0.0597867	3.6845	0.000254113	0.00043634	-1.35693	C11orf57
100162671_TGI_at	-0.634315	-1.11677	-10.8882	6.33e-25	3.45e-24	45.1905	C11orf60
100144431_TGI_at	0.0806084	-0.88053	1.47534	0.14075	0.173689	-6.97404	C11orf61
100129477_TGI_at	-0.725885	-4.04678	-8.59012	1.11e-16	4.07e-16	26.3897	C11orf63
100153395_TGI_at	0.0377111	-6.59908	1.07741	0.281816	0.327975	-7.48077	C11orf64
100126366_TGI_at	-0.00855646	1.87702	-0.235554	0.813875	0.837934	-8.03332	C11orf67
100122943_TGI_at	0.430878	-0.31364	12.3724	7.23e-31	5.21e-30	58.7845	C11orf68
100147461_TGI_at	-0.178426	-5.30231	-2.72746	0.0066064	0.00984236	-4.36519	C11orf70
100138471_TGI_at	-0.528508	-0.731386	-8.35441	6.5e-16	2.3e-15	24.6415	C11orf71
100131203_TGI_at	-0.0527435	-5.01282	-1.77045	0.0772607	0.099442	-6.49715	C11orf72
100150063_TGI_at	0.266762	-0.317341	6.55149	1.42e-10	3.79e-10	12.55	C11orf73
100151183_TGI_at	0.213394	-0.166	4.69958	3.37e-06	6.71e-06	2.75619	C11orf74
100155979_TGI_at	-0.471522	0.274641	-10.067	7.82e-22	3.67e-21	38.1289	C11orf75
100151732_TGI_at	-0.033473	-6.62302	-1.69852	0.0900312	0.114662	-6.62129	C11orf76
100124253_TGI_at	0.419741	-1.82099	8.58516	1.15e-16	4.22e-16	26.3526	C11orf80
100149426_TGI_at	1.47146	-3.74726	19.68	2.68e-64	8.31e-63	135.495	C11orf82
100153773_TGI_at	0.104473	-1.20927	2.70792	0.00700213	0.0103959	-4.41757	C11orf83
100160234_TGI_at	0.757948	-2.66646	12.0372	1.73e-29	1.17e-28	55.6287	C11orf84
100131981_TGI_at	-0.169072	-4.83694	-4.64093	4.43e-06	8.75e-06	2.49348	C11orf85
100139823_TGI_at	-0.141382	-4.45329	-3.15371	0.00170883	0.00270931	-3.1319	C11orf86
100161063_TGI_at	-0.0290992	-3.75398	-1.28479	0.199461	0.23939	-7.23627	C11orf87
100151438_TGI_at	0.142424	0.243509	2.02049	0.0438643	0.0585506	-6.02612	C11orf9
100136575_TGI_at	0.0355207	-5.85105	1.22528	0.221044	0.262695	-7.31079	C11orf90
100160332_TGI_at	-0.16436	-3.49277	-5.88762	7.19e-09	1.73e-08	8.71406	C11orf91
100162543_TGI_at	0.602451	-2.40215	9.73489	1.26e-20	5.6e-20	35.3768	C11orf92
100149923_TGI_at	1.7653	-1.99108	17.1557	3.1e-52	5.87e-51	107.789	C11orf93
100159802_TGI_at	0.0393134	-4.28278	1.35702	0.175387	0.212572	-7.1411	C11orf94
100153836_TGI_at	0.220596	1.73233	4.43337	1.14e-05	2.18e-05	1.58805	C11orf95
100145307_TGI_at	0.206652	0.398477	6.23824	9.42e-10	2.41e-09	10.6963	C12orf10
100138500_TGI_at	0.000628449	-0.212369	0.0173878	0.986134	0.988102	-8.06094	C12orf11
100156541_TGI_at	-0.0448708	-5.11158	-1.82118	0.0691765	0.0896755	-6.40654	C12orf12
100124677_TGI_at	-0.340034	2.2881	-9.7567	1.05e-20	4.69e-20	35.5556	C12orf23
100158442_TGI_at	0.558281	-1.57182	10.4285	3.55e-23	1.78e-22	41.1943	C12orf24
100125800_TGI_at	0.0217612	0.0204887	0.517129	0.605294	0.648592	-7.92728	C12orf26
100135092_TGI_at	0.514105	-5.51773	12.2023	3.64e-30	2.53e-29	57.1767	C12orf27
100122524_TGI_at	-0.339276	-3.72613	-2.65949	0.00807643	0.0119136	-4.54582	C12orf28
100149985_TGI_at	-0.0652572	0.818291	-1.68231	0.0931317	0.118386	-6.64856	C12orf29
100126580_TGI_at	0.773113	0.947396	15.7754	8.26e-46	1.18e-44	93.0395	C12orf32
100135526_TGI_at	1.49014	-0.0666907	18.7048	1.33e-59	3.41e-58	124.707	C12orf34
100135791_TGI_at	-0.383291	0.998913	-7.02703	6.93e-12	2e-11	15.509	C12orf35
100128317_TGI_at	-0.0175566	-6.13698	-0.684968	0.493681	0.542083	-7.82637	C12orf36
100137785_TGI_at	-0.0384718	-6.71917	-2.06807	0.0391465	0.0526693	-5.92956	C12orf37
100147246_TGI_at	0.39587	-2.41914	3.02092	0.00264887	0.0041188	-3.53462	C12orf39
100123160_TGI_at	0.444047	-0.0285497	10.7321	2.51e-24	1.33e-23	43.8215	C12orf4
100145608_TGI_at	-0.0239291	-6.85156	-1.08165	0.27993	0.325969	-7.4762	C12orf40
100142165_TGI_at	0.112718	1.06111	3.8176	0.000151635	0.000265519	-0.870833	C12orf41
100131551_TGI_at	-0.093704	-1.36073	-3.32497	0.000949095	0.00154085	-2.58797	C12orf42
100150775_TGI_at	0.13231	-0.0416708	3.43653	0.000638218	0.00105452	-2.21887	C12orf43
100146243_TGI_at	-0.325636	0.570788	-10.1143	5.24e-22	2.48e-21	38.5257	C12orf44
100125397_TGI_at	0.220925	1.626	4.78255	2.28e-06	4.59e-06	3.13305	C12orf45
100162004_TGI_at	2.17159	-4.16024	27.0877	3.44e-100	3.84e-98	217.978	C12orf48
100128653_TGI_at	0.292114	-0.785892	4.15241	3.87e-05	7.09e-05	0.423595	C12orf49
100131174_TGI_at	-0.0294342	-1.10065	-0.393637	0.694016	0.729914	-7.98355	C12orf5
100124884_TGI_at	-0.000513668	-6.52513	-0.0242444	0.980667	0.983551	-8.0608	C12orf50
100132084_TGI_at	0.326122	0.670806	6.0092	3.59e-09	8.82e-09	9.39023	C12orf51
100149710_TGI_at	0.10798	-0.388142	1.93207	0.0539144	0.0710267	-6.19968	C12orf52
100143508_TGI_at	-0.0876747	-4.58311	-3.47413	0.000556962	0.000925761	-2.09186	C12orf53
100130949_TGI_at	-0.0508599	-4.54186	-1.6504	0.099488	0.125917	-6.70149	C12orf54
100128726_TGI_at	-0.0404643	-6.01804	-1.43144	0.152928	0.187603	-7.03763	C12orf55
100134685_TGI_at	1.01405	-5.39068	8.6789	5.63e-17	2.09e-16	27.0576	C12orf56
100135139_TGI_at	0.0948021	1.53204	1.87398	0.0615151	0.080407	-6.30954	C12orf57
100144264_TGI_at	0.699324	-4.43256	5.74276	1.62e-08	3.8e-08	7.92425	C12orf59
100127917_TGI_at	0.0828549	-2.40409	1.46853	0.142589	0.175742	-6.98403	C12orf60
100157106_TGI_at	0.198411	-2.16508	2.95687	0.00325441	0.00501976	-3.72287	C12orf61
100134219_TGI_at	-0.169102	2.64914	-6.26486	8.04e-10	2.06e-09	10.8508	C12orf62
100143037_TGI_at	0.0409929	-5.5761	1.44597	0.148812	0.182986	-7.0168	C12orf63
100132277_TGI_at	0.0205523	-6.80045	0.808992	0.418904	0.468223	-7.73374	C12orf64
100161746_TGI_at	0.344338	0.0204758	7.35607	7.79e-13	2.36e-12	17.6557	C12orf65
100138760_TGI_at	-0.399773	-1.79067	-8.74463	3.4e-17	1.28e-16	27.5553	C12orf66
100141646_TGI_at	-0.0751017	-6.73796	-2.95777	0.00324517	0.0050068	-3.72028	C12orf67
100144921_TGI_at	-0.143251	-4.7156	-4.21428	2.97e-05	5.5e-05	0.673914	C12orf68
100129356_TGI_at	-0.578987	-2.99218	-7.08385	4.78e-12	1.39e-11	15.874	C12orf69
100160066_TGI_at	-0.270959	-4.13829	-3.07247	0.00223852	0.00350667	-3.38027	C12orf70
100127299_TGI_at	-0.2629	-1.31371	-4.54501	6.89e-06	1.34e-05	2.07031	C12orf72
100134908_TGI_at	0.72531	-0.345002	14.318	3.18e-39	3.39e-38	77.9339	C12orf73
100121903_TGI_at	-0.063043	-6.3183	-2.50002	0.0127372	0.0183324	-4.95223	C12orf74
100131955_TGI_at	0.590781	-0.788949	5.22259	2.59e-07	5.61e-07	5.23148	C12orf75
100129417_TGI_at	0.346139	0.469658	6.51735	1.75e-10	4.65e-10	12.3442	C12orf76
100121894_TGI_at	-0.0963059	-4.98303	-3.50399	0.00049942	0.00083372	-1.99004	C12orf77
100134994_TGI_at	-0.105616	0.191411	-2.37618	0.0178681	0.025237	-5.25093	C13orf1
100132695_TGI_at	0.226517	0.134368	2.60119	0.00956488	0.0139747	-4.69725	C13orf15
100152228_TGI_at	0.0156474	-4.84411	0.347516	0.72835	0.761284	-8.00065	C13orf16
100136922_TGI_at	-1.15149	-1.62691	-13.7058	1.55e-36	1.47e-35	71.7685	C13orf18
100131092_TGI_at	0.173151	-1.02623	3.36225	0.000832248	0.00135847	-2.46595	C13orf23
100138534_TGI_at	-0.357087	-6.31836	-11.513	2.25e-27	1.37e-26	50.7912	C13orf26
100158902_TGI_at	-0.168076	-0.551193	-3.18834	0.00152039	0.00242458	-3.02414	C13orf27
100140669_TGI_at	-0.0178321	-5.78822	-0.78231	0.434402	0.483573	-7.75496	C13orf28
100155855_TGI_at	0.174362	-3.21313	4.82855	1.83e-06	3.72e-06	3.34455	C13orf29
100125832_TGI_at	-0.000185809	-6.36415	-0.00826439	0.993409	0.994289	-8.06106	C13orf30
100139882_TGI_at	-0.146889	-0.741842	-2.24281	0.0253454	0.0350477	-5.556	C13orf31
100151725_TGI_at	-0.828788	-2.81152	-7.47755	3.41e-13	1.05e-12	18.4683	C13orf33
100154544_TGI_at	1.15417	-1.67882	15.5315	1.08e-44	1.47e-43	90.4741	C13orf34
100157454_TGI_at	0.0802612	-5.37092	2.78291	0.00559078	0.0083908	-4.21454	C13orf35
100139479_TGI_at	-0.00284009	-6.7907	-0.120278	0.904311	0.918539	-8.05385	C13orf36
100127570_TGI_at	0.703573	0.799714	16.854	8.1e-51	1.45e-49	104.535	C13orf37
100143959_TGI_at	-0.0965227	-5.50245	-3.1962	0.00148041	0.00236333	-2.99954	C13orf38
100141982_TGI_at	0.0676989	-6.35295	2.75603	0.00606393	0.00906706	-4.28792	C13orf39
100147400_TGI_at	0.319697	2.91097	7.9244	1.5e-14	4.95e-14	21.5477	C14orf1
100151532_TGI_at	0.332952	0.325371	6.90764	1.5e-11	4.26e-11	14.75	C14orf101
100129202_TGI_at	0.0356628	-0.602823	0.847606	0.397062	0.446377	-7.70177	C14orf102
100140800_TGI_at	0.182631	-0.28019	3.343	0.00089081	0.00144961	-2.52913	C14orf104
100129240_TGI_at	-1.48007	-0.644688	-14.8634	1.16e-41	1.39e-40	83.5219	C14orf105
100147720_TGI_at	0.423687	-0.227831	7.43776	4.48e-13	1.37e-12	18.201	C14orf106
100146545_TGI_at	-0.0833976	-2.96571	-2.93311	0.0035096	0.00538857	-3.79175	C14orf115
100143956_TGI_at	0.202739	-2.92086	3.0993	0.00204886	0.00322157	-3.29893	C14orf118
100150658_TGI_at	0.196028	2.85458	6.66632	6.94e-11	1.9e-10	13.2487	C14orf119
100156915_TGI_at	0.0764136	0.623551	2.31411	0.0210652	0.0294672	-5.39504	C14orf126
100129407_TGI_at	0.389597	-3.02629	6.70559	5.43e-11	1.49e-10	13.4899	C14orf128
100131648_TGI_at	-0.000652758	0.986086	-0.0109145	0.991296	0.992504	-8.06103	C14orf129
100150331_TGI_at	0.310015	-2.6903	2.4046	0.0165519	0.0235102	-5.18368	C14orf132
100127165_TGI_at	0.304966	0.275383	8.14394	3.06e-15	1.05e-14	23.1116	C14orf133
100162929_TGI_at	0.0333247	1.16468	0.878825	0.379918	0.4294	-7.67483	C14orf135
100138373_TGI_at	-0.112802	0.500448	-2.38712	0.0173509	0.0245564	-5.22513	C14orf138
100146739_TGI_at	0.62178	-0.841697	7.32653	9.51e-13	2.87e-12	17.4597	C14orf139
100159904_TGI_at	0.247401	-0.293126	5.45753	7.61e-08	1.71e-07	6.41963	C14orf142
100127145_TGI_at	0.659658	-1.37181	10.5818	9.38e-24	4.85e-23	42.5148	C14orf143
100152984_TGI_at	0.0258463	-3.41743	0.971605	0.331716	0.380101	-7.58905	C14orf144
100125276_TGI_at	0.490134	-1.71823	6.00997	3.58e-09	8.79e-09	9.39453	C14orf145
100163073_TGI_at	0.132267	2.36121	3.15896	0.00167897	0.00266548	-3.11565	C14orf147
100124739_TGI_at	0.0431966	-5.17764	1.58928	0.112628	0.141389	-6.80008	C14orf148
100130161_TGI_at	-0.234318	0.214347	-4.59318	5.53e-06	1.08e-05	2.28177	C14orf149
100147676_TGI_at	-0.0337741	-6.51013	-1.39666	0.163133	0.198974	-7.08666	C14orf153
100124921_TGI_at	0.0293482	-1.64415	0.483915	0.628658	0.670657	-7.94391	C14orf159
100127960_TGI_at	-0.0732588	-3.09412	-0.56616	0.571539	0.616909	-7.90071	C14orf162
100150207_TGI_at	-0.0390733	-6.08675	-1.75879	0.0792237	0.101809	-6.51761	C14orf165
100124619_TGI_at	0.0744678	2.8639	3.57974	0.000377428	0.000638075	-1.72805	C14orf166
100139877_TGI_at	-0.0115297	-6.11679	-0.35712	0.721152	0.755027	-7.99727	C14orf166B
100122906_TGI_at	0.361386	1.68054	9.21601	8.5e-19	3.47e-18	31.2043	C14orf169
100124908_TGI_at	-0.0696314	-6.20454	-2.46377	0.0140835	0.0201771	-5.04121	C14orf174
100155505_TGI_at	0.469148	-3.1746	9.73915	1.21e-20	5.41e-20	35.4117	C14orf176
100158288_TGI_at	-0.0393213	-5.67285	-1.75759	0.0794273	0.102042	-6.5197	C14orf177
100123089_TGI_at	-0.00928037	-4.83011	-0.375627	0.707353	0.741955	-7.99048	C14orf178
100157526_TGI_at	-0.497529	-3.60464	-8.6262	8.42e-17	3.11e-16	26.6605	C14orf179
100128455_TGI_at	-1.0586	-2.38683	-25.1111	1.11e-90	9.34e-89	196.127	C14orf180
100148038_TGI_at	0.384778	-0.65006	6.05739	2.72e-09	6.74e-09	9.66152	C14orf181
100137307_TGI_at	0.0413474	-3.23071	1.11684	0.264596	0.309569	-7.43756	C14orf182
100124758_TGI_at	0.0254303	-4.24371	0.846835	0.397491	0.446832	-7.70242	C14orf183
100156829_TGI_at	0.00553291	-6.22876	0.231644	0.816909	0.840531	-8.03424	C14orf184
100141001_TGI_at	0.0258729	-4.68465	1.09392	0.274515	0.320055	-7.46287	C14orf19
100123879_TGI_at	0.126878	2.92589	3.58467	0.000370544	0.00062715	-1.71081	C14orf2
100138703_TGI_at	0.0296865	-2.15506	0.705209	0.481008	0.530132	-7.8123	C14orf21
100141589_TGI_at	-0.0166085	-5.80542	-0.778492	0.436647	0.485951	-7.75794	C14orf23
100159290_TGI_at	0.0113908	-5.2302	0.256314	0.797813	0.823838	-8.02821	C14orf25
100145767_TGI_at	0.0364785	-5.04485	1.29575	0.19566	0.235218	-7.22216	C14orf26
100136682_TGI_at	-0.0354922	-1.18518	-0.626868	0.531031	0.578457	-7.86449	C14orf28
100143294_TGI_at	-0.0267881	-3.17333	-1.05759	0.290752	0.337094	-7.5019	C14orf30
100152708_TGI_at	0.790215	-3.73979	14.2765	4.85e-39	5.14e-38	77.513	C14orf33
100143149_TGI_at	0.0972123	-5.42404	2.67859	0.00763637	0.0112912	-4.49553	C14orf34
100137943_TGI_at	-0.50408	-2.84337	-8.42161	3.94e-16	1.41e-15	25.1362	C14orf37
100121937_TGI_at	-0.081204	-5.97386	-2.0674	0.0392098	0.0527483	-5.93094	C14orf38
100124861_TGI_at	0.0658632	-6.77246	1.72319	0.0854705	0.109301	-6.57927	C14orf39
100154109_TGI_at	-0.34534	2.49169	-11.4583	3.71e-27	2.23e-26	50.2934	C14orf4
100132027_TGI_at	0.0317411	-5.63999	1.10512	0.26964	0.315021	-7.45057	C14orf41
100146880_TGI_at	-0.582761	0.667702	-12.621	6.67e-32	5.04e-31	61.1546	C14orf43
100149783_TGI_at	0.670305	-2.92522	10.4682	2.52e-23	1.27e-22	41.5347	C14orf45
100156055_TGI_at	-0.0240569	-4.97729	-1.11945	0.263485	0.308376	-7.43466	C14orf48
100161133_TGI_at	0.0436475	-5.30202	1.35453	0.176177	0.213444	-7.14446	C14orf49
100136960_TGI_at	0.016576	-3.61449	0.203415	0.838893	0.860408	-8.04038	C14orf50
100143465_TGI_at	-1.63243	-4.76029	-19.9672	1.09e-65	3.59e-64	138.686	C14orf53
100136722_TGI_at	-0.052009	-4.77703	-2.38946	0.0172421	0.0244216	-5.21961	C14orf56
100132579_TGI_at	-3.27211	0.636291	-24.2308	2.03e-86	1.41e-84	186.324	C14orf68
100146312_TGI_at	-0.0332901	-3.67991	-1.4226	0.155474	0.19048	-7.0502	C14orf70
100122284_TGI_at	0.00134425	-3.52566	0.0422372	0.966326	0.970946	-8.0602	C14orf72
100155870_TGI_at	-0.600507	-2.4273	-7.59993	1.47e-13	4.64e-13	19.2976	C14orf73
100124681_TGI_at	-0.0982877	-2.21161	-2.09466	0.0367031	0.0495959	-5.87463	C14orf79
100146793_TGI_at	-0.0394295	-0.98337	-0.970464	0.332284	0.380704	-7.59016	C14orf80
100157675_TGI_at	-0.113984	-5.42547	-4.22992	2.78e-05	5.15e-05	0.737744	C14orf81
100162981_TGI_at	0.147423	-4.60072	4.29666	2.08e-05	3.9e-05	1.0126	C14orf82
100130747_TGI_at	-0.0417934	-4.18704	-1.68176	0.0932385	0.118513	-6.64948	C14orf86
100145720_TGI_at	0.0240035	-6.49447	0.856485	0.392139	0.441529	-7.6942	C14orf91
100162568_TGI_at	0.866541	-1.37086	17.5501	4.25e-54	8.67e-53	112.065	C14orf93
100158045_TGI_at	0.492491	0.712486	11.3925	6.77e-27	4.03e-26	49.6964	C15orf17
100152316_TGI_at	0.12804	-5.5186	3.16038	0.00167096	0.00265346	-3.11124	C15orf21
100150926_TGI_at	0.847275	-1.76185	14.6251	1.36e-40	1.56e-39	81.0703	C15orf23
100141374_TGI_at	0.213607	0.407664	2.17427	0.0301525	0.0412656	-5.70607	C15orf24
100157762_TGI_at	0.37958	-4.80131	5.76209	1.45e-08	3.43e-08	8.02861	C15orf26
100159957_TGI_at	0.907455	-3.42481	13.3066	8.27e-35	7.15e-34	67.8131	C15orf27
100130929_TGI_at	0.433811	-5.76821	8.14115	3.13e-15	1.07e-14	23.0915	C15orf28
100128097_TGI_at	0.106151	-1.40721	2.08068	0.0379706	0.0511862	-5.90359	C15orf29
100127578_TGI_at	-0.0543105	-5.46888	-1.90659	0.0571455	0.0750263	-6.24827	C15orf32
100155062_TGI_at	0.147013	-5.49135	2.88784	0.00404669	0.00616866	-3.92142	C15orf33
100158908_TGI_at	0.638741	-5.07801	12.655	4.8e-32	3.66e-31	61.4808	C15orf34
100141362_TGI_at	-0.1356	-1.33991	-1.86652	0.0625531	0.0816691	-6.32342	C15orf37
100146533_TGI_at	-0.137392	2.95559	-3.85415	0.000131236	0.000231168	-0.734489	C15orf38
100150176_TGI_at	0.280764	-0.364931	4.99478	8.15e-07	1.7e-06	4.12425	C15orf39
100155033_TGI_at	0.553035	-1.46497	11.4848	2.91e-27	1.77e-26	50.5344	C15orf40
100162477_TGI_at	0.855373	-0.584344	18.4203	3.06e-58	7.44e-57	121.578	C15orf41
100154408_TGI_at	1.76368	-3.46249	22.9106	5.33e-80	3e-78	171.573	C15orf42
100153042_TGI_at	-1.64294	-5.1995	-15.5597	8.05e-45	1.09e-43	90.7703	C15orf43
100142663_TGI_at	-0.0416975	0.554811	-1.26732	0.205631	0.246304	-7.25852	C15orf44
100162565_TGI_at	0.563269	-1.10464	4.19098	3.28e-05	6.05e-05	0.579264	C15orf48
100143500_TGI_at	0.0586231	-3.40591	0.702109	0.482937	0.531902	-7.81448	C15orf5
100133226_TGI_at	0.00407326	-5.88906	0.147978	0.882419	0.899133	-8.05013	C15orf50
100151252_TGI_at	0.038662	-3.65497	1.67229	0.0950912	0.120673	-6.66529	C15orf51
100151215_TGI_at	-0.105115	-1.12804	-1.05191	0.293349	0.339865	-7.50789	C15orf52
100138818_TGI_at	0.0196269	-3.16216	0.775323	0.438514	0.48782	-7.7604	C15orf53
100133302_TGI_at	0.130895	-5.32162	2.79098	0.0054554	0.00819648	-4.19237	C15orf54
100139057_TGI_at	-0.00369382	-5.21967	-0.135225	0.892488	0.908317	-8.05194	C15orf55
100154532_TGI_at	0.123196	-5.02558	3.78145	0.000174724	0.000304269	-1.00446	C15orf56
100130525_TGI_at	-0.249997	0.245862	-6.27026	7.79e-10	2e-09	10.8822	C15orf57
100129036_TGI_at	-0.0382948	-3.41677	-0.721102	0.471183	0.520224	-7.80097	C15orf58
100129445_TGI_at	0.0879985	-2.81924	2.99667	0.00286484	0.00444505	-3.60636	C15orf59
100131113_TGI_at	0.0518327	-4.82095	2.0332	0.0425591	0.0569218	-6.00054	C15orf60
100140813_TGI_at	0.265219	-0.592643	7.23354	1.77e-12	5.27e-12	16.847	C15orf61
100125870_TGI_at	0.233861	-5.0111	6.98703	8.99e-12	2.58e-11	15.2535	C15orf62
100125647_TGI_at	-0.110028	2.48456	-2.84744	0.00458825	0.00695083	-4.03553	C15orf63
100131099_TGI_at	-0.107167	-2.88479	-4.40765	1.28e-05	2.44e-05	1.47849	C16orf11
100137431_TGI_at	-0.0737639	-0.953233	-2.32388	0.020531	0.0287666	-5.37261	C16orf13
100143696_TGI_at	0.0742564	-4.52988	2.72585	0.00663821	0.0098873	-4.36952	C16orf3
100128851_TGI_at	0.100975	-1.32987	2.16225	0.0310714	0.0424332	-5.73191	C16orf35
100131807_TGI_at	-0.0758148	-3.75797	-2.76973	0.00581854	0.00871672	-4.25062	C16orf38
100122772_TGI_at	0.300066	-0.741091	6.19466	1.22e-09	3.1e-09	10.4446	C16orf42
100138184_TGI_at	-0.348376	0.391106	-4.90219	1.28e-06	2.64e-06	3.68698	C16orf45
100126194_TGI_at	0.00821496	-5.60454	0.279752	0.779783	0.807572	-8.02192	C16orf46
100154141_TGI_at	-0.109809	-5.4758	-3.37088	0.000807164	0.00132027	-2.4375	C16orf47
100159519_TGI_at	0.122518	1.06645	2.55682	0.0108572	0.0157583	-4.8103	C16orf5
100154180_TGI_at	-0.228278	0.694132	-5.34797	1.35e-07	3e-07	5.85975	C16orf52
100140359_TGI_at	0.206411	0.688347	4.04665	6.02e-05	0.000108713	0.00370445	C16orf53
100158479_TGI_at	-1.18533	-0.297767	-11.6291	7.73e-28	4.81e-27	51.8523	C16orf54
100138862_TGI_at	-0.119841	-0.451449	-2.37327	0.0180077	0.0254243	-5.25777	C16orf55
100123940_TGI_at	0.0628634	-0.983747	1.27543	0.202747	0.243092	-7.24822	C16orf57
100158971_TGI_at	0.0310839	-0.341379	0.667358	0.50485	0.552904	-7.83828	C16orf58
100126005_TGI_at	0.621701	-2.82768	18.9255	1.16e-60	3.14e-59	127.142	C16orf59
100148172_TGI_at	-0.167628	2.14854	-5.46252	7.41e-08	1.67e-07	6.44533	C16orf61
100149329_TGI_at	-0.380742	0.691208	-8.00498	8.39e-15	2.81e-14	22.1179	C16orf62
100148972_TGI_at	0.0909988	1.47879	2.71338	0.00688946	0.0102345	-4.40297	C16orf63
100130516_TGI_at	0.0674321	-5.82512	2.26788	0.0237613	0.032996	-5.49996	C16orf65
100141264_TGI_at	0.234102	0.33208	3.03945	0.00249396	0.00388964	-3.47941	C16orf67
100123925_TGI_at	0.0193851	-0.339118	0.449405	0.653334	0.693259	-7.96003	C16orf68
100140201_TGI_at	-0.139096	-0.0520774	-2.78817	0.00550224	0.0082634	-4.2001	C16orf7
100141846_TGI_at	0.0731441	-3.16318	2.83945	0.00470282	0.00711425	-4.05791	C16orf71
100140078_TGI_at	-0.160412	1.70833	-5.58179	3.91e-08	8.96e-08	7.0668	C16orf72
100145434_TGI_at	-0.0223646	-2.96789	-0.936045	0.349701	0.398932	-7.62294	C16orf74
100135370_TGI_at	1.81561	-1.42303	17.738	5.47e-55	1.15e-53	114.11	C16orf75
100134963_TGI_at	-0.0961707	-4.69294	-3.41793	0.000682378	0.00112399	-2.28121	C16orf78
100125158_TGI_at	0.0875352	-1.96654	3.87773	0.000119486	0.000211333	-0.645895	C16orf79
100149016_TGI_at	-0.20048	1.68836	-4.28766	2.17e-05	4.05e-05	0.975311	C16orf80
100152056_TGI_at	-0.0025996	-5.11253	-0.0790318	0.937039	0.945935	-8.05797	C16orf81
100129389_TGI_at	-0.0608464	-3.60478	-2.10289	0.0359735	0.0486974	-5.85749	C16orf82
100130505_TGI_at	0.165861	-4.6171	5.22974	2.5e-07	5.42e-07	5.26694	C16orf85
100134416_TGI_at	-0.217659	-2.40453	-7.29844	1.15e-12	3.44e-12	17.274	C16orf86
100150290_TGI_at	-0.449548	0.891183	-9.18406	1.1e-18	4.45e-18	30.9526	C16orf87
100122438_TGI_at	0.535151	-0.103271	10.2037	2.45e-22	1.18e-21	39.2799	C16orf88
100139923_TGI_at	-0.217725	-4.79765	-7.79236	3.82e-14	1.24e-13	20.6232	C16orf89
100129870_TGI_at	0.125644	-3.68091	3.70031	0.000239191	0.000411537	-1.30005	C16orf90
100144244_TGI_at	0.147326	-0.676039	3.0091	0.00275215	0.00427608	-3.56964	C16orf91
100138815_TGI_at	-0.149952	-3.05094	-5.45855	7.56e-08	1.7e-07	6.42487	C16orf92
100134840_TGI_at	-0.274771	-1.9233	-3.73654	0.000208048	0.00036001	-1.16884	C17orf100
100159428_TGI_at	0.046765	0.0476429	1.11496	0.265402	0.310371	-7.43966	C17orf101
100132322_TGI_at	-0.0709426	-5.77283	-2.95528	0.00327093	0.00504397	-3.7275	C17orf102
100151260_TGI_at	0.229429	0.23156	3.93134	9.64e-05	0.000171612	-0.442557	C17orf103
100134748_TGI_at	-0.0723002	-4.44907	-1.32571	0.18554	0.223842	-7.18299	C17orf104
100124339_TGI_at	0.0115043	-5.64324	0.549712	0.582762	0.627509	-7.90989	C17orf105
100163005_TGI_at	0.00242923	-1.03225	0.0537674	0.957142	0.962734	-8.05965	C17orf106
100125942_TGI_at	-0.56872	-1.53149	-7.9652	1.12e-14	3.72e-14	21.8359	C17orf107
100136683_TGI_at	0.0263878	0.654895	0.490523	0.623979	0.666216	-7.94069	C17orf108
100152477_TGI_at	-0.117589	-2.84107	-4.00459	7.15e-05	0.000128567	-0.160464	C17orf13
100140779_TGI_at	-0.0946988	-1.43918	-1.21864	0.223555	0.26533	-7.3189	C17orf28
100131421_TGI_at	0.585595	0.688365	11.6153	8.78e-28	5.46e-27	51.7251	C17orf37
100126411_TGI_at	-0.192417	0.414437	-4.60443	5.25e-06	1.03e-05	2.3315	C17orf39
100162010_TGI_at	-0.0919076	-1.21452	-1.15443	0.248873	0.292594	-7.39494	C17orf44
100149683_TGI_at	-0.024476	-3.0298	-1.03779	0.299868	0.346641	-7.52262	C17orf46
100130013_TGI_at	-0.0282235	-5.14107	-1.07486	0.282954	0.329151	-7.48351	C17orf47
100145391_TGI_at	-0.0399073	-4.95731	-0.553149	0.580408	0.625236	-7.908	C17orf48
100121656_TGI_at	0.0499281	-4.14924	1.93189	0.0539366	0.0710507	-6.20002	C17orf50
100131670_TGI_at	-0.114725	-2.20426	-2.08279	0.0377767	0.0509479	-5.89923	C17orf51
100131301_TGI_at	-0.0140695	-3.8066	-0.571372	0.568004	0.613409	-7.89775	C17orf52
100126948_TGI_at	0.702887	-3.57905	18.4059	3.59e-58	8.68e-57	121.42	C17orf53
100133474_TGI_at	0.168438	-6.69794	3.3197	0.000966792	0.0015686	-2.60512	C17orf54
100160129_TGI_at	0.399183	-2.83677	8.19891	2.05e-15	7.08e-15	23.5083	C17orf55
100128764_TGI_at	0.464435	-0.738468	9.99344	1.45e-21	6.76e-21	37.5141	C17orf56
100150706_TGI_at	0.77573	-5.598	11.5996	1.01e-27	6.28e-27	51.5816	C17orf57
100123999_TGI_at	0.697823	2.19113	17.7495	4.82e-55	1.02e-53	114.236	C17orf58
100153488_TGI_at	0.368217	-0.96501	8.78735	2.45e-17	9.3e-17	27.8802	C17orf59
100128458_TGI_at	-0.177728	-3.38557	-3.09574	0.00207314	0.00325805	-3.30976	C17orf60
100141840_TGI_at	0.460095	-0.00353489	10.8362	1e-24	5.4e-24	44.7335	C17orf62
100150312_TGI_at	0.637575	0.519882	13.9466	1.38e-37	1.36e-36	74.1798	C17orf63
100142066_TGI_at	-0.0339925	-4.69779	-1.18389	0.237017	0.279746	-7.36056	C17orf64
100160246_TGI_at	0.821595	-1.86721	15.9271	1.65e-46	2.44e-45	94.6425	C17orf65
100125361_TGI_at	-0.155659	-4.87845	-2.76698	0.00586706	0.00878504	-4.25812	C17orf66
100163126_TGI_at	-0.359899	-2.50753	-3.93192	9.61e-05	0.000171244	-0.440337	C17orf67
100154761_TGI_at	-0.164224	-1.49022	-3.53085	0.000452471	0.000758637	-1.89776	C17orf68
100156281_TGI_at	0.103049	-1.66692	4.31958	1.89e-05	3.55e-05	1.10791	C17orf69
100142269_TGI_at	0.227453	-1.55071	5.50206	6e-08	1.36e-07	6.65003	C17orf70
100141169_TGI_at	0.516847	-0.224562	8.96143	6.34e-18	2.47e-17	29.2164	C17orf71
100132527_TGI_at	0.160486	-5.50779	3.53056	0.000452942	0.000759356	-1.89874	C17orf73
100149254_TGI_at	-0.0739989	-3.6138	-3.07769	0.00220035	0.00344957	-3.36448	C17orf74
100132231_TGI_at	0.807694	-0.899625	17.4671	1.05e-53	2.1e-52	111.164	C17orf75
100152769_TGI_at	0.219124	-5.71922	5.04485	6.36e-07	1.34e-06	4.36377	C17orf76
100138302_TGI_at	-0.0245109	-5.65697	-0.83422	0.404555	0.453728	-7.71302	C17orf77
100134379_TGI_at	0.0655944	-6.05594	2.10056	0.0361788	0.0489643	-5.86235	C17orf78
100139468_TGI_at	0.117443	2.11624	3.29902	0.00103927	0.00168181	-2.67217	C17orf79
100150952_TGI_at	0.770617	0.110996	18.8737	2.05e-60	5.48e-59	126.57	C17orf80
100134279_TGI_at	-0.272992	-0.268513	-2.41572	0.016061	0.0228507	-5.15717	C17orf81
100159438_TGI_at	0.539131	-1.83115	12.6401	5.55e-32	4.22e-31	61.3375	C17orf82
100145350_TGI_at	-0.218699	-0.905266	-5.7412	1.63e-08	3.84e-08	7.9158	C17orf85
100160853_TGI_at	0.673521	-1.28699	13.9011	2.18e-37	2.14e-36	73.7224	C17orf86
100155460_TGI_at	-1.72695	-1.06117	-19.7009	2.12e-64	6.61e-63	135.727	C17orf87
100161656_TGI_at	-0.0838995	-2.14663	-3.18379	0.00154399	0.00245983	-3.03835	C17orf88
100129452_TGI_at	-0.0277141	2.05739	-0.765252	0.444482	0.493759	-7.76816	C17orf89
100155415_TGI_at	0.805731	-0.192052	20.538	1.87e-68	6.82e-67	145.044	C17orf90
100128147_TGI_at	-1.09843	0.451497	-14.9803	3.46e-42	4.24e-41	84.7297	C17orf91
100135518_TGI_at	0.0746257	-5.47825	3.19345	0.00149426	0.00238459	-3.00814	C17orf93
100141108_TGI_at	-0.555317	-1.67501	-5.34837	1.35e-07	2.99e-07	5.86176	C17orf97
100124984_TGI_at	-0.0481723	-4.53096	-1.74561	0.0814913	0.104575	-6.54058	C17orf98
100161731_TGI_at	0.0462144	-3.00059	1.96234	0.0502759	0.0665437	-6.14112	C17orf99
100161936_TGI_at	0.2053	0.0557923	3.26171	0.00118291	0.00190352	-2.79212	C18orf1
100122767_TGI_at	0.303821	-1.41205	4.97712	8.89e-07	1.85e-06	4.0403	C18orf10
100144066_TGI_at	-0.058818	-5.91308	-2.69991	0.00717034	0.0106308	-4.43893	C18orf12
100156502_TGI_at	0.0357502	-4.9628	1.42947	0.153492	0.188269	-7.04044	C18orf15
100131134_TGI_at	-0.497477	-3.84249	-6.74822	4.15e-11	1.15e-10	13.7532	C18orf16
100140961_TGI_at	-0.0104686	-2.03312	-0.160424	0.872612	0.890444	-8.04821	C18orf18
100133981_TGI_at	-0.442273	0.880726	-6.28598	7.09e-10	1.82e-09	10.9738	C18orf19
100148597_TGI_at	-0.0508519	-5.81229	-1.84858	0.0651076	0.0847655	-6.35654	C18orf20
100156413_TGI_at	0.268532	1.20559	9.31087	3.98e-19	1.66e-18	31.9552	C18orf21
100139903_TGI_at	-0.237061	0.936336	-5.17194	3.36e-07	7.2e-07	4.98146	C18orf22
100126284_TGI_at	0.149987	0.93844	5.74061	1.64e-08	3.85e-08	7.91263	C18orf25
100132124_TGI_at	-0.0567344	-6.61609	-1.36153	0.173959	0.210983	-7.13499	C18orf26
100132331_TGI_at	-0.433163	-4.99476	-9.20957	8.95e-19	3.65e-18	31.1535	C18orf34
100151823_TGI_at	0.607517	-0.143293	10.1319	4.51e-22	2.14e-21	38.6743	C18orf45
100155382_TGI_at	-0.0603766	-2.15103	-1.35079	0.177371	0.214761	-7.1495	C18orf50
100151943_TGI_at	0.814349	-4.05896	11.089	1.05e-25	5.97e-25	46.97	C18orf54
100134045_TGI_at	0.0414168	0.931551	1.20479	0.228852	0.271154	-7.33564	C18orf55
100159696_TGI_at	1.0752	0.805216	12.2059	3.52e-30	2.45e-29	57.2113	C18orf56
100138353_TGI_at	-0.0178262	-5.6434	-0.827507	0.408344	0.457608	-7.71859	C18orf62
100154804_TGI_at	-0.180545	0.946153	-5.43125	8.74e-08	1.96e-07	6.28438	C18orf8
100161633_TGI_at	0.164115	1.79436	4.24036	2.66e-05	4.93e-05	0.780493	C19orf10
100145912_TGI_at	0.0292389	-0.675333	0.54526	0.585817	0.630386	-7.91233	C19orf12
100135143_TGI_at	0.030628	-2.74845	0.334913	0.737831	0.769592	-8.00496	C19orf18
100146772_TGI_at	0.0398808	0.651337	1.08494	0.278471	0.324375	-7.47264	C19orf2
100133092_TGI_at	0.619853	-3.63634	4.99189	8.27e-07	1.72e-06	4.1105	C19orf21
100145169_TGI_at	-0.023832	-0.157288	-0.595841	0.55155	0.598106	-7.88346	C19orf22
100154776_TGI_at	-0.1882	-3.26355	-4.59798	5.41e-06	1.06e-05	2.30299	C19orf23
100160005_TGI_at	0.121375	0.595648	3.00657	0.00277476	0.00430972	-3.57713	C19orf24
100145809_TGI_at	0.156687	-1.17393	4.06809	5.51e-05	9.99e-05	0.0879906	C19orf25
100155385_TGI_at	-0.123078	-4.93138	-5.86155	8.32e-09	2e-08	8.57066	C19orf26
100141488_TGI_at	0.194265	0.499181	3.60748	0.000340198	0.000577682	-1.63075	C19orf28
100138761_TGI_at	0.201125	-0.684034	4.33158	1.79e-05	3.37e-05	1.158	C19orf29
100128867_TGI_at	-0.0281309	-4.45547	-0.873759	0.382668	0.432238	-7.67927	C19orf29OS
100146515_TGI_at	0.0594486	-5.67154	1.33638	0.182033	0.220022	-7.16882	C19orf30
100126380_TGI_at	-0.278323	-2.97315	-3.0389	0.00249851	0.00389538	-3.48108	C19orf33
100124181_TGI_at	0.0387865	-5.2203	1.41562	0.157507	0.192762	-7.06008	C19orf34
100147512_TGI_at	-0.109569	-3.87554	-4.16523	3.66e-05	6.73e-05	0.475173	C19orf35
100158256_TGI_at	-0.429617	-3.60653	-10.1222	4.9e-22	2.32e-21	38.592	C19orf36
100149139_TGI_at	-0.158501	-0.352047	-2.90267	0.00386303	0.00590263	-3.87916	C19orf39
100139274_TGI_at	0.177117	-1.14602	7.6785	8.51e-14	2.72e-13	19.8357	C19orf40
100163037_TGI_at	-0.0100625	-4.66518	-0.385363	0.700132	0.735833	-7.98678	C19orf41
100138646_TGI_at	0.0417195	2.51092	1.39872	0.162516	0.198288	-7.0838	C19orf42
100160695_TGI_at	-0.21431	3.30924	-8.03056	6.98e-15	2.35e-14	22.2998	C19orf43
100149066_TGI_at	0.34054	-2.88713	7.78853	3.93e-14	1.27e-13	20.5965	C19orf44
100134269_TGI_at	-0.00527888	-5.13688	-0.155227	0.876705	0.894066	-8.04903	C19orf45
100145274_TGI_at	0.105571	-4.66464	3.30712	0.0010103	0.00163684	-2.64596	C19orf46
100134135_TGI_at	0.261484	-0.866864	6.82547	2.54e-11	7.12e-11	14.2338	C19orf47
100142585_TGI_at	0.70088	-0.306544	12.1881	4.16e-30	2.89e-29	57.0438	C19orf48
100148898_TGI_at	0.303723	2.00213	10.4149	4e-23	2e-22	41.0772	C19orf50
100153708_TGI_at	-0.272772	-3.96375	-5.11982	4.37e-07	9.31e-07	4.72646	C19orf51
100135270_TGI_at	0.443759	-0.709065	12.3514	8.84e-31	6.33e-30	58.5849	C19orf52
100149182_TGI_at	0.168559	2.98812	4.26417	2.4e-05	4.47e-05	0.878287	C19orf53
100150533_TGI_at	0.271095	0.901643	6.33712	5.22e-10	1.36e-09	11.2731	C19orf54
100159173_TGI_at	-0.063786	-1.82867	-1.11625	0.264849	0.309844	-7.43822	C19orf55
100152845_TGI_at	0.28493	-3.37281	7.03215	6.7e-12	1.93e-11	15.5418	C19orf57
100144185_TGI_at	-0.780145	-4.02324	-8.88887	1.12e-17	4.31e-17	28.6571	C19orf59
100140967_TGI_at	-0.0484914	0.846823	-1.32416	0.186055	0.224419	-7.18504	C19orf6
100127442_TGI_at	0.287597	-1.90176	6.35549	4.68e-10	1.22e-09	11.3811	C19orf60
100162623_TGI_at	0.469947	-2.30627	11.4657	3.47e-27	2.09e-26	50.3602	C19orf61
100143840_TGI_at	0.199033	0.856822	6.29885	6.57e-10	1.69e-09	11.049	C19orf62
100156104_TGI_at	0.133171	2.16474	3.27712	0.00112149	0.00180855	-2.74274	C19orf63
100147234_TGI_at	-0.487248	1.65909	-10.0646	7.98e-22	3.74e-21	38.1089	C19orf66
100129353_TGI_at	-0.0371153	-4.72812	-1.57171	0.11665	0.146063	-6.82775	C19orf67
100145264_TGI_at	-0.058533	-4.6212	-2.46524	0.0140263	0.0200998	-5.03761	C19orf68
100159521_TGI_at	0.206078	-6.38779	5.69885	2.06e-08	4.82e-08	7.68819	C19orf69
100129331_TGI_at	-0.0499583	0.583172	-1.18776	0.23549	0.278217	-7.35598	C19orf70
100144027_TGI_at	0.23455	-2.39641	5.0056	7.73e-07	1.61e-06	4.17582	C19orf73
100133693_TGI_at	0.0339756	-6.56523	1.50994	0.13169	0.163412	-6.92257	C19orf75
100142442_TGI_at	0.0387191	-2.37206	1.24292	0.214479	0.255716	-7.28907	C19orf76
100151421_TGI_at	-2.11567	-1.34078	-14.5935	1.89e-40	2.14e-39	80.7462	C19orf77
100162510_TGI_at	-0.0272114	1.20694	-0.64894	0.516674	0.564519	-7.8504	C1D
100154998_TGI_at	0.327736	-0.211772	5.94833	5.09e-09	1.24e-08	9.05019	C1GALT1
100123720_TGI_at	-0.0917158	1.11244	-2.64373	0.00845681	0.0124463	-4.58708	C1GALT1C1
100140888_TGI_at	0.146465	-4.91407	4.48721	8.96e-06	1.72e-05	1.81923	C1orf100
100145509_TGI_at	0.0632314	-3.8459	0.813173	0.416505	0.465744	-7.73035	C1orf101
100125100_TGI_at	0.352231	0.316043	6.7037	5.49e-11	1.51e-10	13.4783	C1orf103
100154278_TGI_at	1.22806	-1.54037	18.8572	2.47e-60	6.54e-59	126.387	C1orf104
100146020_TGI_at	0.276019	-3.52407	2.98031	0.00301946	0.00467372	-3.65443	C1orf105
100150851_TGI_at	0.728478	-1.52644	4.32194	1.87e-05	3.51e-05	1.11773	C1orf106
100139398_TGI_at	0.15369	0.375936	3.11282	0.00195901	0.00308459	-3.2577	C1orf107
100122342_TGI_at	0.259982	0.125654	6.85088	2.16e-11	6.09e-11	14.3928	C1orf109
100135975_TGI_at	-0.0591378	-5.24866	-1.67811	0.0939502	0.119334	-6.65559	C1orf110
100146338_TGI_at	-0.0507055	-3.53724	-0.904023	0.366418	0.415644	-7.65238	C1orf111
100132292_TGI_at	1.26298	-0.711586	20.8146	8.47e-70	3.28e-68	148.13	C1orf112
100151324_TGI_at	0.0949425	-2.70793	1.65456	0.0986409	0.12495	-6.69465	C1orf113
100135561_TGI_at	0.334057	-4.04259	6.81265	2.76e-11	7.71e-11	14.1537	C1orf114
100122693_TGI_at	0.135967	2.49622	2.5959	0.00971122	0.014171	-4.71081	C1orf115
100134814_TGI_at	-0.595307	-3.55058	-4.94531	1.04e-06	2.15e-06	3.8897	C1orf116
100123480_TGI_at	-0.0376581	-6.52614	-1.36735	0.17213	0.209045	-7.12707	C1orf118
100128689_TGI_at	-0.0705926	-4.97195	-2.65571	0.00816639	0.0120365	-4.55575	C1orf120
100149038_TGI_at	-0.0293592	1.03836	-0.702396	0.482759	0.53177	-7.81428	C1orf122
100155018_TGI_at	0.43329	-2.01116	10.2388	1.81e-22	8.79e-22	39.5767	C1orf124
100128236_TGI_at	0.555874	-5.94912	7.99456	9.05e-15	3.02e-14	22.044	C1orf125
100143425_TGI_at	-0.0746989	-2.78737	-2.71425	0.0068717	0.0102115	-4.40065	C1orf127
100151354_TGI_at	-0.0669638	3.15387	-2.60476	0.00946703	0.0138395	-4.68806	C1orf128
100126522_TGI_at	0.0718102	-6.47986	2.66785	0.00788103	0.0116387	-4.52384	C1orf129
100162610_TGI_at	-0.518461	-0.184526	-3.90026	0.000109193	0.000193755	-0.560765	C1orf130
100146570_TGI_at	0.616331	0.699582	16.5341	2.54e-49	4.21e-48	101.102	C1orf131
[truncated: 16,066 more rows]

## Sheet: GSE25097 49DEGs
DEGs	log2FC	adj.P.value
ACSL3	-0.0169134	0.772288
ACSL4	1.41121	9.68e-31
ALOX15B	1.03183	1.56e-15
ASNS	0.164465	0.225656
ATF3	-1.22213	8.23e-42
AURKA	2.19583	2.48e-98
CAPG	1.03083	6.42e-20
CBS	-0.736945	1.64e-16
CDKN2A	2.40503	1.98e-65
CDO1	-0.65403	5.01e-12
CS	0.42691	4.33e-49
DNAJB6	0.325235	6.87e-13
DUOX1	1.14014	6.61e-26
DUSP1	-0.955047	8.19e-48
FADS2	1.2685	1.92e-34
G6PD	1.02918	7.11e-37
GCH1	-1.02941	1.15e-63
GOT1	-0.651555	5.31e-39
GPT2	-0.62768	6.71e-20
HELLS	1.96571	7e-72
HMOX1	-1.33484	5.02e-45
IFNG	-1.17619	1.19e-17
JDP2	-1.17519	1.93e-75
MT1G	-1.76962	5.2e-55
NNMT	-1.83424	1.69e-49
NOS2	1.07375	1.98e-25
NOX4	1.5679	1.86e-65
NQO1	1.46115	3.6e-19
PCK2	-0.59991	1.93e-18
PLIN2	-1.02967	7.44e-48
PRKAA2	0.929865	2.13e-10
PSAT1	-0.923594	2.19e-21
PTGS2	-2.85121	2.01e-67
RRM2	2.86338	1.19e-103
SCD	1.0063	9.04e-23
SLC2A3	-1.27459	1.12e-30
SLC7A11	1.68763	2.3e-39
SQSTM1	0.234229	7.53e-20
SRXN1	0.892642	9.43e-38
STMN1	0.491863	5.29e-17
TFRC	0.650469	1.61e-22
TUBE1	-1.12853	9.12e-48
TXNRD1	0.58018	3.36e-43
YY1AP1	0.538728	3.41e-44
ZFP36	-1.31185	1.16e-85
HSPB1
HBA1
LURAP1L
AKR1C3

## Sheet: GSE45267
id	logFC	AveExpr	t	P.Value	adj.P.Val	B	Gene.Symbol
220491_at	-5.59396	8.10073	-12.8315	8.17e-22	2.06e-19	39.1788	HAMP
206727_at	-5.32251	8.64073	-10.2418	1.22e-16	9.15e-15	27.3951	C9
231678_s_at	-5.05029	10.0482	-8.7716	1.27e-13	4.07e-12	20.5347	ADH4
205866_at	-4.77552	7.82085	-21.512	1.08e-36	4.68e-33	72.8036	FCN3
207608_x_at	-4.73596	9.56115	-11.4629	4.13e-19	5.74e-17	33.0239	CYP1A2
222484_s_at	-4.73506	5.92233	-19.1836	4.29e-33	1.16e-29	64.7272	CXCL14
209220_at	4.67263	7.52861	11.3315	7.58e-19	9.76e-17	32.4236	GPC3
229476_s_at	-4.60545	7.75501	-9.8718	6.99e-16	4.34e-14	25.6726	THRSP
217546_at	-4.59815	7.451	-10.2325	1.28e-16	9.46e-15	27.352	MT1M
1559573_at	-4.50884	5.96939	-18.512	5.27e-32	1.14e-28	62.2736	LINC01093
230478_at	-4.31539	5.90421	-21.5479	9.57e-37	4.68e-33	72.9229	OIT3
207201_s_at	-4.23162	8.79024	-10.3664	6.82e-17	5.45e-15	27.9738	SLC22A1
209975_at	-4.22055	11.2857	-7.19646	2.01e-10	2.88e-09	13.2673	CYP2E1
223699_at	-4.21811	6.34537	-17.4122	3.61e-30	4.89e-27	58.1307	CNDP1
220496_at	-4.18929	5.87189	-24.1309	1.96e-40	4.25e-36	81.1439	CLEC1B
212094_at	4.14699	6.75796	9.09449	2.75e-14	1.08e-12	22.0426	PEG10
206354_at	-4.14032	7.47804	-8.70309	1.75e-13	5.36e-12	20.2151	SLCO1B3
206797_at	-4.06924	7.00884	-17.0183	1.7e-29	2.05e-26	56.6089	NAT2
1559065_a_at	-4.01568	5.31102	-22.1281	1.34e-37	1.07e-33	74.8336	CLEC4G
205984_at	-4.00468	5.51639	-18.6967	2.63e-32	6.33e-29	62.954	CRHBP
207262_at	-3.98133	7.13063	-12.3947	5.84e-21	1.24e-18	37.2355	APOF
214621_at	-3.97888	7.73807	-9.43419	5.52e-15	2.6e-13	23.6298	GYS2
219918_s_at	3.97677	5.81005	17.4692	2.89e-30	4.17e-27	58.3492	ASPM
206024_at	-3.962	9.94729	-7.92533	6.8e-12	1.43e-10	16.6029	HPD
201291_s_at	3.96134	5.84951	12.4261	5.06e-21	1.12e-18	37.3758	TOP2A
237350_at	-3.90366	7.18257	-14.8913	1.03e-25	5.46e-23	48.0363	TTC36
208147_s_at	-3.89272	10.3678	-9.97036	4.39e-16	2.87e-14	26.132	CYP2C8
209541_at	-3.80194	7.7187	-10.6082	2.2e-17	1.96e-15	29.0945	IGF1
206239_s_at	3.77911	7.76579	7.03708	4.18e-10	5.59e-09	12.5477	SPINK1
207218_at	-3.76785	10.1097	-8.17764	2.08e-12	4.87e-11	17.7705	F9
222943_at	-3.7636	8.94972	-10.4412	4.8e-17	3.97e-15	28.321	GBA3
1494_f_at	-3.71064	9.31473	-8.88265	7.49e-14	2.56e-12	21.0531	CYP2A6
230577_at	-3.66782	7.18998	-8.57601	3.19e-13	9.01e-12	19.6227	LINC00844
206755_at	-3.64507	7.0798	-11.4845	3.74e-19	5.26e-17	33.1225	CYP2B6
205999_x_at	-3.61266	10.7344	-9.02785	3.77e-14	1.42e-12	21.7313	CYP3A4
222083_at	-3.5949	8.29686	-10.84	7.44e-18	7.35e-16	30.1657	GLYAT
201893_x_at	-3.54551	8.64325	-11.9849	3.76e-20	6.62e-18	35.3937	DCN
207874_s_at	-3.51983	9.45477	-9.11482	2.5e-14	1e-12	22.1376	CFHR4
220801_s_at	-3.51486	7.83669	-9.52932	3.52e-15	1.78e-13	24.0743	HAO2
205554_s_at	-3.50273	7.62321	-12.412	5.4e-21	1.16e-18	37.3128	DNASE1L3
207102_at	-3.48314	8.70992	-9.05858	3.26e-14	1.26e-12	21.8748	AKR1D1
230135_at	-3.44002	4.99247	-22.0974	1.48e-37	1.07e-33	74.7335	HHIP
214710_s_at	3.42802	5.54328	17.7798	8.64e-31	1.34e-27	59.5328	CCNB1
205225_at	-3.41591	5.53466	-12.3326	7.73e-21	1.55e-18	36.9575	ESR1
232449_at	-3.40654	6.56732	-14.3872	8.87e-25	3.92e-22	45.9176	BCO2
202992_at	-3.39301	7.49335	-9.78504	1.05e-15	6.12e-14	25.268	C7
206840_at	-3.37951	8.80248	-10.0249	3.4e-16	2.29e-14	26.386	AFM
209612_s_at	-3.37153	11.0242	-7.7492	1.55e-11	2.92e-10	15.7912	ADH1B
204745_x_at	-3.37045	10.4295	-10.5036	3.59e-17	3.03e-15	28.61	MT1G
209687_at	-3.3695	7.96218	-11.6654	1.63e-19	2.5e-17	33.9463	CXCL12
231691_at	-3.36849	8.95138	-10.6804	1.57e-17	1.44e-15	29.4287	C3P1
207584_at	-3.36079	6.31507	-14.133	2.65e-24	1.04e-21	44.8368	LPA
207409_at	-3.35581	9.50536	-7.74775	1.56e-11	2.93e-10	15.7845	LECT2
217165_x_at	-3.29534	10.2249	-10.5597	2.76e-17	2.41e-15	28.8699	MT1F
206262_at	-3.27903	10.2729	-7.85599	9.41e-12	1.9e-10	16.283	ADH1C
233604_at	-3.27144	5.48931	-13.3473	8.23e-23	2.7e-20	41.4454	FLJ22763
204822_at	3.2689	4.84335	16.9199	2.51e-29	2.72e-26	56.2252	TTK
1568638_a_at	-3.26431	5.04929	-15.0751	4.76e-26	2.71e-23	48.8007	IDO2
210168_at	-3.25912	9.65259	-9.17868	1.85e-14	7.62e-13	22.4359	C6
207027_at	-3.25395	6.92726	-11.3401	7.29e-19	9.45e-17	32.4629	HGFAC
214677_x_at	-3.24769	9.326	-6.5207	4.35e-09	4.57e-08	10.2487	IGLC1
209714_s_at	3.24153	5.62542	16.2801	3.28e-28	2.96e-25	53.7012	CDKN3
206102_at	3.23532	5.57334	15.3826	1.31e-26	8.37e-24	50.0692	GINS1
219014_at	-3.23437	5.57619	-13.7852	1.2e-23	4.41e-21	43.3451	PLAC8
218585_s_at	3.23407	5.80575	14.1178	2.83e-24	1.09e-21	44.7721	DTL
207407_x_at	-3.23385	8.90492	-8.89142	7.19e-14	2.47e-12	21.0941	CYP4A11
229777_at	-3.23155	6.64864	-8.96606	5.05e-14	1.84e-12	21.4426	CLRN3
1554459_s_at	-3.21631	9.13796	-9.27561	1.17e-14	5.12e-13	22.8889	CFHR3
208383_s_at	-3.21299	10.6004	-6.58857	3.21e-09	3.49e-08	10.5478	PCK1
218009_s_at	3.21185	5.73095	16.957	2.17e-29	2.47e-26	56.3701	PRC1
204428_s_at	-3.1961	7.4214	-15.4288	1.08e-26	7.57e-24	50.2588	LCAT
232494_at	-3.18753	9.66226	-7.09402	3.22e-10	4.42e-09	12.8043	CYP8B1
237765_at	-3.1764	7.33343	-11.8079	8.45e-20	1.43e-17	34.5933	SLC25A47
222077_s_at	3.17621	6.37361	18.1567	2.03e-31	3.66e-28	60.9524	RACGAP1
222608_s_at	3.17379	4.63812	14.5531	4.36e-25	2.05e-22	46.6186	ANLN
206424_at	-3.16845	6.34443	-12.6336	1.99e-21	4.67e-19	38.301	CYP26A1
223784_at	-3.1657	5.84794	-10.6418	1.88e-17	1.7e-15	29.2501	TMEM27
207185_at	-3.16128	9.55238	-7.5502	3.92e-11	6.72e-10	14.8781	SLC10A1
207995_s_at	-3.14792	4.89753	-16.6093	8.69e-29	8.96e-26	55.0068	CLEC4M
209960_at	-3.14256	5.49058	-13.2592	1.22e-22	3.56e-20	41.0606	HGF
205531_s_at	-3.13292	7.30547	-8.42812	6.41e-13	1.7e-11	18.9341	GLS2
220116_at	-3.10865	4.91939	-9.55293	3.15e-15	1.61e-13	24.1845	KCNN2
203213_at	3.10618	5.58185	15.0474	5.35e-26	2.97e-23	48.6859	CDK1
207165_at	3.1055	5.56667	15.3919	1.26e-26	8.37e-24	50.1076	HMMR
219787_s_at	3.09211	5.32173	17.9584	4.34e-31	7.23e-28	60.2077	ECT2
208079_s_at	3.0913	6.08483	14.8804	1.08e-25	5.58e-23	47.9908	AURKA
208581_x_at	-3.08417	11.4194	-9.88814	6.47e-16	4.05e-14	25.7488	MT1X
205404_at	-3.0705	9.56634	-6.24242	1.5e-08	1.39e-07	9.03422	HSD11B1
220017_x_at	-3.07006	10.7883	-9.17172	1.91e-14	7.82e-13	22.4034	CYP2C9
206461_x_at	-3.04841	10.4548	-10.0333	3.27e-16	2.22e-14	26.425	MT1H
205819_at	-3.04255	5.99785	-15.8776	1.69e-27	1.41e-24	52.0856	MARCO
212859_x_at	-3.03344	11.3505	-9.04805	3.43e-14	1.31e-12	21.8256	MT1E
207820_at	-3.03251	10.2404	-8.22122	1.7e-12	4.06e-11	17.9727	ADH1A
209774_x_at	-2.98331	9.1006	-8.82031	1.01e-13	3.31e-12	20.7621	CXCL2
209189_at	-2.98266	6.97154	-9.08714	2.85e-14	1.12e-12	22.0083	FOS
211470_s_at	2.97123	5.55506	8.08314	3.25e-12	7.29e-11	17.3326	SULT1C2
218039_at	2.9694	6.96091	16.3925	2.08e-28	1.96e-25	54.1486	NUSAP1
214478_at	-2.95543	8.66113	-7.58278	3.37e-11	5.87e-10	15.0272	SPP2
225575_at	-2.93866	7.12342	-11.7569	1.07e-19	1.74e-17	34.3618	LIFR
209773_s_at	2.93516	6.67495	11.7242	1.24e-19	1.93e-17	34.2136	RRM2
225316_at	-2.93074	6.84642	-10.5684	2.65e-17	2.32e-15	28.9104	MFSD2A
208471_at	-2.90586	8.45237	-7.51615	4.59e-11	7.76e-10	14.7222	HPR
206680_at	-2.90117	6.64649	-15.0856	4.55e-26	2.67e-23	48.8442	CD5L
204955_at	-2.88747	5.38224	-11.0928	2.29e-18	2.63e-16	31.3294	SRPX
210521_s_at	-2.88666	6.87775	-7.43021	6.84e-11	1.11e-09	14.3297	FETUB
212592_at	-2.88341	5.66376	-8.00523	4.68e-12	1.02e-10	16.9721	IGJ
204641_at	2.8784	5.61638	15.7824	2.51e-27	2.01e-24	51.7002	NEK2
216058_s_at	-2.86748	6.31381	-10.4288	5.09e-17	4.18e-15	28.2632	CYP2C19
206753_at	-2.85185	8.84142	-9.28248	1.13e-14	4.99e-13	22.921	RDH16
205306_x_at	-2.84159	7.12024	-9.09666	2.72e-14	1.08e-12	22.0527	KMO
205433_at	-2.83959	8.64264	-6.98483	5.31e-10	6.93e-09	12.3128	BCHE
202870_s_at	2.83192	5.72227	12.422	5.16e-21	1.13e-18	37.3573	CDC20
37020_at	-2.82741	8.9191	-5.05409	2.35e-06	1.31e-05	4.11051	CRP
204162_at	2.82618	4.82489	15.367	1.4e-26	8.67e-24	50.0052	NDC80
202095_s_at	2.80762	5.6895	14.2291	1.75e-24	7.58e-22	45.2466	BIRC5
203755_at	2.8068	5.84885	14.8013	1.51e-25	7.62e-23	47.6605	BUB1B
232428_at	-2.80274	6.45218	-11.1599	1.68e-18	1.97e-16	31.6373	MOGAT2
206938_at	-2.78739	6.60448	-10.0591	2.89e-16	1.99e-14	26.5451	SRD5A2
210377_at	-2.78626	6.71526	-11.6637	1.64e-19	2.5e-17	33.9384	ACSM3
204719_at	-2.77655	7.41934	-7.36092	9.42e-11	1.47e-09	14.014	ABCA8
210328_at	-2.77161	8.5332	-7.78983	1.28e-11	2.48e-10	15.9782	GNMT
205498_at	-2.76932	8.98642	-8.69169	1.85e-13	5.61e-12	20.162	GHR
204026_s_at	2.76207	6.42815	13.13	2.16e-22	6.02e-20	40.4943	ZWINT
206561_s_at	2.75633	8.44432	4.66077	1.12e-05	5.38e-05	2.60078	AKR1B10
202503_s_at	2.7509	6.99184	13.2991	1.02e-22	3.15e-20	41.2352	KIAA0101
209365_s_at	-2.75002	7.0473	-20.1781	1.16e-34	3.57e-31	68.2566	ECM1
205363_at	-2.74534	6.47274	-8.62594	2.52e-13	7.35e-12	19.8554	BBOX1
203131_at	-2.7407	6.80302	-7.66026	2.35e-11	4.24e-10	15.3825	PDGFRA
223381_at	2.73966	4.40866	12.3509	7.12e-21	1.45e-18	37.0396	NUF2
207256_at	-2.72849	8.52906	-6.92487	6.98e-10	8.82e-09	12.0438	MBL2
206305_s_at	-2.71072	9.32097	-9.22821	1.46e-14	6.23e-13	22.6674	C8A
242817_at	-2.70715	8.38638	-9.01939	3.92e-14	1.47e-12	21.6917	PGLYRP2
207828_s_at	2.69983	6.45317	15.2045	2.77e-26	1.66e-23	49.336	CENPF
210143_at	-2.6986	7.45135	-9.19158	1.74e-14	7.24e-13	22.4963	ANXA10
206210_s_at	-2.69695	5.59145	-13.6843	1.87e-23	6.63e-21	42.9096	CETP
203373_at	-2.6882	8.19324	-9.79779	9.91e-16	5.8e-14	25.3275	SOCS2
215379_x_at	-2.6839	8.17637	-6.5232	4.3e-09	4.53e-08	10.2598	IGLV1-44
219148_at	2.67069	4.5016	12.6416	1.92e-21	4.65e-19	38.3364	PBK
211456_x_at	-2.66337	11.4835	-9.53764	3.39e-15	1.72e-13	24.1131	MT1HL1
218355_at	2.66259	5.11753	13.3332	8.76e-23	2.83e-20	41.384	KIF4A
89977_at	-2.63842	8.92285	-7.3613	9.4e-11	1.47e-09	14.0157	ACSM5
219059_s_at	-2.63682	5.41726	-14.508	5.28e-25	2.43e-22	46.4285	LYVE1
218532_s_at	-2.63596	6.95406	-8.36394	8.67e-13	2.22e-11	18.6356	FAM134B
1553977_a_at	-2.62612	6.56219	-12.3595	6.84e-21	1.43e-18	37.0781	CYP39A1
206172_at	-2.62342	4.68455	-8.75814	1.35e-13	4.27e-12	20.4719	IL13RA2
218662_s_at	2.6187	5.35848	13.3835	7.02e-23	2.37e-20	41.6035	NCAPG
220148_at	-2.61462	9.8993	-7.0424	4.08e-10	5.48e-09	12.5717	ALDH8A1
212185_x_at	-2.6048	11.8558	-9.49138	4.21e-15	2.06e-13	23.897	MT2A
218883_s_at	2.60074	5.78947	12.1306	1.94e-20	3.61e-18	36.0504	CENPU
219733_s_at	-2.5955	9.66579	-8.24702	1.5e-12	3.67e-11	18.0924	SLC27A5
205943_at	-2.59529	10.6183	-6.60197	3.02e-09	3.31e-08	10.6069	TDO2
203477_at	2.58706	4.80514	8.95173	5.4e-14	1.96e-12	21.3757	COL15A1
204920_at	-2.56842	11.2908	-4.91122	4.17e-06	2.21e-05	3.55405	CPS1
220114_s_at	-2.56257	4.88083	-20.308	7.26e-35	2.62e-31	68.709	STAB2
214669_x_at	-2.56142	7.50667	-7.29398	1.28e-10	1.92e-09	13.7096	IGKC
225987_at	-2.55659	6.48437	-10.0197	3.48e-16	2.33e-14	26.3619	STEAP4
206380_s_at	-2.55426	6.1283	-17.2263	7.49e-30	9.54e-27	57.4148	CFP
238021_s_at	2.54857	4.47593	7.5072	4.78e-11	8.05e-10	14.6813	CRNDE
209374_s_at	-2.53205	6.89074	-8.54235	3.74e-13	1.05e-11	19.4658	IGHM
214734_at	-2.52563	5.6106	-11.0619	2.65e-18	2.95e-16	31.1871	EXPH5
209469_at	-2.52059	4.44032	-15.5059	7.86e-27	5.68e-24	50.5746	GPM6A
227654_at	-2.51459	5.3001	-12.3439	7.35e-21	1.49e-18	37.0083	FAM65C
202705_at	2.50535	5.78749	15.3874	1.29e-26	8.37e-24	50.089	CCNB2
207718_x_at	-2.50166	8.42082	-9.34811	8.29e-15	3.77e-13	23.2277	CYP2A7
226936_at	2.49213	6.20226	15.6317	4.67e-27	3.61e-24	51.0882	CENPW
205700_at	-2.48777	10.4957	-6.67839	2.14e-09	2.43e-08	10.945	HSD17B6
202973_x_at	-2.47927	8.17024	-9.74846	1.25e-15	7.13e-14	25.0973	FAM13A
203764_at	2.47778	4.65079	11.5535	2.72e-19	3.95e-17	33.4373	DLGAP5
201744_s_at	-2.46872	6.93637	-5.45558	4.48e-07	2.97e-06	5.71901	LUM
205773_at	-2.46492	5.68194	-13.0287	3.39e-22	8.94e-20	40.0489	CPEB3
205034_at	2.44997	5.00941	11.3305	7.62e-19	9.76e-17	32.4189	CCNE2
203554_x_at	2.44647	7.4042	14.4247	7.55e-25	3.4e-22	46.0765	PTTG1
221008_s_at	-2.43602	8.84101	-6.56975	3.49e-09	3.75e-08	10.4647	ETNPPL
225612_s_at	2.42854	5.75995	8.94352	5.62e-14	2.02e-12	21.3373	B3GNT5
201110_s_at	-2.42605	7.19011	-7.38481	8.44e-11	1.33e-09	14.1228	THBS1
203820_s_at	2.42167	4.29483	6.66584	2.26e-09	2.56e-08	10.8894	IGF2BP3
205830_at	2.41735	5.23962	7.65876	2.36e-11	4.27e-10	15.3756	CLGN
225687_at	2.41641	5.74552	10.2371	1.25e-16	9.29e-15	27.3731	FAM83D
203362_s_at	2.41529	4.86568	13.0826	2.66e-22	7.21e-20	40.2861	MAD2L1
204825_at	2.41343	6.0231	13.3613	7.74e-23	2.58e-20	41.5067	MELK
225681_at	2.41335	4.85392	6.6658	2.26e-09	2.56e-08	10.8892	CTHRC1
203358_s_at	2.40113	5.48161	13.6352	2.32e-23	8.1e-21	42.697	EZH2
220186_s_at	-2.39953	6.9257	-15.0303	5.75e-26	3.11e-23	48.6146	CDHR2
40665_at	-2.38948	9.86781	-5.598	2.46e-07	1.73e-06	6.30422	FMO3
208937_s_at	-2.38449	7.13127	-8.86186	8.27e-14	2.81e-12	20.956	ID1
228728_at	-2.3839	7.27148	-9.58605	2.69e-15	1.41e-13	24.3392	CPED1
205568_at	-2.3815	9.47325	-6.09285	2.9e-08	2.5e-07	8.38965	AQP9
218755_at	2.379	5.48538	12.041	2.91e-20	5.25e-18	35.6468	KIF20A
210272_at	-2.37268	6.57737	-6.74421	1.59e-09	1.85e-08	11.2373	CYP2B7P
225655_at	2.37142	5.74989	11.7259	1.23e-19	1.93e-17	34.2211	UHRF1
205728_at	-2.36942	5.71032	-7.98124	5.24e-12	1.13e-10	16.8612	TENM1
212724_at	-2.35161	9.01608	-9.85021	7.74e-16	4.71e-14	25.5719	RND3
209035_at	2.34886	6.2934	8.83164	9.53e-14	3.16e-12	20.8149	MDK
228186_s_at	-2.34851	4.39217	-18.4306	7.17e-32	1.41e-28	61.9724	RSPO3
206345_s_at	-2.34022	10.2996	-6.82235	1.11e-09	1.34e-08	11.5853	PON1
227350_at	2.33779	4.85082	13.2376	1.34e-22	3.86e-20	40.9658	HELLS
227404_s_at	-2.33703	9.94487	-8.36536	8.61e-13	2.21e-11	18.6422	EGR1
202628_s_at	-2.3368	7.79449	-6.92224	7.07e-10	8.92e-09	12.032	SERPINE1
218350_s_at	2.33651	8.29372	14.2009	1.98e-24	8.4e-22	45.1264	GMNN
213706_at	-2.33242	6.88778	-12.4299	4.98e-21	1.11e-18	37.3928	GPD1
205695_at	-2.32749	9.13001	-5.35689	6.77e-07	4.3e-06	5.31782	SDS
236652_at	-2.32624	8.03926	-7.45339	6.14e-11	1.01e-09	14.4355	LOC149703
217127_at	-2.321	9.10066	-7.34094	1.03e-10	1.59e-09	13.9231	CTH
231398_at	-2.31598	9.21245	-5.49453	3.8e-07	2.56e-06	5.87836	SLC22A7
207202_s_at	-2.3135	7.51161	-7.16928	2.28e-10	3.23e-09	13.1443	NR1I2
205083_at	-2.3124	10.1088	-6.10676	2.73e-08	2.37e-07	8.44933	AOX1
206030_at	-2.30803	5.38778	-12.3221	8.11e-21	1.61e-18	36.9105	ASPA
241994_at	-2.30678	8.7575	-7.51721	4.57e-11	7.72e-10	14.7271	XDH
227554_at	-2.30331	5.61164	-11.2237	1.25e-18	1.5e-16	31.9299	MAGI2-AS3
226350_at	2.30304	6.26905	11.0781	2.46e-18	2.8e-16	31.2615	CHML
205141_at	-2.30261	10.6677	-9.00468	4.21e-14	1.56e-12	21.623	ANG
209977_at	-2.30172	11.1374	-7.59074	3.24e-11	5.68e-10	15.0637	PLG
209696_at	-2.29448	9.2896	-9.51353	3.8e-15	1.9e-13	24.0005	FBP1
226225_at	-2.28084	6.60191	-8.3957	7.46e-13	1.95e-11	18.7833	MCC
218162_at	-2.28083	5.74113	-10.4808	3.99e-17	3.35e-15	28.5046	OLFML3
211303_x_at	-2.28035	6.50523	-9.73851	1.31e-15	7.42e-14	25.0509	FOLH1B
228191_at	2.27323	6.8306	13.2777	1.12e-22	3.37e-20	41.1415	FLVCR1
207097_s_at	-2.27034	7.83776	-7.97489	5.39e-12	1.16e-10	16.8318	SLC17A2
210889_s_at	-2.26843	5.11593	-9.60253	2.49e-15	1.32e-13	24.4161	FCGR2B
228293_at	-2.26551	7.79319	-8.57681	3.18e-13	8.99e-12	19.6264	DEPDC7
226545_at	2.26499	5.32846	6.49383	4.9e-09	5.1e-08	10.1307	CD109
205749_at	-2.25937	6.41952	-6.26945	1.33e-08	1.24e-07	9.15133	CYP1A1
229819_at	-2.24994	10.8616	-6.5509	3.8e-09	4.06e-08	10.3817	A1BG
238160_at	-2.24924	7.56327	-7.02603	4.4e-10	5.86e-09	12.498	ACOT12
221188_s_at	-2.24847	9.31287	-9.93901	5.09e-16	3.28e-14	25.9859	CIDEB
204023_at	2.24168	6.57804	14.689	2.44e-25	1.2e-22	47.1901	RFC4
220224_at	-2.23115	9.10967	-6.36434	8.74e-09	8.54e-08	9.564	HAO1
205440_s_at	-2.2302	4.07935	-11.5315	3.01e-19	4.32e-17	33.3367	NPY1R
211696_x_at	-2.22895	9.34006	-7.95929	5.8e-12	1.25e-10	16.7598	HBB
218541_s_at	-2.22887	7.00764	-8.38456	7.87e-13	2.05e-11	18.7315	C8orf4
208126_s_at	-2.21793	8.18028	-8.56898	3.3e-13	9.29e-12	19.5899	CYP2C18
201743_at	-2.21574	9.64826	-8.67968	1.95e-13	5.87e-12	20.106	CD14
229230_at	-2.21567	8.11543	-5.75135	1.28e-07	9.56e-07	6.9422	SLC51A
207200_at	-2.21199	8.2565	-5.95344	5.33e-08	4.32e-07	7.79451	OTC
206898_at	-2.2115	4.93129	-10.6446	1.85e-17	1.69e-15	29.2628	CDH19
209531_at	-2.20516	7.95384	-10.8402	7.43e-18	7.35e-16	30.1665	GSTZ1
219543_at	-2.20373	10.1489	-8.25913	1.42e-12	3.49e-11	18.1486	PBLD
214142_at	-2.20107	6.78307	-9.96548	4.5e-16	2.92e-14	26.1092	ZG16
224367_at	2.20071	5.327	6.52929	4.18e-09	4.42e-08	10.2865	BEX2
202954_at	2.19743	6.98697	12.3747	6.39e-21	1.34e-18	37.1459	UBE2C
206287_s_at	-2.19401	11.3584	-8.20117	1.86e-12	4.41e-11	17.8796	ITIH4
214261_s_at	-2.18798	9.81574	-9.65275	1.97e-15	1.07e-13	24.6506	ADH6
223593_at	-2.18358	6.09164	-13.0585	2.97e-22	7.93e-20	40.18	AADAT
225491_at	-2.18152	7.33322	-4.93315	3.82e-06	2.04e-05	3.63889	SLC1A2
227297_at	-2.1811	6.30586	-10.512	3.45e-17	2.94e-15	28.6491	ITGA9
229229_at	-2.17933	7.55081	-9.09634	2.73e-14	1.08e-12	22.0512	AGXT2
235904_at	-2.17605	7.80516	-5.28816	9e-07	5.55e-06	5.04058	UGT3A1
202768_at	-2.17056	6.58768	-9.36381	7.7e-15	3.53e-13	23.301	FOSB
206292_s_at	-2.1674	10.2095	-5.22533	1.17e-06	7.03e-06	4.78876	SULT2A1
204170_s_at	2.16698	7.53776	11.229	1.22e-18	1.47e-16	31.9544	CKS2
1553296_at	-2.16691	4.62386	-11.7354	1.18e-19	1.88e-17	34.2642	GPR128
204351_at	2.16501	5.28856	4.54667	1.74e-05	7.99e-05	2.17635	S100P
203914_x_at	-2.16394	7.97718	-5.49462	3.8e-07	2.56e-06	5.8787	HPGD
224244_s_at	-2.16363	8.75454	-6.98284	5.36e-10	6.98e-09	12.3038	APOA5
202580_x_at	2.16225	5.37111	12.6343	1.98e-21	4.67e-19	38.3042	FOXM1
210095_s_at	-2.16217	10.11	-10.3564	7.15e-17	5.67e-15	27.9276	IGFBP3
204146_at	2.15416	4.94409	12.7668	1.09e-21	2.69e-19	38.8921	RAD51AP1
209278_s_at	-2.14565	4.32702	-9.29117	1.09e-14	4.81e-13	22.9616	TFPI2
202345_s_at	2.14535	6.96287	8.44202	6e-13	1.6e-11	18.9987	FABP5
212551_at	2.1273	6.52807	10.5323	3.13e-17	2.7e-15	28.7432	CAP2
224428_s_at	2.12142	4.72404	6.60031	3.04e-09	3.33e-08	10.5996	CDCA7
206068_s_at	-2.11999	6.20149	-8.50306	4.5e-13	1.24e-11	19.2829	ACADL
228844_at	-2.11211	8.69798	-5.75167	1.28e-07	9.55e-07	6.94352	SLC13A5
232224_at	-2.10899	7.37758	-11.8614	6.62e-20	1.14e-17	34.8352	MASP1
210052_s_at	2.10802	5.849	11.448	4.43e-19	6.11e-17	32.956	TPX2
210558_at	-2.10426	9.38266	-6.17581	2.01e-08	1.8e-07	8.74641	AKR1C4
206350_at	-2.09985	11.1448	-5.60383	2.4e-07	1.69e-06	6.32834	APCS
206541_at	-2.09901	9.41144	-9.69439	1.62e-15	8.97e-14	24.845	KLKB1
223229_at	2.09888	5.02484	10.9684	4.09e-18	4.38e-16	30.7572	UBE2T
209660_at	-2.09511	12.2428	-7.69072	2.04e-11	3.72e-10	15.5224	TTR
222843_at	2.09199	6.14427	14.1345	2.63e-24	1.04e-21	44.8433	FIGNL1
231790_at	-2.09128	7.19966	-7.5462	3.99e-11	6.84e-10	14.8597	DMGDH
213293_s_at	-2.08759	7.35624	-8.93154	5.95e-14	2.12e-12	21.2814	TRIM22
219343_at	-2.08744	7.27329	-10.7679	1.04e-17	1.01e-15	29.8328	CDC37L1
205019_s_at	-2.08594	6.14317	-13.9588	5.64e-24	2.14e-21	44.0917	VIPR1
239380_at	-2.08537	6.21924	-5.76766	1.19e-07	8.99e-07	7.01048	C5orf27
202107_s_at	2.07981	6.34659	11.1566	1.71e-18	1.99e-16	31.6223	MCM2
205844_at	-2.07609	9.28252	-5.32546	7.71e-07	4.83e-06	5.1908	VNN1
1556388_a_at	-2.07568	7.48678	-4.81169	6.2e-06	3.14e-05	3.17176	LOC100507389
218424_s_at	-2.07486	7.79664	-10.9537	4.38e-18	4.65e-16	30.6898	STEAP3
218918_at	-2.0738	6.57997	-9.49768	4.09e-15	2.01e-13	23.9264	MAN1C1
202145_at	-2.07297	7.83654	-8.60996	2.72e-13	7.79e-12	19.7809	LY6E
206119_at	-2.07168	10.4478	-6.0684	3.23e-08	2.76e-07	8.28488	BHMT
223307_at	2.06561	5.76908	13.8862	7.74e-24	2.89e-21	43.78	CDCA3
203649_s_at	-2.06531	7.85704	-4.1681	7.2e-05	0.000284604	0.816008	PLA2G2A
223605_at	-2.06471	8.19275	-6.79009	1.29e-09	1.53e-08	11.4415	SLC25A18
230554_at	-2.06132	10.5041	-5.39077	5.88e-07	3.79e-06	5.45513	ACSM2A
210798_x_at	-2.05867	7.93152	-6.92855	6.87e-10	8.7e-09	12.0602	MASP2
223967_at	-2.05867	5.75966	-15.5522	6.49e-27	4.84e-24	50.764	ANGPTL6
204438_at	-2.05811	7.51968	-7.25384	1.54e-10	2.27e-09	13.5274	MRC1
224061_at	-2.05325	5.65403	-11.2819	9.54e-19	1.19e-16	32.1964	INMT
213226_at	2.05319	5.17511	9.4089	6.22e-15	2.9e-13	23.5117	CCNA2
205892_s_at	-2.05272	11.4648	-5.58147	2.64e-07	1.84e-06	6.23594	FABP1
209771_x_at	2.05247	9.14502	5.99076	4.53e-08	3.73e-07	7.95325	CD24
209408_at	2.05213	5.62679	11.0706	2.54e-18	2.88e-16	31.2272	KIF2C
203854_at	-2.05196	10.0166	-9.63134	2.18e-15	1.17e-13	24.5506	CFI
208370_s_at	-2.04955	8.99295	-10.7924	9.29e-18	9.1e-16	29.9457	RCAN1
232165_at	2.04857	5.00674	7.59437	3.19e-11	5.6e-10	15.0803	EPPK1
215712_s_at	-2.04793	6.70438	-13.2831	1.09e-22	3.34e-20	41.1649	IGFALS
218976_at	-2.04769	7.43078	-7.08907	3.3e-10	4.51e-09	12.782	DNAJC12
231358_at	-2.04492	4.64231	-15.9465	1.28e-27	1.11e-24	52.3638	MRO
204602_at	2.04455	4.43485	4.18744	6.71e-05	0.000267793	0.883629	DKK1
215049_x_at	-2.04317	7.87031	-7.98633	5.11e-12	1.11e-10	16.8847	CD163
209301_at	-2.03556	8.15921	-6.98846	5.22e-10	6.82e-09	12.3291	CA2
243483_at	-2.035	7.26994	-5.20911	1.25e-06	7.46e-06	4.72401	TRPM8
239093_at	-2.02682	7.22784	-8.60172	2.82e-13	8.07e-12	19.7425	HOGA1
1554640_at	-2.02619	5.94363	-9.3693	7.5e-15	3.45e-13	23.3267	PALM2
243296_at	-2.02322	9.6749	-8.51489	4.25e-13	1.18e-11	19.338	NAMPT
238756_at	2.02101	5.98191	10.9182	5.17e-18	5.38e-16	30.5262	GAS2L3
206697_s_at	-2.01791	12.6805	-6.01652	4.05e-08	3.37e-07	8.06311	HP
228401_at	2.0177	6.24984	11.4072	5.34e-19	7.23e-17	32.7699	ATAD2
203790_s_at	-2.0156	10.761	-8.93939	5.73e-14	2.05e-12	21.318	HRSP12
205384_at	-2.01288	8.1736	-6.09474	2.88e-08	2.48e-07	8.39774	FXYD1
213222_at	2.01145	6.23626	8.74027	1.47e-13	4.61e-12	20.3885	PLCB1
212067_s_at	-2.00898	10.4589	-8.04632	3.86e-12	8.56e-11	17.1622	C1R
39763_at	-2.00494	12.3684	-8.28393	1.26e-12	3.14e-11	18.2638	HPX
209368_at	-2.0029	7.98196	-8.90036	6.89e-14	2.38e-12	21.1358	EPHX2
213664_at	-1.99991	7.69749	-5.30607	8.36e-07	5.2e-06	5.11265	SLC1A1
228338_at	1.99945	4.32437	8.16545	2.21e-12	5.12e-11	17.714	COLCA2
221848_at	-1.99903	8.31077	-10.897	5.7e-18	5.91e-16	30.4285	ZGPAT
221541_at	-1.9988	6.35038	-8.2279	1.64e-12	3.95e-11	18.0037	CRISPLD2
205449_at	1.9973	7.07258	12.1662	1.65e-20	3.13e-18	36.2106	SAC3D1
206610_s_at	-1.99703	7.98016	-10.4324	5.01e-17	4.12e-15	28.2803	F11
202917_s_at	-1.99654	6.7138	-4.88578	4.62e-06	2.42e-05	3.4559	S100A8
207819_s_at	-1.99598	8.69023	-6.32782	1.03e-08	9.86e-08	9.40488	ABCB4
204705_x_at	-1.99406	12.6694	-5.24632	1.07e-06	6.48e-06	4.87272	ALDOB
206979_at	-1.99132	10.0013	-8.35874	8.88e-13	2.27e-11	18.6114	C8B
200783_s_at	1.98891	5.95833	14.6658	2.69e-25	1.3e-22	47.0928	STMN1
213874_at	-1.98868	8.57792	-8.12461	2.67e-12	6.08e-11	17.5247	SERPINA4
213355_at	-1.98805	6.8305	-8.78059	1.21e-13	3.91e-12	20.5767	ST3GAL6
213241_at	1.98792	5.40859	7.79598	1.25e-11	2.41e-10	16.0065	PLXNC1
235425_at	1.98777	4.89019	8.88408	7.44e-14	2.55e-12	21.0598	SGOL2
223922_x_at	-1.9866	7.70633	-11.9226	5e-20	8.73e-18	35.1122	MS4A6A
210366_at	-1.98611	8.34736	-6.23096	1.58e-08	1.45e-07	8.98459	SLCO1B1
231982_at	-1.98604	6.42377	-5.94114	5.63e-08	4.54e-07	7.74225	SMIM24
204033_at	1.98445	4.81216	11.1056	2.16e-18	2.49e-16	31.3883	TRIP13
219873_at	-1.98067	8.44556	-9.17364	1.89e-14	7.78e-13	22.4124	COLEC11
206226_at	-1.9795	12.3264	-4.8895	4.55e-06	2.38e-05	3.47026	HRG
1552390_a_at	1.97141	6.51751	5.7715	1.17e-07	8.85e-07	7.02659	ERICH5
213832_at	-1.96485	5.87462	-7.29005	1.31e-10	1.96e-09	13.6917	KCND3
201088_at	1.96474	8.72421	14.1366	2.61e-24	1.04e-21	44.8522	KPNA2
216598_s_at	-1.96417	6.60255	-7.31033	1.19e-10	1.8e-09	13.7839	CCL2
204224_s_at	-1.96252	8.93998	-7.34846	9.98e-11	1.55e-09	13.9573	GCH1
227892_at	1.96081	5.78648	8.41191	6.91e-13	1.81e-11	18.8587	PRKAA2
202589_at	1.96008	7.8247	8.78898	1.17e-13	3.77e-12	20.6158	TYMS
217973_at	-1.95866	11.1071	-8.26422	1.39e-12	3.42e-11	18.1722	DCXR
225105_at	1.95755	4.8106	6.91471	7.32e-10	9.19e-09	11.9982	C12orf75
33322_i_at	1.94588	7.71065	7.51199	4.68e-11	7.9e-10	14.7032	SFN
201930_at	1.94102	7.81166	10.9756	3.96e-18	4.26e-16	30.7902	MCM6
219277_s_at	-1.94059	7.68094	-7.58165	3.38e-11	5.89e-10	15.0221	OGDHL
217996_at	-1.93846	7.6158	-6.01535	4.07e-08	3.38e-07	8.05812	PHLDA1
211442_x_at	-1.93837	7.49419	-9.01453	4.02e-14	1.5e-12	21.669	CYP3A43
205675_at	-1.93459	8.85643	-6.87603	8.73e-10	1.08e-08	11.8251	MTTP
205769_at	-1.93411	9.09981	-6.41543	6.96e-09	6.97e-08	9.78711	SLC27A2
213632_at	-1.92838	5.95145	-11.0165	3.27e-18	3.54e-16	30.9785	DHODH
213194_at	1.92715	7.51906	6.27469	1.3e-08	1.22e-07	9.17406	ROBO1
206606_at	-1.91686	8.32557	-7.34041	1.04e-10	1.59e-09	13.9206	LIPC
205352_at	1.91467	4.87574	7.93435	6.52e-12	1.38e-10	16.6446	SERPINI1
222848_at	1.91049	3.94442	11.2341	1.19e-18	1.46e-16	31.9777	CENPK
207392_x_at	-1.90841	10.6295	-5.18186	1.4e-06	8.24e-06	4.61545	UGT2B15
204510_at	1.90747	5.01227	9.3387	8.67e-15	3.9e-13	23.1837	CDC7
229491_at	-1.90697	6.22847	-10.5879	2.42e-17	2.14e-15	29.0006	SLC9B2
210452_x_at	-1.90604	8.84608	-7.85421	9.49e-12	1.91e-10	16.2748	CYP4F2
208088_s_at	-1.90566	8.56109	-4.31482	4.19e-05	0.000174738	1.3342	CFHR5
229831_at	-1.90461	5.07809	-6.46156	5.67e-09	5.83e-08	9.98905	CNTN3
238447_at	-1.9042	6.43024	-8.47127	5.23e-13	1.42e-11	19.1349	RBMS3
228494_at	1.9038	4.08106	6.83747	1.04e-09	1.26e-08	11.6528	PPP1R9A
218285_s_at	-1.90162	8.83445	-10.9667	4.12e-18	4.4e-16	30.7494	BDH2
204767_s_at	1.89808	6.91125	11.7256	1.23e-19	1.93e-17	34.2197	FEN1
223979_x_at	-1.89767	8.91212	-8.71447	1.66e-13	5.12e-12	20.2682	FTCD
204787_at	-1.89583	6.6728	-9.3415	8.56e-15	3.87e-13	23.1968	VSIG4
206007_at	-1.89551	4.91263	-7.08347	3.38e-10	4.61e-09	12.7567	PRG4
204753_s_at	-1.89448	8.08089	-6.04041	3.65e-08	3.08e-07	8.16511	HLF
209560_s_at	1.89357	4.23917	3.15791	0.00218118	0.00575736	-2.39935	DLK1
211489_at	-1.89327	4.76487	-9.099	2.69e-14	1.07e-12	22.0637	ADRA1A
204444_at	1.89234	3.76179	9.8984	6.17e-16	3.91e-14	25.7966	KIF11
209309_at	-1.88814	10.8873	-6.85116	9.77e-10	1.2e-08	11.7139	AZGP1
234983_at	1.88295	6.12251	8.27847	1.3e-12	3.22e-11	18.2384	C12orf49
222036_s_at	1.88204	6.39614	10.6931	1.48e-17	1.37e-15	29.4873	MCM4
205807_s_at	1.88088	6.32621	9.99327	3.94e-16	2.61e-14	26.2387	TUFT1
209421_at	1.88086	5.36846	9.98219	4.16e-16	2.74e-14	26.1871	MSH2
207574_s_at	-1.88035	9.00611	-8.59235	2.95e-13	8.4e-12	19.6988	GADD45B
206065_s_at	-1.8785	10.1414	-5.94759	5.47e-08	4.42e-07	7.76963	DPYS
213375_s_at	-1.87284	8.54766	-8.93038	5.98e-14	2.13e-12	21.276	N4BP2L1
206469_x_at	-1.86873	8.32299	-8.59653	2.89e-13	8.25e-12	19.7183	AKR7A3
204154_at	-1.86751	9.93661	-4.77238	7.24e-06	3.61e-05	3.02203	CDO1
222666_s_at	-1.86528	7.80504	-8.42031	6.65e-13	1.75e-11	18.8977	RCL1
205813_s_at	-1.86066	10.9348	-9.4009	6.46e-15	3e-13	23.4743	MAT1A
206364_at	1.8595	5.78557	11.5698	2.52e-19	3.72e-17	33.5116	KIF14
222958_s_at	1.85938	4.62331	9.58352	2.73e-15	1.42e-13	24.3274	DEPDC1
221588_x_at	-1.85789	10.2071	-8.24844	1.49e-12	3.65e-11	18.099	ALDH6A1
220786_s_at	-1.8564	8.9452	-5.22844	1.15e-06	6.95e-06	4.8012	SLC38A4
205339_at	1.85507	5.22808	13.3244	9.11e-23	2.9e-20	41.3454	STIL
204483_at	-1.85403	7.16478	-6.48546	5.09e-09	5.28e-08	10.0939	ENO3
220070_at	-1.8538	6.88409	-13.1287	2.17e-22	6.02e-20	40.4887	KDM8
206457_s_at	-1.85068	9.30588	-4.18583	6.75e-05	0.000269088	0.877984	DIO1
205054_at	1.85063	4.74438	6.04272	3.61e-08	3.05e-07	8.17499	NEB
226287_at	1.85037	5.91343	11.2464	1.12e-18	1.38e-16	32.0339	CCDC34
227361_at	-1.84928	7.97161	-5.15272	1.57e-06	9.14e-06	4.4997	HS3ST3B1
242680_at	-1.84619	6.60445	-4.7279	8.62e-06	4.23e-05	2.85341	AVPR1A
211682_x_at	-1.84307	10.756	-6.85082	9.79e-10	1.2e-08	11.7124	UGT2B28
206632_s_at	1.8393	4.63061	6.62054	2.78e-09	3.08e-08	10.689	APOBEC3B
226059_at	1.83837	6.09033	11.5115	3.3e-19	4.67e-17	33.2458	TOMM40L
225645_at	1.83742	5.53946	5.04593	2.43e-06	1.35e-05	4.0785	EHF
238619_at	-1.83635	8.34411	-9.03329	3.68e-14	1.4e-12	21.7566	RP11-138A9.1
1556185_a_at	-1.8341	3.93529	-12.2062	1.37e-20	2.63e-18	36.3906	CTB-167B5.2
227174_at	-1.83118	7.95853	-5.39338	5.81e-07	3.75e-06	5.46573	WDR72
204720_s_at	1.82941	4.14202	8.20601	1.82e-12	4.32e-11	17.9021	DNAJC6
214719_at	-1.82841	8.19969	-6.98489	5.31e-10	6.93e-09	12.313	SLC46A3
33494_at	-1.82073	7.6012	-10.3512	7.33e-17	5.79e-15	27.9032	ETFDH
227099_s_at	-1.81543	7.96538	-6.41167	7.08e-09	7.07e-08	9.77066	C11orf96
202779_s_at	1.81509	5.85894	10.7818	9.76e-18	9.48e-16	29.8971	UBE2S
223395_at	-1.81479	5.16551	-7.02362	4.45e-10	5.92e-09	12.4872	ABI3BP
207007_at	-1.81235	7.51117	-5.26037	1.01e-06	6.15e-06	4.929	NR1I3
229241_at	-1.81056	5.86978	-9.47908	4.47e-15	2.17e-13	23.8396	LDHD
228069_at	1.80925	4.09633	11.2843	9.43e-19	1.18e-16	32.2078	MTFR2
201289_at	-1.80914	8.10523	-7.38855	8.29e-11	1.31e-09	14.1398	CYR61
205789_at	-1.8075	5.59096	-7.98385	5.17e-12	1.12e-10	16.8733	CD1D
219410_at	-1.80263	7.84848	-5.08303	2.09e-06	1.18e-05	4.22429	TMEM45A
227180_at	1.80015	4.84159	5.8179	9.59e-08	7.39e-07	7.22146	ELOVL7
205208_at	-1.79991	8.89354	-5.34615	7.08e-07	4.48e-06	5.2744	ALDH1L1
225516_at	-1.79967	9.47443	-7.65587	2.4e-11	4.32e-10	15.3623	SLC7A2
226181_at	-1.79829	7.00074	-8.46025	5.51e-13	1.48e-11	19.0836	TUBE1
213695_at	-1.79747	11.0723	-7.27425	1.41e-10	2.08e-09	13.62	PON3
228325_at	-1.79488	7.04569	-7.94823	6.11e-12	1.3e-10	16.7087	SPIDR
210072_at	-1.79134	5.72359	-7.29819	1.26e-10	1.89e-09	13.7287	CCL19
208034_s_at	-1.78858	6.81167	-8.37934	8.06e-13	2.09e-11	18.7072	PROZ
209596_at	-1.78811	5.79651	-8.93769	5.78e-14	2.06e-12	21.3101	MXRA5
204341_at	1.78512	5.4091	6.17805	2e-08	1.79e-07	8.75604	TRIM16
209459_s_at	-1.78431	10.3286	-7.29139	1.3e-10	1.95e-09	13.6978	ABAT
205436_s_at	1.78098	7.22846	11.061	2.66e-18	2.95e-16	31.1833	H2AFX
219803_at	-1.77506	9.90101	-6.02599	3.89e-08	3.25e-07	8.10349	ANGPTL3
1552362_a_at	-1.77374	10.6875	-7.93821	6.41e-12	1.36e-10	16.6624	LEAP2
218688_at	-1.77005	7.16312	-10.4663	4.27e-17	3.56e-15	28.4371	DAK
207420_at	-1.76474	4.5999	-13.1863	1.68e-22	4.79e-20	40.7415	COLEC10
218726_at	1.76401	5.05048	12.3155	8.36e-21	1.65e-18	36.8806	HJURP
201555_at	1.76343	7.14258	11.2894	9.21e-19	1.16e-16	32.2311	MCM3
203924_at	-1.76288	11.5268	-4.12746	8.35e-05	0.0003249	0.674558	GSTA1
206386_at	-1.76139	9.31584	-6.26249	1.37e-08	1.28e-07	9.12117	SERPINA7
204301_at	-1.76065	4.45529	-12.9452	4.91e-22	1.28e-19	39.6812	KBTBD11
205815_at	1.75529	4.35908	3.07999	0.00276638	0.00708025	-2.61906	REG3A
202672_s_at	-1.75236	7.54847	-6.28694	1.23e-08	1.16e-07	9.22721	ATF3
220794_at	-1.75206	5.17749	-6.52825	4.2e-09	4.44e-08	10.282	GREM2
218788_s_at	1.75167	6.82445	9.01317	4.04e-14	1.51e-12	21.6627	SMYD3
1552569_a_at	-1.75058	7.34947	-4.5635	1.63e-05	7.54e-05	2.23855	RTP3
205053_at	1.74823	5.9922	10.6916	1.49e-17	1.38e-15	29.4803	PRIM1
235299_at	-1.74775	7.22548	-7.56629	3.64e-11	6.29e-10	14.9517	SLC41A2
218252_at	1.74671	4.78875	10.2597	1.13e-16	8.53e-15	27.4782	CKAP2
200771_at	1.74661	8.11309	9.50724	3.91e-15	1.94e-13	23.9711	LAMC1
205633_s_at	-1.74625	9.88494	-8.49942	4.58e-13	1.26e-11	19.2659	ALAS1
218051_s_at	1.7455	5.16932	8.22359	1.68e-12	4.03e-11	17.9837	NT5DC2
218847_at	1.74449	6.62118	6.86268	9.27e-10	1.15e-08	11.7654	IGF2BP2
212021_s_at	1.74427	5.01269	10.8827	6.1e-18	6.23e-16	30.3626	MKI67
205222_at	-1.74231	8.57734	-6.60452	2.98e-09	3.28e-08	10.6182	EHHADH
213478_at	-1.73547	6.18725	-9.2111	1.59e-14	6.67e-13	22.5875	KAZN
217504_at	-1.73447	7.52747	-5.73785	1.35e-07	1e-06	6.88571	ABCA6
223820_at	-1.73126	7.93342	-6.48746	5.05e-09	5.24e-08	10.1027	RBP5
207076_s_at	-1.72987	11.4107	-7.5318	4.27e-11	7.26e-10	14.7938	ASS1
225081_s_at	1.72785	5.54196	7.79739	1.24e-11	2.4e-10	16.013	CDCA7L
228391_at	-1.72748	8.51248	-7.26142	1.49e-10	2.2e-09	13.5617	CYP4V2
221529_s_at	1.72697	6.90585	11.3988	5.56e-19	7.38e-17	32.7312	PLVAP
207298_at	-1.72665	6.26861	-7.50273	4.88e-11	8.2e-10	14.6609	SLC17A3
210652_s_at	1.72634	4.47559	7.36312	9.33e-11	1.46e-09	14.024	TTC39A
218741_at	1.72616	5.31204	10.7556	1.1e-17	1.04e-15	29.7762	CENPM
213599_at	1.72561	4.60942	10.6157	2.12e-17	1.91e-15	29.1291	OIP5
205654_at	-1.72185	11.4671	-5.73795	1.35e-07	1e-06	6.88611	C4BPA
213279_at	-1.71971	8.67876	-8.48723	4.85e-13	1.33e-11	19.2092	DHRS1
1557419_a_at	1.71967	5.94993	5.8219	9.43e-08	7.27e-07	7.23829	ACSL4
226197_at	-1.71739	8.15961	-6.44612	6.07e-09	6.19e-08	9.9214	AR
204781_s_at	-1.71483	6.30434	-10.0549	2.95e-16	2.02e-14	26.5258	FAS
216237_s_at	1.71458	7.16579	10.8424	7.36e-18	7.34e-16	30.1765	MCM5
226980_at	1.71342	3.73928	8.78908	1.17e-13	3.77e-12	20.6163	DEPDC1B
201664_at	1.71329	7.79364	12.9154	5.61e-22	1.45e-19	39.5497	SMC4
220005_at	-1.7108	4.34015	-10.1241	2.13e-16	1.49e-14	26.848	P2RY13
213008_at	1.706	5.5364	11.0631	2.63e-18	2.95e-16	31.1926	FANCI
206177_s_at	-1.70589	11.1108	-4.82342	5.92e-06	3.01e-05	3.21658	ARG1
205345_at	1.70561	5.77048	11.7529	1.09e-19	1.75e-17	34.3437	BARD1
207621_s_at	-1.70502	8.22369	-10.8513	7.06e-18	7.11e-16	30.2176	PEMT
206385_s_at	-1.70431	6.33771	-6.01468	4.08e-08	3.39e-07	8.05523	ANK3
201963_at	-1.70343	10.554	-7.15507	2.43e-10	3.42e-09	13.08	ACSL1
208808_s_at	1.7017	8.46352	9.51501	3.77e-15	1.89e-13	24.0074	HMGB2
219990_at	1.70026	3.83048	9.93025	5.31e-16	3.41e-14	25.9451	E2F8
229538_s_at	1.69807	4.9325	11.5325	3e-19	4.32e-17	33.3413	IQGAP3
204450_x_at	-1.69788	12.7988	-4.41809	2.84e-05	0.00012424	1.70586	APOA1
209875_s_at	1.69753	7.79366	3.23368	0.00172466	0.00469485	-2.18154	SPP1
218816_at	1.69737	4.84161	8.14931	2.38e-12	5.48e-11	17.6392	LRRC1
235004_at	1.69591	4.07209	6.28183	1.26e-08	1.19e-07	9.20506	RBM24
205911_at	-1.6957	5.55135	-13.0889	2.59e-22	7.1e-20	40.3138	PTH1R
214039_s_at	1.69225	9.65091	8.04647	3.86e-12	8.56e-11	17.1629	LAPTM4B
201417_at	1.69192	7.18883	4.69932	9.64e-06	4.7e-05	2.7456	SOX4
1552280_at	-1.69153	3.71648	-10.0268	3.37e-16	2.27e-14	26.3949	TIMD4
201251_at	1.69109	7.22339	6.79025	1.29e-09	1.53e-08	11.4422	PKM
205923_at	-1.68988	7.77003	-4.13297	8.18e-05	0.000319022	0.693697	RELN
203509_at	-1.68873	8.9823	-9.42852	5.67e-15	2.66e-13	23.6034	SORL1
214022_s_at	-1.68809	8.90413	-7.84496	9.91e-12	1.97e-10	16.2321	IFITM1
228776_at	1.68708	4.37151	10.2721	1.06e-16	8.16e-15	27.536	GJC1
226269_at	1.68585	4.40986	7.87589	8.58e-12	1.75e-10	16.3747	GDAP1
225207_at	-1.68439	9.09054	-5.35226	6.9e-07	4.38e-06	5.29907	PDK4
224839_s_at	-1.68228	7.25902	-7.18917	2.08e-10	2.97e-09	13.2343	GPT2
231187_at	-1.68148	6.37356	-7.23721	1.67e-10	2.43e-09	13.452	SLC28A1
205913_at	-1.68114	6.33738	-11.3108	8.35e-19	1.06e-16	32.3289	PLIN1
218854_at	-1.6775	5.58879	-8.61789	2.62e-13	7.58e-12	19.8178	DSE
230316_at	-1.67528	6.92378	-6.82959	1.08e-09	1.3e-08	11.6176	SEC14L2
216223_at	-1.67521	8.17483	-6.37992	8.16e-09	8.02e-08	9.63194	CPN2
208694_at	1.67497	7.40936	10.5502	2.88e-17	2.5e-15	28.826	PRKDC
203562_at	-1.67401	6.18511	-9.33369	8.88e-15	3.98e-13	23.1603	FEZ1
204121_at	-1.67327	7.2582	-6.22709	1.61e-08	1.47e-07	8.96785	GADD45G
207735_at	-1.67258	6.21281	-8.79514	1.13e-13	3.69e-12	20.6446	RNF125
225557_at	-1.6721	6.78768	-11.7575	1.07e-19	1.74e-17	34.3646	CSRNP1
203423_at	-1.67126	7.32455	-5.47035	4.21e-07	2.81e-06	5.77938	RBP1
202465_at	-1.67055	7.57627	-7.90357	7.53e-12	1.58e-10	16.5025	PCOLCE
220313_at	1.66903	5.57821	3.16851	0.00211114	0.00560117	-2.36912	GPR88
225275_at	1.6686	5.19245	6.4098	7.14e-09	7.13e-08	9.76246	EDIL3
209821_at	-1.66858	4.74298	-8.62718	2.5e-13	7.33e-12	19.8612	IL33
223274_at	1.66708	5.27926	10.4069	5.64e-17	4.59e-15	28.1619	TCF19
201578_at	1.66635	6.21484	10.3342	7.93e-17	6.2e-15	27.8246	PODXL
238625_at	-1.66632	6.98341	-5.98348	4.68e-08	3.84e-07	7.92227	C1orf168
203968_s_at	1.6648	3.95756	8.38118	7.99e-13	2.07e-11	18.7157	CDC6
206867_at	-1.66467	8.00068	-10.8825	6.1e-18	6.23e-16	30.3614	GCKR
222433_at	1.66464	7.70768	7.24541	1.61e-10	2.35e-09	13.4891	ENAH
227697_at	-1.66355	5.95138	-4.8482	5.36e-06	2.76e-05	3.31148	SOCS3
237563_s_at	1.66331	6.94252	7.89342	7.9e-12	1.64e-10	16.4556	RP11-295G20.2
231559_at	-1.66032	4.58147	-11.0637	2.62e-18	2.95e-16	31.1958	NNMT
238752_at	-1.65918	8.02228	-4.96402	3.38e-06	1.83e-05	3.75866	GPLD1
219087_at	-1.65772	7.48944	-5.52441	3.35e-07	2.29e-06	6.00094	ASPN
208131_s_at	-1.6561	5.86679	-9.17258	1.9e-14	7.8e-13	22.4075	PTGIS
222116_s_at	1.65186	5.55073	10.5707	2.62e-17	2.3e-15	28.9212	TBC1D16
202847_at	-1.6503	9.79515	-7.90815	7.37e-12	1.55e-10	16.5236	PCK2
202391_at	-1.64985	7.28851	-6.16736	2.09e-08	1.86e-07	8.70998	BASP1
226863_at	-1.64833	7.29619	-5.24215	1.09e-06	6.59e-06	4.85602	FAM110C
207330_at	-1.6479	5.86898	-8.39452	7.51e-13	1.96e-11	18.7778	PZP
213524_s_at	-1.64638	8.25345	-4.54508	1.75e-05	8.03e-05	2.17047	G0S2
205073_at	-1.64622	8.17885	-7.31628	1.16e-10	1.76e-09	13.8109	CYP2J2
206316_s_at	1.64551	4.71398	9.05694	3.29e-14	1.27e-12	21.8672	KNTC1
219010_at	1.64497	5.85003	6.04735	3.54e-08	3e-07	8.19479	C1orf106
1553062_at	-1.6447	5.78422	-7.4144	7.36e-11	1.18e-09	14.2576	MOGAT1
223343_at	-1.64357	7.61917	-7.12439	2.8e-10	3.9e-09	12.9414	MS4A7
213071_at	-1.64338	5.65129	-12.8325	8.13e-22	2.06e-19	39.1832	DPT
219313_at	-1.64314	6.47757	-7.17141	2.26e-10	3.2e-09	13.1539	GRAMD1C
223315_at	-1.63937	5.22659	-7.98953	5.04e-12	1.09e-10	16.8995	NTN4
204694_at	1.63772	5.9184	3.78442	0.000281612	0.000957199	-0.481064	AFP
242496_at	-1.63729	6.48928	-6.09324	2.9e-08	2.5e-07	8.39131	ART4
218308_at	1.63699	5.64592	11.5672	2.55e-19	3.74e-17	33.4996	TACC3
210327_s_at	-1.63549	11.6182	-5.14103	1.65e-06	9.54e-06	4.45334	AGXT
203499_at	-1.63495	5.91324	-8.92786	6.05e-14	2.14e-12	21.2642	EPHA2
219281_at	-1.63283	7.72807	-12.1486	1.78e-20	3.36e-18	36.1313	MSRA
226050_at	1.63189	6.81137	6.9475	6.3e-10	8.03e-09	12.1452	TMCO3
224959_at	1.63123	5.99345	11.5134	3.27e-19	4.66e-17	33.2545	SLC26A2
205909_at	1.63104	5.64405	9.15816	2.04e-14	8.27e-13	22.3401	POLE2
209645_s_at	-1.62945	6.40058	-9.69192	1.63e-15	9.05e-14	24.8335	ALDH1B1
212543_at	-1.62646	5.75283	-6.63276	2.63e-09	2.93e-08	10.743	AIM1
203022_at	1.62273	6.19169	10.8352	7.61e-18	7.49e-16	30.1433	RNASEH2A
217388_s_at	-1.62169	8.46416	-6.53941	4e-09	4.25e-08	10.3311	KYNU
206535_at	-1.62073	10.2723	-4.90993	4.2e-06	2.22e-05	3.5491	SLC2A2
229390_at	-1.62014	6.5759	-6.86633	9.12e-10	1.13e-08	11.7817	FAM26F
224753_at	1.61772	5.73233	11.0165	3.27e-18	3.54e-16	30.9783	CDCA5
201599_at	-1.61699	9.0614	-4.03955	0.000114684	0.000431497	0.371819	OAT
204462_s_at	-1.61577	7.14317	-8.61524	2.65e-13	7.64e-12	19.8055	SLC16A2
201425_at	-1.61545	11.1206	-9.83428	8.35e-16	5.01e-14	25.4976	ALDH2
203908_at	-1.61465	7.51412	-6.63669	2.58e-09	2.88e-08	10.7604	SLC4A4
230602_at	-1.61412	8.6485	-5.50445	3.65e-07	2.47e-06	5.919	ACMSD
226846_at	-1.61389	6.71489	-8.69252	1.84e-13	5.6e-12	20.1658	PHYHD1
205176_s_at	1.61335	6.35823	10.1279	2.09e-16	1.48e-14	26.8656	ITGB3BP
213135_at	-1.61286	5.56681	-7.08563	3.35e-10	4.57e-09	12.7665	TIAM1
207354_at	-1.60724	7.42049	-4.89049	4.53e-06	2.38e-05	3.47408	CCL16
221524_s_at	1.60698	7.65648	9.06177	3.21e-14	1.24e-12	21.8897	RRAGD
226433_at	1.6069	5.21008	7.60344	3.06e-11	5.4e-10	15.1219	RNF157
226785_at	-1.60447	7.97777	-6.44122	6.21e-09	6.31e-08	9.89996	ATP11C
242814_at	-1.60324	7.3404	-7.31201	1.18e-10	1.79e-09	13.7915	SERPINB9
210751_s_at	-1.60282	9.0828	-8.69116	1.85e-13	5.62e-12	20.1595	RGN
228055_at	-1.60217	5.64228	-10.6331	1.96e-17	1.76e-15	29.2098	NAPSB
202686_s_at	-1.60037	6.32231	-9.57833	2.79e-15	1.45e-13	24.3031	AXL
223530_at	1.59817	4.64004	9.43959	5.38e-15	2.56e-13	23.6551	TDRKH
211715_s_at	-1.59578	8.55662	-6.41119	7.1e-09	7.08e-08	9.76854	BDH1
206698_at	1.59428	3.8427	5.14589	1.62e-06	9.37e-06	4.47261	XK
235737_at	-1.59419	4.14849	-7.62559	2.76e-11	4.9e-10	15.2234	TSLP
214274_s_at	-1.5939	10.4026	-10.3119	8.81e-17	6.84e-15	27.7208	ACAA1
230250_at	-1.59376	6.08798	-7.4643	5.84e-11	9.63e-10	14.4853	PTPRB
203758_at	-1.59332	7.82666	-7.71862	1.79e-11	3.3e-10	15.6506	CTSO
222039_at	1.59255	5.88405	12.4697	4.16e-21	9.38e-19	37.5708	KIF18B
205627_at	-1.59228	6.39265	-6.49774	4.82e-09	5.03e-08	10.1478	CDA
206074_s_at	1.59091	7.2975	8.4459	5.89e-13	1.57e-11	19.0168	HMGA1
201714_at	1.58945	6.76911	9.97619	4.28e-16	2.8e-14	26.1591	TUBG1
210049_at	-1.58881	12.168	-4.62813	1.27e-05	6.02e-05	2.47871	SERPINC1
215506_s_at	-1.58593	3.86113	-11.3008	8.74e-19	1.11e-16	32.283	DIRAS3
221922_at	1.58582	5.25681	9.6821	1.71e-15	9.43e-14	24.7876	GPSM2
227253_at	-1.58318	11.2946	-7.36988	9.04e-11	1.42e-09	14.0548	CP
226311_at	-1.58242	5.49772	-6.43505	6.38e-09	6.46e-08	9.87293	ADAMTS2
202003_s_at	-1.58128	10.2825	-9.22027	1.52e-14	6.41e-13	22.6303	ACAA2
204103_at	-1.58045	6.88662	-7.25845	1.51e-10	2.23e-09	13.5483	CCL4
201587_s_at	1.5778	7.77881	9.49191	4.2e-15	2.05e-13	23.8995	IRAK1
213905_x_at	-1.57714	8.1295	-6.34282	9.62e-09	9.28e-08	9.4702	BGN
226807_at	-1.57535	6.20656	-7.95577	5.9e-12	1.27e-10	16.7435	ZFP1
214061_at	1.57394	4.83991	9.03179	3.7e-14	1.4e-12	21.7496	TBC1D31
231577_s_at	-1.5738	9.38508	-7.43109	6.81e-11	1.11e-09	14.3338	GBP1
1554628_at	1.57077	4.64421	7.04338	4.06e-10	5.46e-09	12.5761	ZNF57
211843_x_at	-1.56924	11.0801	-6.36115	8.87e-09	8.65e-08	9.55007	CYP3A7-CYP3AP1
213974_at	-1.56913	5.63452	-7.9631	5.7e-12	1.23e-10	16.7774	ADAMTSL3
203196_at	1.56906	5.08446	8.33117	1.01e-12	2.56e-11	18.4832	ABCC4
227943_at	1.56883	4.45457	9.54975	3.2e-15	1.63e-13	24.1696	RP11-196G18.24
209795_at	-1.5669	4.35139	-7.16757	2.3e-10	3.25e-09	13.1366	CD69
218983_at	-1.56525	8.45222	-7.50389	4.86e-11	8.17e-10	14.6662	C1RL
203429_s_at	1.56401	6.92608	12.6282	2.04e-21	4.74e-19	38.2768	SUCO
205357_s_at	-1.5635	8.99977	-6.77477	1.38e-09	1.63e-08	11.3732	AGTR1
201468_s_at	1.56065	6.08003	4.24604	5.41e-05	0.000220308	1.08981	NQO1
210909_x_at	-1.55919	4.47242	-11.2065	1.35e-18	1.62e-16	31.851	LPAL2
208747_s_at	-1.55774	12.1277	-6.30001	1.16e-08	1.1e-07	9.284	C1S
44783_s_at	1.55518	6.90748	8.25477	1.45e-12	3.55e-11	18.1284	HEY1
216696_s_at	-1.55344	8.40739	-7.5446	4.02e-11	6.88e-10	14.8524	PRODH2
203500_at	-1.55323	7.94608	-9.40641	6.3e-15	2.93e-13	23.5001	GCDH
202786_at	1.55253	4.5766	6.53067	4.16e-09	4.4e-08	10.2926	STK39
227828_s_at	-1.55251	7.59998	-6.60994	2.91e-09	3.21e-08	10.6422	EVA1A
201136_at	1.55105	6.82147	7.94045	6.34e-12	1.35e-10	16.6727	PLP2
210589_s_at	1.55087	7.31284	9.22772	1.47e-14	6.24e-13	22.6651	GBAP1
220507_s_at	-1.55076	9.06637	-4.85576	5.21e-06	2.69e-05	3.34048	UPB1
226649_at	-1.54852	8.51177	-8.01329	4.51e-12	9.88e-11	17.0094	PANK1
223642_at	1.54825	3.6171	6.67474	2.17e-09	2.47e-08	10.9289	ZIC2
226147_s_at	-1.54752	8.42961	-3.76504	0.000301069	0.00101647	-0.544264	PIGR
228653_at	-1.5457	5.64703	-7.22402	1.77e-10	2.56e-09	13.3921	SAMD5
222162_s_at	-1.54123	7.00211	-6.89867	7.87e-10	9.83e-09	11.9264	ADAMTS1
212099_at	-1.54108	10.6962	-7.8593	9.27e-12	1.87e-10	16.2982	RHOB
205463_s_at	1.54013	5.38934	6.96539	5.81e-10	7.49e-09	12.2255	PDGFA
205858_at	-1.53742	4.85866	-12.6397	1.93e-21	4.65e-19	38.328	NGFR
211726_s_at	-1.53483	5.62757	-6.98932	5.2e-10	6.8e-09	12.333	FMO2
220106_at	-1.53476	6.77006	-5.47292	4.17e-07	2.78e-06	5.78987	NPC1L1
218542_at	1.53059	3.90031	7.86153	9.17e-12	1.85e-10	16.3085	CEP55
226030_at	-1.53013	8.75557	-6.76382	1.45e-09	1.71e-08	11.3245	ACADSB
202724_s_at	-1.52922	7.69873	-7.86142	9.18e-12	1.85e-10	16.308	FOXO1
204844_at	-1.52831	7.66907	-5.84252	8.62e-08	6.71e-07	7.32512	ENPEP
204818_at	-1.52793	8.88699	-6.25316	1.43e-08	1.33e-07	9.08074	HSD17B2
204675_at	-1.52785	7.8298	-5.96091	5.16e-08	4.2e-07	7.82624	SRD5A1
202286_s_at	-1.5271	4.73547	-5.3007	8.55e-07	5.3e-06	5.09101	TACSTD2
227081_at	-1.52697	5.28487	-8.04477	3.89e-12	8.62e-11	17.155	DNALI1
203571_s_at	-1.52659	7.17093	-5.07951	2.12e-06	1.2e-05	4.21043	ADIRF
207808_s_at	-1.52655	9.50178	-7.32879	1.09e-10	1.67e-09	13.8678	PROS1
215689_s_at	-1.52253	5.98919	-8.51071	4.34e-13	1.2e-11	19.3185	SHBG
1553099_at	1.52101	5.01644	8.77088	1.27e-13	4.08e-12	20.5314	TIGD1
218552_at	-1.52091	10.4541	-10.0662	2.8e-16	1.94e-14	26.5786	ECHDC2
227475_at	1.51881	5.68499	3.70483	0.000369981	0.00121688	-0.739034	FOXQ1
235609_at	1.51474	5.4572	7.90049	7.64e-12	1.59e-10	16.4883	BRIP1
205476_at	1.51411	6.9421	3.31103	0.00135199	0.00381024	-1.95502	CCL20
202431_s_at	-1.5138	8.23028	-5.05786	2.31e-06	1.3e-05	4.1253	MYC
201377_at	1.51321	7.76202	13.3064	9.86e-23	3.1e-20	41.267	UBAP2L
226282_at	1.51251	6.96676	7.1619	2.36e-10	3.32e-09	13.1109	PTPN14
212226_s_at	-1.51244	10.564	-7.41318	7.4e-11	1.19e-09	14.252	PPAP2B
213661_at	-1.5116	5.48121	-16.4945	1.38e-28	1.36e-25	54.5532	PAMR1
221685_s_at	1.50935	4.68997	11.4098	5.28e-19	7.19e-17	32.7817	SPDL1
226096_at	-1.50804	6.4598	-4.38943	3.17e-05	0.000136467	1.60215	FNDC5
226756_at	-1.5046	6.56763	-7.3338	1.07e-10	1.64e-09	13.8906	CCDC71L
215794_x_at	-1.50441	6.88681	-6.15277	2.23e-08	1.97e-07	8.64714	GLUD2
206878_at	-1.50388	7.40665	-5.78641	1.1e-07	8.37e-07	7.08912	DAO
201656_at	1.50342	6.82377	12.4835	3.91e-21	8.91e-19	37.6322	ITGA6
201681_s_at	1.50134	6.46256	9.57101	2.89e-15	1.48e-13	24.269	DLG5
241703_at	-1.50118	6.55122	-4.94557	3.64e-06	1.95e-05	3.68704	RUNDC3B
201041_s_at	-1.50104	10.9271	-6.90272	7.73e-10	9.67e-09	11.9445	DUSP1
210105_s_at	-1.50083	8.2577	-9.28996	1.09e-14	4.83e-13	22.9559	FYN
206101_at	-1.50047	6.91339	-6.85138	9.76e-10	1.19e-08	11.7149	ECM2
242560_at	1.50032	4.48591	10.7672	1.04e-17	1.01e-15	29.8296	FANCD2
202376_at	-1.49995	12.2572	-5.15719	1.54e-06	9e-06	4.51742	SERPINA3
213316_at	1.49979	3.92453	6.95348	6.13e-10	7.85e-09	12.172	KIAA1462
207421_at	-1.49871	6.31276	-8.53351	3.9e-13	1.09e-11	19.4247	CA5A
228323_at	1.49837	6.57222	8.40184	7.25e-13	1.9e-11	18.8118	CASC5
209891_at	1.49831	3.49858	10.0283	3.35e-16	2.26e-14	26.4017	SPC25
209395_at	-1.49743	8.53161	-2.59879	0.0109782	0.0233141	-3.87527	CHI3L1
206856_at	-1.49737	5.09906	-11.0585	2.69e-18	2.97e-16	31.1719	LILRB5
204606_at	-1.49707	5.52588	-7.07744	3.48e-10	4.73e-09	12.7296	CCL21
206916_x_at	-1.49426	9.81189	-6.8099	1.18e-09	1.41e-08	11.5298	TAT
209291_at	-1.49333	5.73199	-6.15355	2.22e-08	1.97e-07	8.65047	ID4
205046_at	1.49284	4.43852	10.0625	2.85e-16	1.96e-14	26.5612	CENPE
231018_at	-1.49118	6.49113	-9.3374	8.73e-15	3.92e-13	23.1776	PALM3
1559033_at	-1.49107	6.11471	-5.71022	1.52e-07	1.12e-06	6.77029	LINC01018
214079_at	-1.49041	6.90094	-2.54029	0.0128411	0.026679	-4.01571	DHRS2
234464_s_at	1.48825	6.2704	7.76779	1.42e-11	2.71e-10	15.8767	EME1
229641_at	-1.48701	4.1779	-12.4117	5.4e-21	1.16e-18	37.3115	CCBE1
202068_s_at	-1.48679	9.29733	-7.21097	1.88e-10	2.71e-09	13.333	LDLR
227614_at	1.48677	5.91049	4.319	4.12e-05	0.000172603	1.34912	HKDC1
227265_at	-1.48652	7.56698	-7.69637	1.98e-11	3.63e-10	15.5483	FGL2
205234_at	-1.48202	4.49151	-8.29141	1.22e-12	3.05e-11	18.2985	SLC16A4
207810_at	-1.47664	7.48833	-4.70566	9.41e-06	4.59e-05	2.7695	F13B
213248_at	1.47575	5.51857	5.56443	2.83e-07	1.96e-06	6.16563	LOC730101
204105_s_at	1.47375	4.30919	4.66728	1.09e-05	5.26e-05	2.62519	NRCAM
203547_at	-1.47321	7.26273	-10.1851	1.6e-16	1.16e-14	27.1314	CD4
228648_at	-1.473	9.32647	-7.0672	3.64e-10	4.95e-09	12.6834	LRG1
225295_at	1.47143	5.17048	6.42855	6.57e-09	6.63e-08	9.84446	SLC39A10
204607_at	-1.47112	11.1557	-4.39848	3.06e-05	0.000132682	1.63487	HMGCS2
203887_s_at	-1.46873	5.73103	-6.14729	2.28e-08	2.02e-07	8.62354	THBD
205305_at	-1.46799	11.6911	-4.88006	4.73e-06	2.47e-05	3.43391	FGL1
241370_at	1.46774	5.96885	7.0863	3.34e-10	4.56e-09	12.7695	LOC286052
231310_at	1.46771	4.06789	5.1877	1.36e-06	8.06e-06	4.6387	TRIM71
213577_at	1.4676	7.74763	7.26883	1.44e-10	2.13e-09	13.5954	SQLE
228532_at	-1.46738	6.51543	-9.29607	1.06e-14	4.71e-13	22.9845	C1orf162
218434_s_at	1.46657	6.29052	9.92484	5.45e-16	3.49e-14	25.9198	AACS
235201_at	-1.46646	5.36196	-6.82852	1.08e-09	1.31e-08	11.6128	FOXP2
203725_at	-1.46265	9.33617	-7.39671	7.98e-11	1.27e-09	14.177	GADD45A
225716_at	1.46056	7.08042	8.66262	2.12e-13	6.31e-12	20.0264	BRI3BP
200986_at	-1.45805	11.6239	-8.95083	5.43e-14	1.97e-12	21.3715	SERPING1
209071_s_at	1.45804	8.83542	6.57884	3.35e-09	3.62e-08	10.5048	RGS5
223278_at	-1.45762	6.26951	-6.27945	1.27e-08	1.2e-07	9.19469	GJB2
218901_at	-1.45645	7.86339	-7.91052	7.29e-12	1.53e-10	16.5345	PLSCR4
223484_at	1.45532	4.89514	3.6405	0.000460076	0.00147468	-0.944611	C15orf48
222662_at	-1.45411	8.53537	-5.94637	5.5e-08	4.45e-07	7.76449	PPP1R3B
227522_at	-1.45346	10.456	-6.1763	2.01e-08	1.8e-07	8.74851	CMBL
214612_x_at	1.44878	4.0883	2.82859	0.00579618	0.0134288	-3.29743	MAGEA6
206058_at	-1.44657	6.53699	-5.99286	4.49e-08	3.7e-07	7.96221	SLC6A12
240830_at	-1.44457	6.22717	-6.22278	1.64e-08	1.5e-07	8.94923	SCARNA17
201764_at	1.4432	8.13467	9.05431	3.33e-14	1.28e-12	21.8549	TMEM106C
204271_s_at	-1.443	7.18935	-6.84033	1.03e-09	1.25e-08	11.6656	EDNRB
217755_at	1.44297	7.17488	7.88488	8.22e-12	1.69e-10	16.4162	HN1
207537_at	-1.44191	6.60589	-6.07627	3.12e-08	2.68e-07	8.31856	PFKFB1
231698_at	-1.44037	6.07156	-6.13857	2.37e-08	2.08e-07	8.58603	FLJ36848
201531_at	-1.43945	9.2375	-7.41676	7.28e-11	1.17e-09	14.2684	ZFP36
205302_at	-1.43821	11.1942	-4.04896	0.000110872	0.000418649	0.404014	IGFBP1
222606_at	1.43748	6.12678	13.4061	6.35e-23	2.18e-20	41.702	ZWILCH
1552767_a_at	1.4369	3.45942	4.18002	6.89e-05	0.000274317	0.857646	HS6ST2
204748_at	-1.43659	3.54133	-7.0001	4.95e-10	6.52e-09	12.3814	PTGS2
205110_s_at	1.43612	4.55365	4.89568	4.44e-06	2.33e-05	3.49406	FGF13
200052_s_at	1.43555	7.94079	8.15877	2.28e-12	5.27e-11	17.683	ILF2
227862_at	1.43259	6.35353	5.20578	1.26e-06	7.55e-06	4.71073	TRNP1
230109_at	-1.43062	4.87544	-10.8779	6.23e-18	6.34e-16	30.3403	PDE7B
213509_x_at	-1.42983	10.2135	-5.9252	6.03e-08	4.83e-07	7.67465	CES2
210852_s_at	-1.42885	5.59944	-5.73652	1.36e-07	1.01e-06	6.88014	AASS
203228_at	1.42867	6.45859	8.84231	9.07e-14	3.03e-12	20.8648	PAFAH1B3
210115_at	1.42663	4.7998	7.82069	1.11e-11	2.18e-10	16.1203	RPL39L
225325_at	1.42441	5.27873	6.90004	7.82e-10	9.78e-09	11.9325	MFSD6
209044_x_at	1.42396	8.00926	12.2257	1.26e-20	2.43e-18	36.4779	SF3B4
209656_s_at	-1.42372	7.9743	-6.10535	2.75e-08	2.38e-07	8.44325	TMEM47
1405_i_at	-1.42286	6.65181	-5.86182	7.93e-08	6.24e-07	7.40653	CCL5
202953_at	-1.42033	8.04536	-5.68148	1.72e-07	1.25e-06	6.65054	C1QB
220330_s_at	-1.42022	5.24133	-5.19858	1.3e-06	7.74e-06	4.68204	SAMSN1
218245_at	-1.41918	8.43636	-6.53521	4.07e-09	4.32e-08	10.3126	TSKU
205790_at	-1.41752	6.30253	-9.89419	6.29e-16	3.96e-14	25.777	SKAP1
223316_at	-1.4159	7.21345	-9.78685	1.04e-15	6.09e-14	25.2764	CCDC3
238440_at	-1.41542	7.51968	-6.92066	7.12e-10	8.97e-09	12.0249	CLYBL
206450_at	-1.41495	4.99672	-13.7574	1.36e-23	4.9e-21	43.2253	DBH
1553984_s_at	1.41416	6.96418	11.1943	1.43e-18	1.69e-16	31.7953	DTYMK
205412_at	-1.41334	10.6655	-8.721	1.61e-13	5e-12	20.2987	ACAT1
223844_at	-1.41289	6.22738	-11.7957	8.94e-20	1.49e-17	34.5379	ADAMTS13
226129_at	1.40926	7.27827	9.09594	2.73e-14	1.08e-12	22.0493	FAM83H
207325_x_at	1.40914	4.23243	4.64598	1.19e-05	5.65e-05	2.54542	MAGEA1
201477_s_at	1.40892	7.91618	10.8423	7.36e-18	7.34e-16	30.1762	RRM1
218804_at	-1.4077	6.72638	-4.15149	7.65e-05	0.000300489	0.758067	ANO1
205582_s_at	-1.40678	6.06811	-10.5258	3.23e-17	2.78e-15	28.713	GGT5
231188_at	1.40659	5.1409	9.61939	2.3e-15	1.24e-13	24.4948	ZSCAN2
228004_at	-1.40506	9.36218	-8.4014	7.27e-13	1.9e-11	18.8098	LINC00261
206515_at	-1.40493	9.6343	-5.30144	8.52e-07	5.29e-06	5.09401	CYP4F3
229596_at	-1.40493	9.18016	-5.82984	9.11e-08	7.05e-07	7.27168	AMDHD1
1558603_at	-1.40478	4.73121	-5.05708	2.32e-06	1.3e-05	4.12222	PLGLB2
224480_s_at	-1.40272	7.0026	-4.99886	2.94e-06	1.61e-05	3.89435	AGPAT9
211980_at	1.40112	8.67083	6.96592	5.79e-10	7.48e-09	12.2279	COL4A1
204688_at	1.4008	6.36214	4.66167	1.12e-05	5.36e-05	2.60415	SGCE
220108_at	-1.40039	4.53781	-13.2717	1.15e-22	3.41e-20	41.1153	GNA14
205326_at	-1.39738	6.09487	-9.35519	8.02e-15	3.66e-13	23.2608	RAMP3
204083_s_at	1.39686	6.18267	6.40338	7.35e-09	7.31e-08	9.73441	TPM2
205119_s_at	-1.39602	6.00464	-8.5574	3.48e-13	9.79e-12	19.536	FPR1
228455_at	1.39531	5.45063	8.10792	2.89e-12	6.53e-11	17.4474	RP5-1074L1.4
209447_at	-1.39378	6.71436	-7.37447	8.85e-11	1.39e-09	14.0757	SYNE1
203564_at	1.39218	5.56166	9.80972	9.37e-16	5.56e-14	25.3831	FANCG
210063_at	-1.39201	6.84553	-8.93955	5.72e-14	2.05e-12	21.3188	SARDH
212964_at	1.39135	5.51414	7.59719	3.15e-11	5.54e-10	15.0932	HIC2
202957_at	-1.39126	7.02862	-7.72927	1.7e-11	3.16e-10	15.6995	HCLS1
210609_s_at	1.39027	6.48183	6.80205	1.22e-09	1.46e-08	11.4948	TP53I3
214440_at	-1.38994	6.20733	-6.79358	1.27e-09	1.51e-08	11.457	NAT1
220161_s_at	-1.38848	9.51955	-5.92735	5.97e-08	4.79e-07	7.68375	EPB41L4B
224747_at	1.38817	6.70044	6.54915	3.83e-09	4.08e-08	10.374	UBE2Q2
208894_at	-1.38797	8.87843	-4.41207	2.91e-05	0.000126863	1.68407	HLA-DRA
206153_at	-1.38796	7.18231	-4.65416	1.15e-05	5.5e-05	2.576	CYP4F11
205042_at	-1.387	8.60968	-9.27492	1.17e-14	5.13e-13	22.8857	GNE
225578_at	1.38579	5.67096	9.78429	1.06e-15	6.12e-14	25.2645	MZT1
220643_s_at	1.38563	5.35135	7.71888	1.79e-11	3.3e-10	15.6518	FAIM
241342_at	1.38429	5.68644	7.12226	2.83e-10	3.93e-09	12.9318	TMEM65
203856_at	1.38292	5.88638	9.87027	7.04e-16	4.36e-14	25.6655	VRK1
210657_s_at	-1.38276	5.77191	-6.92604	6.95e-10	8.79e-09	12.049	SEPT4
220446_s_at	-1.38265	4.70679	-12.0565	2.71e-20	4.94e-18	35.717	CHST4
219258_at	1.38196	4.91999	9.43808	5.42e-15	2.57e-13	23.648	TIPIN
232065_x_at	1.3805	5.06489	8.84915	8.78e-14	2.96e-12	20.8967	CENPL
242093_at	-1.37936	4.80425	-9.4156	6.03e-15	2.81e-13	23.543	SYTL5
206170_at	-1.37698	6.51948	-6.02367	3.93e-08	3.28e-07	8.09361	ADRB2
219404_at	1.37695	5.08343	6.26914	1.33e-08	1.24e-07	9.14999	EPS8L3
227822_at	1.3758	4.6982	9.13155	2.31e-14	9.3e-13	22.2157	ZNF605
205541_s_at	-1.37534	5.66461	-5.10625	1.9e-06	1.09e-05	4.3158	GSPT2
220753_s_at	-1.37488	8.65317	-6.92693	6.92e-10	8.76e-09	12.053	CRYL1
226826_at	1.37332	5.71486	8.98547	4.61e-14	1.7e-12	21.5333	LSM11
204127_at	1.3731	5.88427	9.85048	7.73e-16	4.71e-14	25.5732	RFC3
210473_s_at	-1.37252	7.97862	-7.53584	4.19e-11	7.14e-10	14.8123	GPR125
204835_at	1.37245	5.50792	11.3576	6.72e-19	8.82e-17	32.5431	POLA1
205048_s_at	1.37239	6.887	4.28249	4.72e-05	0.000195278	1.219	PSPH
222592_s_at	-1.37215	8.24235	-6.23122	1.58e-08	1.45e-07	8.98573	ACSL5
221677_s_at	1.37016	5.88391	8.13953	2.49e-12	5.72e-11	17.5938	DONSON
219602_s_at	1.37007	7.47649	7.04219	4.09e-10	5.48e-09	12.5708	PIEZO2
201774_s_at	1.36935	4.85412	9.80344	9.65e-16	5.68e-14	25.3538	NCAPD2
206010_at	-1.36844	9.84927	-5.43962	4.79e-07	3.15e-06	5.6539	HABP2
227135_at	-1.36838	6.55195	-7.72247	1.76e-11	3.25e-10	15.6683	NAAA
208795_s_at	1.36832	7.48608	9.86664	7.17e-16	4.41e-14	25.6485	MCM7
203550_s_at	1.36816	7.47334	12.0879	2.35e-20	4.35e-18	35.8585	FAM189B
214830_at	1.36813	5.63899	7.74739	1.56e-11	2.94e-10	15.7829	SLC38A6
226818_at	-1.36646	6.77984	-6.73298	1.67e-09	1.94e-08	11.1873	MPEG1
202309_at	-1.36526	10.0073	-7.76857	1.42e-11	2.7e-10	15.8803	MTHFD1
208869_s_at	-1.36467	7.30391	-8.19591	1.91e-12	4.51e-11	17.8552	GABARAPL1
217946_s_at	1.36455	7.53672	11.907	5.37e-20	9.3e-18	35.0418	SAE1
218361_at	1.36443	7.30461	9.23455	1.42e-14	6.08e-13	22.697	GOLPH3L
225616_at	-1.36335	7.27768	-9.65689	1.93e-15	1.06e-13	24.6699	SPRYD4
209735_at	-1.36183	6.71123	-5.54299	3.1e-07	2.13e-06	6.07734	ABCG2
205167_s_at	1.36172	4.05081	8.85587	8.5e-14	2.87e-12	20.9281	CDC25C
224209_s_at	-1.35949	8.43632	-4.32833	3.98e-05	0.000167345	1.3825	GDA
235763_at	1.35928	3.29808	4.06274	0.00010551	0.000401551	0.451239	SLC44A5
230238_at	1.3587	5.1634	5.62553	2.19e-07	1.56e-06	6.41815	SOWAHA
203238_s_at	1.35748	5.6145	8.46255	5.45e-13	1.47e-11	19.0943	NOTCH3
218979_at	1.35587	6.39369	11.2316	1.2e-18	1.47e-16	31.9664	RMI1
212110_at	-1.35483	10.5422	-8.4986	4.59e-13	1.26e-11	19.2621	SLC39A14
230964_at	-1.35363	3.70883	-4.55211	1.71e-05	7.84e-05	2.19646	FREM2
208837_at	1.35184	5.52958	5.42096	5.18e-07	3.38e-06	5.57788	TMED3
226750_at	-1.35156	5.87865	-7.99071	5.01e-12	1.09e-10	16.905	LARP1B
204119_s_at	-1.35148	8.44292	-9.58587	2.7e-15	1.41e-13	24.3383	ADK
215129_at	-1.35145	5.63618	-6.74212	1.6e-09	1.87e-08	11.228	PIK3C2G
203915_at	-1.3508	6.65597	-4.30175	4.4e-05	0.000182826	1.28754	CXCL9
213626_at	-1.34791	7.54766	-8.83503	9.38e-14	3.12e-12	20.8308	CBR4
227796_at	1.34755	6.13352	10.762	1.07e-17	1.02e-15	29.8054	ZFP62
201584_s_at	1.34754	7.93429	9.47811	4.49e-15	2.17e-13	23.835	DDX39A
204472_at	-1.34609	5.77016	-4.97365	3.25e-06	1.76e-05	3.79612	GEM
229017_s_at	1.34558	5.193	9.8058	9.55e-16	5.63e-14	25.3648	DSTYK
219902_at	-1.34517	10.1874	-4.7326	8.46e-06	4.16e-05	2.8712	BHMT2
219493_at	1.34462	3.97627	8.23542	1.59e-12	3.84e-11	18.0386	SHCBP1
213800_at	-1.34452	10.8566	-4.39405	3.11e-05	0.000134432	1.61885	CFH
209268_at	1.3429	6.84123	10.864	6.65e-18	6.73e-16	30.2763	VPS45
241915_at	-1.34283	6.56212	-5.10266	1.93e-06	1.1e-05	4.30166	ACSM2B
205657_at	-1.34217	7.70724	-8.23475	1.59e-12	3.85e-11	18.0355	HAAO
219630_at	1.34128	5.39823	3.2836	0.00147453	0.00409845	-2.03583	PDZK1IP1
200708_at	-1.34056	10.1449	-9.90187	6.07e-16	3.87e-14	25.8128	GOT2
230438_at	-1.33956	5.48409	-5.99473	4.46e-08	3.67e-07	7.97019	TBX15
236302_at	1.33943	3.84563	5.26275	1e-06	6.1e-06	4.93856	PPM1E
204352_at	1.33704	5.5522	6.60707	2.95e-09	3.25e-08	10.6295	TRAF5
220626_at	-1.33629	9.81679	-8.76149	1.33e-13	4.22e-12	20.4876	SERPINA10
205774_at	-1.33611	10.4292	-5.10613	1.9e-06	1.09e-05	4.31534	F12
200999_s_at	1.33573	8.69328	8.26917	1.35e-12	3.35e-11	18.1952	CKAP4
210888_s_at	-1.33555	11.2573	-5.93372	5.81e-08	4.68e-07	7.71079	ITIH1
224724_at	-1.33452	6.89085	-5.11622	1.82e-06	1.05e-05	4.3552	SULF2
227558_at	1.33343	8.61955	8.18367	2.02e-12	4.76e-11	17.7985	CBX4
202963_at	1.33297	6.89248	10.2082	1.43e-16	1.05e-14	27.2392	RFX5
219306_at	1.33045	4.15389	7.48955	5.19e-11	8.67e-10	14.6007	KIF15
224818_at	1.32992	6.81638	7.42673	6.95e-11	1.12e-09	14.3139	SORT1
205075_at	-1.3291	8.90801	-6.08418	3.01e-08	2.59e-07	8.35245	SERPINF2
220112_at	-1.32901	3.52468	-11.7521	1.09e-19	1.75e-17	34.34	ANKRD55
201697_s_at	1.32855	7.26871	8.63422	2.42e-13	7.11e-12	19.894	DNMT1
201432_at	-1.32839	11.456	-7.28094	1.36e-10	2.03e-09	13.6504	CAT
232174_at	-1.3276	7.5104	-6.01732	4.04e-08	3.36e-07	8.06652	AK025288
212336_at	1.32645	4.85917	4.79493	6.62e-06	3.33e-05	3.10783	EPB41L1
225390_s_at	1.32612	6.71672	7.19606	2.02e-10	2.89e-09	13.2655	KLF13
205047_s_at	1.32583	5.05043	3.76471	0.000301405	0.00101729	-0.545319	ASNS
213927_at	1.32534	4.39927	11.0164	3.27e-18	3.54e-16	30.9783	MAP3K9
241255_at	-1.32379	4.32127	-7.01813	4.56e-10	6.05e-09	12.4625	CTNNA3
201275_at	1.32326	9.5016	9.27685	1.16e-14	5.1e-13	22.8947	FDPS
222640_at	1.32301	6.51324	10.3315	8.04e-17	6.26e-15	27.8118	DNMT3A
225401_at	1.32241	7.9269	9.19767	1.69e-14	7.09e-13	22.5247	C1orf85
214470_at	-1.3208	5.81321	-8.50779	4.4e-13	1.22e-11	19.3049	KLRB1
222982_x_at	-1.3203	11.5301	-9.05224	3.36e-14	1.29e-12	21.8452	SLC38A2
223993_s_at	1.3201	8.88617	8.05527	3.7e-12	8.24e-11	17.2036	CNIH4
231773_at	-1.31961	4.9084	-7.51211	4.68e-11	7.9e-10	14.7038	ANGPTL1
215946_x_at	-1.31948	7.28587	-5.7526	1.27e-07	9.52e-07	6.94742	IGLL3P
228221_at	1.31927	5.62208	6.15502	2.21e-08	1.96e-07	8.65681	SLC44A3
200947_s_at	-1.3184	9.65803	-6.79684	1.25e-09	1.49e-08	11.4715	GLUD1
208691_at	1.31811	9.71492	7.36874	9.09e-11	1.42e-09	14.0496	TFRC
225540_at	1.3179	6.06523	4.62537	1.29e-05	6.07e-05	2.46841	MAP2
206666_at	-1.31669	5.45387	-7.50407	4.85e-11	8.17e-10	14.667	GZMK
202220_at	1.31493	8.27182	9.74627	1.26e-15	7.19e-14	25.0871	KIAA0907
221139_s_at	-1.31394	7.78932	-6.85644	9.54e-10	1.17e-08	11.7375	CSAD
336_at	-1.31355	5.96861	-11.9919	3.64e-20	6.52e-18	35.4255	TBXA2R
218232_at	-1.31246	8.07348	-5.9086	6.48e-08	5.16e-07	7.60431	C1QA
201563_at	-1.31237	10.8263	-5.61327	2.3e-07	1.63e-06	6.36739	SORD
233403_x_at	-1.31236	6.6571	-10.5513	2.87e-17	2.49e-15	28.8312	TM6SF2
230653_at	1.31143	6.1916	5.39241	5.84e-07	3.76e-06	5.46179	LOC102724356
201897_s_at	1.31075	8.23714	9.22568	1.48e-14	6.28e-13	22.6556	CKS1B
1559957_a_at	1.30988	4.97958	6.15029	2.25e-08	1.99e-07	8.63647	LOC642852
224918_x_at	-1.30986	11.8568	-4.83787	5.59e-06	2.86e-05	3.27188	MGST1
219778_at	-1.30622	4.22754	-8.69052	1.86e-13	5.62e-12	20.1565	ZFPM2
206550_s_at	1.3049	5.67348	10.1529	1.86e-16	1.33e-14	26.9818	NUP155
213911_s_at	1.30487	9.62853	10.3833	6.3e-17	5.11e-15	28.0523	H2AFZ
226597_at	-1.30441	9.03697	-5.51708	3.46e-07	2.35e-06	5.97083	REEP6
206070_s_at	-1.3044	4.25823	-7.13542	2.66e-10	3.72e-09	12.9913	EPHA3
209236_at	-1.30173	7.69372	-6.57686	3.38e-09	3.64e-08	10.4961	SLC23A2
243539_at	1.30032	5.13262	9.49272	4.19e-15	2.05e-13	23.9033	KIAA1841
201327_s_at	1.30031	8.32	11.9873	3.72e-20	6.6e-18	35.4048	CCT6A
212587_s_at	-1.30005	6.87413	-4.95346	3.52e-06	1.9e-05	3.71765	PTPRC
209921_at	1.30001	4.08671	4.40363	3e-05	0.00013047	1.6535	SLC7A11
203145_at	1.29991	6.47579	8.25786	1.43e-12	3.51e-11	18.1427	SPAG5
207122_x_at	-1.29878	8.64	-7.57622	3.47e-11	6.04e-10	14.9972	SULT1A2
204057_at	-1.29739	7.52736	-8.71717	1.64e-13	5.07e-12	20.2808	IRF8
214864_s_at	-1.29664	10.0358	-8.1223	2.7e-12	6.14e-11	17.514	GRHPR
205099_s_at	-1.29636	6.37806	-8.02552	4.25e-12	9.35e-11	17.0659	CCR1
1558956_s_at	1.29536	6.98535	8.12698	2.64e-12	6.02e-11	17.5357	IFT80
203435_s_at	-1.29522	5.87866	-5.07382	2.17e-06	1.22e-05	4.18803	MME
214461_at	-1.29385	10.3287	-4.83884	5.57e-06	2.85e-05	3.27559	LBP
226682_at	-1.29177	8.06196	-5.63119	2.13e-07	1.52e-06	6.44163	RORA
204078_at	1.29171	5.02772	7.76589	1.43e-11	2.73e-10	15.868	LEPREL4
201486_at	1.28931	7.26887	10.1065	2.31e-16	1.61e-14	26.7658	RCN2
223062_s_at	-1.28844	9.48887	-5.15121	1.58e-06	9.18e-06	4.49372	PSAT1
202813_at	1.28829	7.32765	9.67332	1.78e-15	9.81e-14	24.7466	TARBP1
201202_at	1.28802	8.35648	8.59778	2.88e-13	8.21e-12	19.7242	PCNA
228051_at	1.28747	4.16266	5.53816	3.16e-07	2.17e-06	6.05748	KIAA1244
241418_at	1.28713	3.80983	4.91823	4.06e-06	2.15e-05	3.58116	LOC344887
45288_at	-1.28545	7.32836	-7.48848	5.22e-11	8.69e-10	14.5958	ABHD6
218869_at	-1.2854	6.71145	-9.88059	6.71e-16	4.17e-14	25.7136	MLYCD
208818_s_at	-1.28536	9.30896	-7.48677	5.26e-11	8.75e-10	14.588	COMT
203693_s_at	1.28389	6.70707	7.58547	3.32e-11	5.81e-10	15.0395	E2F3
201976_s_at	-1.2836	6.23425	-5.12896	1.73e-06	9.97e-06	4.40557	MYO10
201853_s_at	1.28339	7.38482	8.44998	5.78e-13	1.55e-11	19.0358	CDC25B
218903_s_at	1.28329	5.64866	9.46549	4.76e-15	2.3e-13	23.7761	NABP2
215299_x_at	-1.28236	9.96157	-7.34135	1.03e-10	1.59e-09	13.9249	SULT1A1
207426_s_at	1.28198	4.42492	6.41445	6.99e-09	7e-08	9.78279	TNFSF4
209457_at	-1.28149	6.30498	-4.43102	2.71e-05	0.000118812	1.75281	DUSP5
225524_at	-1.28129	7.03564	-7.84696	9.82e-12	1.96e-10	16.2413	ANTXR2
231140_at	-1.28053	4.33099	-8.89544	7.05e-14	2.43e-12	21.1128	TPPP2
227055_at	-1.28042	9.24365	-6.73891	1.63e-09	1.89e-08	11.2137	METTL7B
209586_s_at	1.28015	7.26631	9.69823	1.59e-15	8.83e-14	24.8629	PRUNE
223156_at	1.27976	7.5224	8.98643	4.59e-14	1.69e-12	21.5378	MRPS23
208926_at	1.27862	7.45805	9.44419	5.27e-15	2.51e-13	23.6766	NEU1
213397_x_at	-1.27815	10.1006	-7.75442	1.51e-11	2.86e-10	15.8152	RNASE4
200652_at	1.27804	9.74482	9.25697	1.28e-14	5.52e-13	22.8018	SSR2
226085_at	1.27706	7.34625	5.69708	1.61e-07	1.18e-06	6.71552	CBX5
209160_at	1.27628	10.9611	6.05303	3.45e-08	2.93e-07	8.21907	AKR1C3
206247_at	1.27616	5.41475	7.86278	9.12e-12	1.85e-10	16.3143	MICB
203046_s_at	1.2757	6.31906	10.6942	1.47e-17	1.37e-15	29.4921	TIMELESS
219791_s_at	-1.27395	3.74029	-9.38392	7e-15	3.23e-13	23.395	HAND2-AS1
204163_at	-1.27363	5.20983	-6.95353	6.13e-10	7.85e-09	12.1722	EMILIN1
231070_at	-1.27095	4.11526	-7.11353	2.95e-10	4.07e-09	12.8924	IYD
226962_at	1.26825	6.66911	9.27408	1.18e-14	5.14e-13	22.8818	ZBTB41
206910_x_at	-1.26761	11.8078	-4.71193	9.18e-06	4.49e-05	2.79313	CFHR2
226943_at	1.26758	5.87652	10.1556	1.84e-16	1.31e-14	26.9942	C12orf73
202690_s_at	1.26709	7.86007	9.45623	4.98e-15	2.4e-13	23.7328	SNRPD1
201328_at	-1.26656	8.9429	-6.7199	1.77e-09	2.05e-08	11.1292	ETS2
219588_s_at	1.26648	4.76993	9.60358	2.48e-15	1.32e-13	24.421	NCAPG2
202261_at	1.26572	7.431	10.946	4.54e-18	4.79e-16	30.6542	VPS72
208813_at	-1.26534	9.69426	-6.22635	1.61e-08	1.48e-07	8.96465	GOT1
209627_s_at	1.26432	4.63051	8.38372	7.9e-13	2.05e-11	18.7275	OSBPL3
211742_s_at	-1.26425	6.09086	-6.19974	1.81e-08	1.64e-07	8.84965	EVI2B
202633_at	1.26361	7.09101	11.7649	1.03e-19	1.7e-17	34.398	TOPBP1
226592_at	1.26328	7.31346	5.98457	4.66e-08	3.82e-07	7.92691	ZNF618
222940_at	-1.26296	4.75101	-4.77455	7.18e-06	3.58e-05	3.03025	SULT1E1
225837_at	1.26292	6.14348	10.2913	9.71e-17	7.51e-15	27.6252	RHNO1
222584_at	1.26256	6.3381	8.76274	1.32e-13	4.21e-12	20.4934	MSTO1
208712_at	-1.26256	8.01616	-4.21648	6.03e-05	0.000243212	0.98556	CCND1
208700_s_at	1.2611	8.22397	6.61756	2.81e-09	3.11e-08	10.6758	TKT
201518_at	1.25991	6.96977	9.24487	1.35e-14	5.83e-13	22.7452	CBX1
206453_s_at	-1.25855	7.94589	-7.48031	5.42e-11	8.99e-10	14.5584	NDRG2
219512_at	1.2581	6.03333	8.36091	8.79e-13	2.25e-11	18.6215	DSN1
228654_at	1.25773	4.73696	8.06638	3.51e-12	7.85e-11	17.255	SPIN4
221830_at	1.25745	8.477	7.43734	6.61e-11	1.08e-09	14.3623	RAP2A
206949_s_at	1.25728	6.75959	9.08648	2.86e-14	1.12e-12	22.0052	RUSC1
226534_at	1.25697	6.37752	6.46916	5.48e-09	5.65e-08	10.0224	KITLG
219195_at	-1.25641	7.33669	-3.98864	0.000137585	0.000507563	0.198548	PPARGC1A
203473_at	-1.2564	8.76157	-6.11167	2.67e-08	2.32e-07	8.47042	SLCO2B1
201841_s_at	1.25619	9.78693	8.3783	8.1e-13	2.09e-11	18.7023	HSPB1
242350_s_at	1.25507	4.26725	4.43615	2.65e-05	0.000116836	1.77144	ST8SIA6-AS1
205730_s_at	-1.25497	6.89547	-6.43555	6.36e-09	6.45e-08	9.8751	ABLIM3
227372_s_at	1.25301	7.39548	8.08406	3.23e-12	7.27e-11	17.3369	BAIAP2L1
226435_at	1.25272	4.90795	3.92463	0.000172638	0.000621215	-0.0171646	PAPLN
1556554_at	1.25249	4.78455	3.8538	0.000221355	0.000776014	-0.253026	TRIM50
202313_at	-1.2518	7.9485	-10.6798	1.57e-17	1.44e-15	29.4258	PPP2R2A
235349_at	-1.25172	6.71749	-7.57415	3.5e-11	6.09e-10	14.9877	RMDN2
222803_at	1.25159	4.49696	6.96658	5.77e-10	7.46e-09	12.2308	PRTFDC1
206188_at	1.25116	4.52463	9.01436	4.02e-14	1.5e-12	21.6682	ZNF623
221522_at	1.25094	6.29804	9.26619	1.22e-14	5.29e-13	22.8449	ANKRD27
212657_s_at	-1.24986	8.06355	-4.31975	4.11e-05	0.000172155	1.35182	IL1RN
219060_at	1.24937	6.03425	8.38109	8e-13	2.07e-11	18.7153	WDYHV1
219478_at	-1.24934	5.24759	-8.86626	8.1e-14	2.75e-12	20.9766	WFDC1
217885_at	1.24885	8.26318	9.26616	1.22e-14	5.29e-13	22.8448	IPO9
225060_at	1.24822	6.9864	8.85174	8.67e-14	2.92e-12	20.9088	LRP11
206000_at	1.24614	3.85373	4.15028	7.68e-05	0.000301543	0.753859	MEP1A
219230_at	-1.24502	4.26527	-6.39643	7.58e-09	7.52e-08	9.70402	TMEM100
221223_x_at	-1.24437	7.55277	-7.32222	1.13e-10	1.72e-09	13.8379	CISH
209606_at	-1.24412	5.14337	-5.69405	1.63e-07	1.19e-06	6.70287	CYTIP
211248_s_at	-1.24237	6.59214	-7.06082	3.75e-10	5.07e-09	12.6547	CHRD
218187_s_at	1.24216	6.47246	8.9615	5.16e-14	1.88e-12	21.4213	C8orf33
206256_at	-1.23987	7.73511	-6.65631	2.36e-09	2.66e-08	10.8472	CPN1
222593_s_at	1.23719	5.78602	8.90112	6.87e-14	2.38e-12	21.1393	SPATS2
230329_s_at	-1.23646	6.75253	-7.91712	7.07e-12	1.49e-10	16.565	NUDT6
222476_at	1.23642	6.4814	11.3727	6.27e-19	8.28e-17	32.6119	CNOT6
235158_at	1.23611	6.08848	10.9438	4.59e-18	4.8e-16	30.644	TMEM209
222369_at	1.23584	5.65379	9.07726	2.99e-14	1.16e-12	21.9621	NAA40
209087_x_at	1.23555	5.95695	8.7563	1.36e-13	4.3e-12	20.4633	MCAM
210619_s_at	-1.23555	8.76738	-6.13303	2.43e-08	2.13e-07	8.5622	HYAL1
229223_at	-1.23518	6.00128	-7.81454	1.14e-11	2.24e-10	16.092	RP11-96D1.11
213523_at	1.23505	5.18068	7.72401	1.74e-11	3.23e-10	15.6753	CCNE1
220206_at	1.23399	4.96424	11.1471	1.78e-18	2.06e-16	31.5788	ZMYM1
205756_s_at	-1.23373	7.04451	-6.5809	3.32e-09	3.59e-08	10.5139	F8
208891_at	-1.23348	9.2706	-5.98276	4.69e-08	3.85e-07	7.91918	DUSP6
219007_at	1.23212	7.7165	10.1823	1.62e-16	1.17e-14	27.1184	NUP43
229380_at	1.23144	4.49954	4.88837	4.57e-06	2.39e-05	3.46591	ILDR2
210467_x_at	1.23121	3.63632	2.97316	0.00380751	0.00933344	-2.91309	MAGEA12
219703_at	1.23001	3.85733	5.29562	8.73e-07	5.4e-06	5.07059	MNS1
210565_at	-1.22997	6.08325	-6.32208	1.06e-08	1.01e-07	9.37992	GCGR
205697_at	1.22859	5.69097	4.83738	5.6e-06	2.87e-05	3.27002	SCGN
201896_s_at	1.22813	4.79711	6.90769	7.55e-10	9.47e-09	11.9668	PSRC1
203316_s_at	1.2274	9.96346	10.7876	9.5e-18	9.27e-16	29.9235	SNRPE
214835_s_at	-1.22734	9.64835	-7.12645	2.78e-10	3.86e-09	12.9507	SUCLG2
219481_at	1.22698	6.52691	10.4242	5.2e-17	4.25e-15	28.2419	TTC13
206702_at	-1.22652	4.873	-8.59163	2.96e-13	8.42e-12	19.6955	TEK
218796_at	1.22556	4.47986	4.88545	4.63e-06	2.42e-05	3.45463	FERMT1
235377_at	-1.22488	6.35716	-3.65041	0.000444954	0.00143151	-0.913111	MLIP
213094_at	-1.22395	8.09645	-4.10511	9.05e-05	0.000349785	0.597192	GPR126
213581_at	1.2239	5.66651	7.59157	3.23e-11	5.67e-10	15.0675	PDCD2
204608_at	-1.2234	9.67993	-7.24485	1.61e-10	2.35e-09	13.4866	ASL
229273_at	-1.22336	7.27147	-4.74523	8.06e-06	3.98e-05	2.919	SALL1
206626_x_at	1.22307	4.65454	2.91588	0.0045048	0.0107971	-3.06725	SSX1
219880_at	1.22296	4.53764	10.227	1.31e-16	9.64e-15	27.3264	CTC-338M12.4
204244_s_at	1.22212	5.07016	9.65	1.99e-15	1.08e-13	24.6378	DBF4
204540_at	1.22172	4.60434	4.39665	3.08e-05	0.000133361	1.62825	EEF1A2
238066_at	1.2217	5.97376	5.77212	1.17e-07	8.84e-07	7.02917	RBP7
243669_s_at	-1.22127	9.1233	-4.43433	2.67e-05	0.000117503	1.76481	PRAP1
211072_x_at	1.22097	11.1989	9.42809	5.68e-15	2.66e-13	23.6013	TUBA1B
203566_s_at	-1.21837	8.61987	-6.0651	3.28e-08	2.79e-07	8.27074	AGL
213820_s_at	-1.21827	5.80175	-8.92531	6.12e-14	2.16e-12	21.2523	STARD5
220994_s_at	1.21716	5.07574	7.47066	5.67e-11	9.37e-10	14.5144	STXBP6
1558605_at	1.21695	3.75112	7.23271	1.7e-10	2.47e-09	13.4315	CTD-2292M16.8
221841_s_at	-1.21685	6.91007	-4.34143	3.79e-05	0.000160467	1.42943	KLF4
205650_s_at	-1.21547	13.0142	-6.18498	1.94e-08	1.74e-07	8.78594	FGA
244276_at	1.21456	8.80568	5.93767	5.71e-08	4.6e-07	7.72754	KLB
208794_s_at	1.21424	7.61726	9.04749	3.44e-14	1.31e-12	21.823	SMARCA4
225353_s_at	-1.21401	8.58825	-5.1604	1.52e-06	8.9e-06	4.53015	C1QC
218966_at	1.21235	7.05405	7.96089	5.76e-12	1.24e-10	16.7671	MYO5C
201565_s_at	-1.21231	10.3103	-6.32278	1.05e-08	1.01e-07	9.38297	ID2
204237_at	1.21108	4.26298	3.2986	0.00140626	0.003938	-1.99169	GULP1
218909_at	1.21027	6.15758	8.08548	3.21e-12	7.23e-11	17.3435	RPS6KC1
216320_x_at	-1.20907	10.0738	-6.97325	5.6e-10	7.25e-09	12.2608	MST1
1557226_a_at	-1.20906	6.16251	-10.4465	4.69e-17	3.89e-15	28.3456	ASPG
202469_s_at	1.20904	7.35498	12.8146	8.81e-22	2.19e-19	39.104	CPSF6
222685_at	1.20888	5.8714	6.48026	5.21e-09	5.39e-08	10.0711	HAUS6
206539_s_at	-1.20865	7.93544	-9.98427	4.12e-16	2.72e-14	26.1968	CYP4F12
209546_s_at	-1.2082	7.39058	-8.00331	4.72e-12	1.03e-10	16.9632	APOL1
225258_at	1.2075	6.93448	7.2003	1.98e-10	2.84e-09	13.2847	FBLIM1
208107_s_at	1.20672	4.77156	5.8749	7.5e-08	5.92e-07	7.46174	LOC81691
214974_x_at	1.20667	3.41011	3.42339	0.000942985	0.00277563	-1.61859	CXCL5
212247_at	1.20659	6.37239	9.50371	3.98e-15	1.97e-13	23.9546	NUP205
202037_s_at	-1.20623	4.19052	-10.1171	2.2e-16	1.54e-14	26.8153	SFRP1
231835_at	1.20605	6.32168	8.71837	1.63e-13	5.05e-12	20.2864	FAM213B
204649_at	1.20462	5.79583	9.43464	5.51e-15	2.6e-13	23.6319	TROAP
228899_at	1.20366	5.93142	9.23052	1.45e-14	6.18e-13	22.6782	RP5-1136G13.2
203640_at	-1.20321	8.66381	-6.27264	1.31e-08	1.23e-07	9.16515	MBNL2
226337_at	1.20311	6.24008	7.69506	2e-11	3.65e-10	15.5423	GORAB
228106_at	1.20241	5.30567	7.93553	6.49e-12	1.38e-10	16.65	DCAF16
213528_at	1.20219	5.68185	9.64255	2.06e-15	1.11e-13	24.603	METTL18
209135_at	1.20179	7.92751	5.33365	7.46e-07	4.69e-06	5.22387	ASPH
1552281_at	-1.20163	8.06589	-6.85158	9.75e-10	1.19e-08	11.7158	SLC39A5
227123_at	1.20129	4.36779	5.81226	9.83e-08	7.56e-07	7.19772	RAB3B
225278_at	1.20078	8.71038	6.61087	2.9e-09	3.2e-08	10.6462	PRKAB2
228770_at	-1.20044	5.6722	-8.03645	4.04e-12	8.93e-11	17.1165	GPR146
204134_at	-1.19883	5.83116	-8.86083	8.31e-14	2.81e-12	20.9512	PDE2A
225767_at	-1.19849	6.19659	-4.76498	7.45e-06	3.71e-05	2.99389	RNA45S5
212445_s_at	1.19846	6.6409	7.77497	1.37e-11	2.63e-10	15.9097	NEDD4L
201859_at	-1.1983	9.22863	-5.4719	4.18e-07	2.79e-06	5.78573	SRGN
218857_s_at	1.19585	6.06162	5.83985	8.72e-08	6.76e-07	7.31384	ASRGL1
224896_s_at	1.1947	6.15767	9.05665	3.29e-14	1.27e-12	21.8658	TTL
214453_s_at	-1.19356	5.77883	-5.27046	9.69e-07	5.93e-06	4.9695	IFI44
203680_at	-1.19322	4.15885	-7.70887	1.87e-11	3.44e-10	15.6058	PRKAR2B
203714_s_at	1.19269	7.79048	11.3405	7.27e-19	9.45e-17	32.4649	TBCE
209581_at	-1.19269	7.69989	-5.72038	1.46e-07	1.08e-06	6.81273	PLA2G16
211609_x_at	1.19178	9.71716	10.4761	4.08e-17	3.41e-15	28.4829	PSMD4
226487_at	1.19063	5.86856	7.81277	1.15e-11	2.25e-10	16.0838	FAM222A
225283_at	-1.19	7.42953	-5.20053	1.29e-06	7.69e-06	4.68978	ARRDC4
202357_s_at	-1.18996	11.7975	-4.98387	3.12e-06	1.7e-05	3.83593	CFB
218622_at	1.18987	6.92073	8.38535	7.84e-13	2.04e-11	18.7351	NUP37
218538_s_at	1.18922	6.07626	9.34712	8.33e-15	3.78e-13	23.2231	MRS2
235126_at	1.18909	5.51905	6.72739	1.71e-09	1.98e-08	11.1625	FLVCR1-AS1
204788_s_at	1.18896	6.3672	8.96705	5.03e-14	1.84e-12	21.4472	PPOX
228262_at	1.18893	3.68517	4.248	5.37e-05	0.000218923	1.09674	MAP7D2
206872_at	-1.18786	5.30488	-6.72988	1.69e-09	1.96e-08	11.1736	SLC17A1
223423_at	1.18719	4.88402	5.30512	8.39e-07	5.22e-06	5.10882	GPR160
220975_s_at	-1.18604	6.47664	-8.48418	4.92e-13	1.34e-11	19.195	C1QTNF1
224657_at	-1.18584	10.6343	-6.08079	3.06e-08	2.63e-07	8.33795	ERRFI1
214751_at	1.18577	5.04422	5.45521	4.49e-07	2.97e-06	5.71752	ZNF468
225583_at	1.1842	6.35452	9.34857	8.28e-15	3.77e-13	23.2298	UXS1
203603_s_at	-1.18355	4.78237	-6.37618	8.29e-09	8.14e-08	9.61564	ZEB2
210854_x_at	1.18352	5.73249	4.74263	8.14e-06	4.02e-05	2.90915	SLC6A8
209695_at	1.18304	5.82086	6.20666	1.76e-08	1.6e-07	8.87954	PTP4A3
206913_at	-1.1821	9.90508	-4.13119	8.24e-05	0.000320929	0.687494	BAAT
201036_s_at	-1.18118	8.7513	-9.48447	4.35e-15	2.12e-13	23.8648	HADH
237328_at	-1.18099	6.8791	-6.2991	1.17e-08	1.11e-07	9.28004	C14orf105
232338_at	1.17985	4.32645	4.43201	2.7e-05	0.000118442	1.75639	ZNF431
230912_at	-1.17922	6.19623	-9.73133	1.36e-15	7.63e-14	25.0174	ASPDH
215017_s_at	1.17889	6.95626	9.84064	8.1e-16	4.91e-14	25.5273	FNBP1L
240435_at	-1.17862	5.85178	-7.53241	4.25e-11	7.25e-10	14.7966	LOC101928635
219372_at	1.17751	5.23363	7.84582	9.87e-12	1.97e-10	16.2361	IFT81
204776_at	1.1769	5.36098	6.46497	5.58e-09	5.75e-08	10.004	THBS4
227094_at	-1.17656	9.55092	-6.79628	1.25e-09	1.49e-08	11.469	DHTKD1
227198_at	1.17593	5.45571	4.3525	3.64e-05	0.000154373	1.46916	AFF3
219004_s_at	1.17587	5.24625	9.74987	1.24e-15	7.12e-14	25.1039	MIS18A
214687_x_at	1.1756	9.41636	6.17747	2e-08	1.79e-07	8.75355	ALDOA
210929_s_at	-1.17527	12.804	-3.40173	0.00101141	0.00295415	-1.68411	AHSG
209760_at	-1.17511	7.25865	-7.74017	1.62e-11	3.03e-10	15.7496	KIAA0922
209609_s_at	1.17493	8.70892	12.0858	2.37e-20	4.36e-18	35.849	MRPL9
238077_at	1.1743	7.31975	9.7238	1.41e-15	7.87e-14	24.9822	KCTD6
229116_at	1.17375	4.0395	5.38878	5.93e-07	3.82e-06	5.44705	CNKSR2
205361_s_at	1.17344	7.5854	8.76267	1.32e-13	4.21e-12	20.4931	PFDN4
202413_s_at	1.17313	7.95743	8.89845	6.95e-14	2.4e-12	21.1269	USP1
39248_at	-1.17269	8.80361	-6.63063	2.65e-09	2.95e-08	10.7336	AQP3
227647_at	1.17236	5.92605	7.19617	2.01e-10	2.89e-09	13.266	KCNE3
228920_at	1.17218	6.25246	9.81796	9.01e-16	5.38e-14	25.4215	ZNF260
226039_at	1.17218	6.75661	8.6975	1.8e-13	5.48e-12	20.1891	MGAT4A
204988_at	-1.17189	12.7186	-5.11387	1.84e-06	1.05e-05	4.34589	FGB
205043_at	-1.17175	3.79219	-8.76128	1.33e-13	4.22e-12	20.4866	CFTR
204589_at	1.17133	7.54319	7.06386	3.7e-10	5.01e-09	12.6684	NUAK1
202666_s_at	1.16987	6.45171	9.55976	3.05e-15	1.56e-13	24.2164	ACTL6A
213175_s_at	1.16981	8.88318	9.38892	6.84e-15	3.16e-13	23.4183	SNRPB
238768_at	1.16956	6.0681	6.26281	1.37e-08	1.28e-07	9.12252	C2orf68
218024_at	-1.16947	10.0424	-7.46251	5.89e-11	9.71e-10	14.4771	MPC1
221556_at	-1.16854	7.2642	-5.20146	1.29e-06	7.67e-06	4.6935	CDC14B
204272_at	1.16752	8.60825	3.17314	0.00208122	0.00553535	-2.3559	LGALS4
201135_at	-1.16724	11.041	-8.51483	4.26e-13	1.18e-11	19.3377	ECHS1
209392_at	1.16664	8.45995	3.9249	0.000172472	0.000620823	-0.0162492	ENPP2
201818_at	1.16655	6.05408	6.06654	3.26e-08	2.78e-07	8.2769	LPCAT1
210720_s_at	1.16578	6.45676	8.95347	5.36e-14	1.95e-12	21.3838	NECAB3
49452_at	-1.16556	8.45465	-5.06963	2.21e-06	1.24e-05	4.17153	ACACB
202772_at	-1.16541	9.1479	-8.84879	8.79e-14	2.96e-12	20.895	HMGCL
200788_s_at	1.16439	9.00519	9.58964	2.65e-15	1.4e-13	24.356	PEA15
223513_at	1.16394	4.70325	11.6236	1.97e-19	2.96e-17	33.7561	CENPJ
214804_at	1.16376	3.6899	9.08018	2.94e-14	1.15e-12	21.9757	CENPI
236347_at	-1.16301	6.52787	-8.94759	5.51e-14	1.99e-12	21.3564	MMAA
235911_at	1.16249	5.50078	6.16904	2.08e-08	1.85e-07	8.71723	MFI2
203155_at	1.16231	6.92781	8.72879	1.55e-13	4.86e-12	20.335	SETDB1
212155_at	1.16203	8.62954	7.68455	2.1e-11	3.82e-10	15.494	RNF187
217933_s_at	-1.16184	9.44908	-6.99023	5.18e-10	6.78e-09	12.3371	LAP3
209382_at	1.16181	6.46349	8.83162	9.54e-14	3.16e-12	20.8149	POLR3C
204580_at	1.1617	3.63831	3.22018	0.00179885	0.00486562	-2.22065	MMP12
219295_s_at	1.16141	6.52693	3.72844	0.00034134	0.00113561	-0.662935	PCOLCE2
225904_at	1.16105	5.89413	7.51042	4.71e-11	7.95e-10	14.696	CCSAP
223194_s_at	1.16089	7.36481	7.70833	1.88e-11	3.44e-10	15.6033	SLC22A23
204457_s_at	-1.16067	4.74029	-5.77085	1.17e-07	8.88e-07	7.02388	GAS1
211071_s_at	1.16056	6.59726	4.73654	8.33e-06	4.11e-05	2.88611	MLLT11
231897_at	-1.15895	10.0532	-4.66022	1.12e-05	5.38e-05	2.59873	PTGR1
213306_at	-1.15845	8.68913	-6.0639	3.29e-08	2.81e-07	8.26559	MPDZ
202983_at	1.1584	7.58854	9.15444	2.07e-14	8.39e-13	22.3227	HLTF
202202_s_at	1.15792	5.51013	7.73838	1.63e-11	3.05e-10	15.7414	LAMA4
221521_s_at	1.15789	5.75614	7.81906	1.12e-11	2.19e-10	16.1128	GINS2
221605_s_at	-1.15739	10.7093	-5.06866	2.21e-06	1.25e-05	4.16774	PIPOX
214077_x_at	-1.15736	5.24216	-9.61214	2.38e-15	1.27e-13	24.461	MEIS3P1
202967_at	1.15661	7.87574	6.23959	1.52e-08	1.4e-07	9.02197	GSTA4
200632_s_at	1.15626	9.16729	5.13148	1.71e-06	9.88e-06	4.41553	NDRG1
219037_at	1.15622	6.14434	8.82901	9.65e-14	3.19e-12	20.8027	RRP15
52940_at	-1.15615	8.05675	-6.58337	3.28e-09	3.56e-08	10.5248	SIGIRR
232707_at	1.15573	4.06139	4.09747	9.31e-05	0.0003587	0.570774	ISX
203262_s_at	1.1549	7.44732	8.21134	1.78e-12	4.23e-11	17.9268	FAM50A
1554408_a_at	1.15442	5.87014	6.94839	6.27e-10	8.01e-09	12.1492	TK1
212062_at	1.15412	7.18102	7.30626	1.21e-10	1.83e-09	13.7654	ATP9A
231265_at	1.15405	3.88456	3.22833	0.00175372	0.00476379	-2.19706	COX7B2
220770_s_at	1.15354	3.63596	7.86878	8.87e-12	1.8e-10	16.342	ZBED8
223366_at	1.15334	6.9957	7.06441	3.69e-10	5e-09	12.6708	ZNF704
227865_at	-1.15298	7.08764	-8.81451	1.03e-13	3.39e-12	20.735	IDNK
235296_at	1.15225	3.54235	5.28254	9.22e-07	5.67e-06	5.018	EIF5A2
202241_at	-1.15211	10.234	-6.1892	1.9e-08	1.72e-07	8.80418	TRIB1
206484_s_at	-1.15199	6.38815	-2.95844	0.00397643	0.00969157	-2.95293	XPNPEP2
202670_at	-1.15121	7.63625	-8.83087	9.57e-14	3.17e-12	20.8114	MAP2K1
210517_s_at	-1.15118	7.21178	-3.95333	0.000155977	0.000567963	0.0792546	AKAP12
204823_at	1.15089	5.20891	3.49038	0.000757936	0.0022919	-1.41395	NAV3
220840_s_at	1.14899	4.00369	7.5084	4.76e-11	8.02e-10	14.6868	C1orf112
206651_s_at	-1.14875	11.5736	-6.74243	1.6e-09	1.87e-08	11.2294	CPB2
203408_s_at	-1.14848	7.1275	-5.78616	1.1e-07	8.37e-07	7.08808	SATB1
225056_at	1.14847	6.56347	4.63473	1.24e-05	5.89e-05	2.50334	SIPA1L2
204521_at	1.14845	5.85673	7.56187	3.71e-11	6.4e-10	14.9314	FAM216A
213320_at	1.14789	5.37383	9.23545	1.41e-14	6.07e-13	22.7012	PRMT3
202365_at	1.14751	6.60337	8.61374	2.67e-13	7.67e-12	19.7985	UNC119B
211721_s_at	1.14724	4.57237	5.33448	7.43e-07	4.68e-06	5.22723	ZNF551
226661_at	1.14709	4.32234	7.79334	1.26e-11	2.44e-10	15.9943	CDCA2
230259_at	-1.14635	7.82176	-6.60574	2.97e-09	3.27e-08	10.6236	FUOM
208394_x_at	1.14635	3.84808	9.57793	2.8e-15	1.45e-13	24.3012	ESM1
224391_s_at	-1.14608	6.95712	-5.74032	1.34e-07	9.96e-07	6.89603	SIAE
1565786_x_at	1.14605	5.13786	6.00819	4.2e-08	3.49e-07	8.02754	FLJ45482
1559336_at	-1.14594	5.58616	-5.69286	1.64e-07	1.2e-06	6.69791	LOC101928505
201771_at	1.14527	8.03107	9.86437	7.24e-16	4.44e-14	25.6379	SCAMP3
204007_at	-1.14404	5.66301	-6.41413	7e-09	7.01e-08	9.7814	FCGR3B
206481_s_at	-1.14372	6.65431	-5.94871	5.44e-08	4.41e-07	7.77439	LDB2
225702_at	1.14333	5.24885	8.61105	2.7e-13	7.76e-12	19.786	C8orf76
203336_s_at	1.14275	6.75394	8.70683	1.72e-13	5.29e-12	20.2326	ITGB1BP1
230991_at	1.14258	4.45264	5.71191	1.51e-07	1.11e-06	6.77736	LOC102724156
218931_at	-1.14193	7.79476	-7.21827	1.82e-10	2.63e-09	13.3661	RAB17
219288_at	1.14157	5.33129	4.36786	3.43e-05	0.000146737	1.52439	C3orf14
225919_s_at	-1.14107	6.18487	-6.92522	6.97e-10	8.82e-09	12.0453	C9orf72
207069_s_at	-1.13922	6.45744	-7.23701	1.67e-10	2.43e-09	13.451	SMAD6
201641_at	-1.13869	7.73907	-5.75912	1.24e-07	9.28e-07	6.9747	BST2
218924_s_at	-1.13867	7.41748	-8.81646	1.02e-13	3.36e-12	20.7441	CTBS
219732_at	1.13851	6.09343	4.65012	1.17e-05	5.57e-05	2.56089	LPPR1
204165_at	1.13776	6.01187	7.18262	2.14e-10	3.05e-09	13.2047	WASF1
223087_at	-1.13715	8.38574	-4.01851	0.000123665	0.000461161	0.300041	ECHDC1
218853_s_at	1.13678	6.05541	6.182	1.96e-08	1.76e-07	8.77311	MOSPD1
211964_at	1.13631	8.83899	5.76357	1.21e-07	9.13e-07	6.99336	COL4A2
208938_at	1.13611	6.19177	6.00355	4.29e-08	3.55e-07	8.00776	PRCC
1556033_at	1.13605	5.75621	8.37568	8.2e-13	2.11e-11	18.6902	LINC01138
215783_s_at	-1.13563	5.26875	-6.164	2.12e-08	1.89e-07	8.69548	ALPL
55065_at	1.13553	7.52757	8.8422	9.07e-14	3.03e-12	20.8643	MARK4
203665_at	-1.13506	7.57859	-4.33765	3.85e-05	0.000162254	1.41587	HMOX1
212621_at	1.13483	6.42653	8.66639	2.08e-13	6.24e-12	20.044	TMEM194A
226038_at	-1.13451	6.85904	-7.89416	7.87e-12	1.63e-10	16.459	LONRF1
209849_s_at	1.13421	6.31893	8.33405	9.98e-13	2.53e-11	18.4966	RAD51C
203658_at	-1.13317	8.39547	-7.49483	5.07e-11	8.48e-10	14.6248	SLC25A20
202758_s_at	1.13312	6.54658	9.83397	8.36e-16	5.01e-14	25.4962	RFXANK
201577_at	1.13255	8.82717	8.2503	1.48e-12	3.62e-11	18.1076	NME1
209054_s_at	1.13244	6.48389	10.246	1.2e-16	9e-15	27.4148	WHSC1
219029_at	1.13188	5.85783	8.78928	1.16e-13	3.77e-12	20.6172	C5orf28
205040_at	-1.13159	13.3258	-5.22621	1.16e-06	7e-06	4.79227	ORM1
203642_s_at	-1.13094	8.62423	-5.56674	2.8e-07	1.95e-06	6.17518	COBLL1
231496_at	-1.13061	4.80579	-3.94301	0.000161781	0.00058683	0.0445333	FCAMR
226043_at	1.13042	6.93658	6.49634	4.85e-09	5.06e-08	10.1417	GPSM1
206743_s_at	-1.12934	9.42853	-6.40722	7.22e-09	7.2e-08	9.7512	ASGR1
209449_at	1.12908	6.19688	8.22941	1.63e-12	3.93e-11	18.0107	LSM2
209644_x_at	1.12851	6.2042	5.25361	1.04e-06	6.32e-06	4.90191	CDKN2A
202161_at	1.12808	6.09432	8.71981	1.62e-13	5.02e-12	20.2931	PKN1
205480_s_at	-1.12803	10.5519	-6.92883	6.86e-10	8.69e-09	12.0615	UGP2
227804_at	1.12726	5.51452	9.65632	1.93e-15	1.06e-13	24.6673	TLCD1
203979_at	-1.12614	9.82432	-5.58986	2.54e-07	1.78e-06	6.27058	CYP27A1
202969_at	1.12578	5.37143	7.74819	1.56e-11	2.93e-10	15.7866	DYRK2
218653_at	-1.12536	8.92703	-5.16628	1.49e-06	8.71e-06	4.55352	SLC25A15
201968_s_at	-1.12423	9.94618	-8.66481	2.1e-13	6.27e-12	20.0366	PGM1
219862_s_at	1.12385	7.40468	7.13413	2.68e-10	3.74e-09	12.9854	NARF
203088_at	-1.12299	5.8721	-4.92363	3.97e-06	2.11e-05	3.60206	FBLN5
219076_s_at	-1.12179	9.34872	-6.06672	3.25e-08	2.78e-07	8.27766	PXMP2
213056_at	-1.12138	6.90742	-7.54155	4.08e-11	6.97e-10	14.8384	FRMD4B
225638_at	1.12066	7.40039	9.86943	7.07e-16	4.36e-14	25.6616	COA6
205758_at	-1.11996	5.98922	-6.3581	8.99e-09	8.74e-08	9.53678	CD8A
205733_at	1.1197	5.16079	8.78488	1.19e-13	3.84e-12	20.5967	BLM
204998_s_at	-1.11905	9.00008	-3.65856	0.000432869	0.00139782	-0.88715	ATF5
209123_at	-1.11903	9.73533	-6.54316	3.93e-09	4.19e-08	10.3476	QDPR
202366_at	-1.11845	7.22131	-8.03132	4.14e-12	9.12e-11	17.0928	ACADS
226447_at	1.11776	7.62684	8.91422	6.45e-14	2.26e-12	21.2005	ASH1L
220393_at	-1.11729	3.83727	-5.36228	6.62e-07	4.21e-06	5.33964	LGSN
202715_at	1.11714	6.45301	7.85922	9.27e-12	1.87e-10	16.2979	CAD
205107_s_at	1.11689	5.57683	9.22323	1.5e-14	6.33e-13	22.6441	EFNA4
203073_at	1.11615	6.79606	9.30999	9.93e-15	4.42e-13	23.0495	COG2
203276_at	1.11594	5.30823	6.37125	8.48e-09	8.3e-08	9.59413	LMNB1
205854_at	1.11579	6.59838	9.89415	6.29e-16	3.96e-14	25.7768	TULP3
225447_at	1.11531	5.44175	6.60602	2.96e-09	3.26e-08	10.6248	GPD2
228821_at	-1.11521	3.05299	-8.81819	1.02e-13	3.34e-12	20.7522	ST6GAL2
204579_at	1.11493	7.96508	6.12935	2.47e-08	2.16e-07	8.54636	FGFR4
212556_at	1.11376	7.153	8.21858	1.72e-12	4.1e-11	17.9604	SCRIB
226145_s_at	1.11277	4.15638	2.7322	0.00761068	0.0170012	-3.54484	FRAS1
206618_at	-1.11247	4.27043	-11.402	5.47e-19	7.36e-17	32.746	IL18R1
212828_at	1.11225	6.00627	6.74612	1.57e-09	1.84e-08	11.2458	SYNJ2
202184_s_at	1.1118	7.20347	8.19844	1.89e-12	4.47e-11	17.867	NUP133
202246_s_at	1.11155	7.99268	9.7486	1.25e-15	7.13e-14	25.0979	CDK4
209787_s_at	1.11087	7.64756	11.6045	2.15e-19	3.21e-17	33.6692	HMGN4
226572_at	1.11021	5.84395	9.59959	2.53e-15	1.33e-13	24.4024	SOCS7
242260_at	1.11006	4.82624	5.04352	2.45e-06	1.37e-05	4.06901	MATR3
224885_s_at	1.10963	10.1877	10.5035	3.59e-17	3.03e-15	28.6097	KRTCAP2
201809_s_at	-1.10812	7.33235	-6.26708	1.35e-08	1.25e-07	9.14106	ENG
1563298_at	-1.10805	4.74935	-4.47083	2.33e-05	0.00010369	1.89784	LOC101927331
213088_s_at	1.10782	7.20429	9.8821	6.66e-16	4.16e-14	25.7206	DNAJC9
225804_at	-1.10772	6.42779	-9.35432	8.05e-15	3.67e-13	23.2567	CYB5D2
213920_at	-1.10729	8.10811	-3.94702	0.000159506	0.000579254	0.0579942	CUX2
240380_at	-1.10671	5.56039	-6.63898	2.55e-09	2.86e-08	10.7705	LOC728040
212531_at	1.10622	6.46914	2.94231	0.00416959	0.0100908	-2.99642	LCN2
227084_at	1.1061	5.456	3.90265	0.000186536	0.000665805	-0.0906798	DTNA
227113_at	-1.10576	7.80161	-6.64033	2.54e-09	2.84e-08	10.7765	ADHFE1
227629_at	1.1056	6.61689	6.04172	3.63e-08	3.06e-07	8.17069	PRLR
205969_at	-1.10552	9.86078	-5.07682	2.14e-06	1.21e-05	4.19984	AADAC
221884_at	1.1054	4.74059	6.94006	6.52e-10	8.29e-09	12.1118	MECOM
202441_at	-1.10513	8.96996	-8.70126	1.77e-13	5.4e-12	20.2066	ERLIN1
44673_at	-1.10433	5.85277	-11.1788	1.54e-18	1.81e-16	31.7242	SIGLEC1
227109_at	1.10365	6.60853	9.42328	5.81e-15	2.72e-13	23.5789	CYP2R1
201128_s_at	1.10361	8.53624	8.97998	4.73e-14	1.74e-12	21.5076	ACLY
218229_s_at	1.10301	7.03061	5.75749	1.24e-07	9.34e-07	6.96787	POGK
208114_s_at	1.10181	6.95907	6.35918	8.95e-09	8.71e-08	9.54147	ISG20L2
206683_at	1.10127	3.64405	5.80993	9.93e-08	7.63e-07	7.18791	ZNF165
205221_at	-1.10092	9.99622	-4.85998	5.12e-06	2.65e-05	3.35669	HGD
203060_s_at	-1.10031	9.953	-4.84369	5.46e-06	2.8e-05	3.29419	PAPSS2
222603_at	1.10019	6.482	7.83662	1.03e-11	2.04e-10	16.1937	ERMP1
202960_s_at	-1.09957	10.0249	-7.14859	2.51e-10	3.51e-09	13.0507	MUT
202798_at	-1.09901	8.42892	-7.28807	1.32e-10	1.97e-09	13.6827	SEC24B
222427_s_at	1.0981	7.7707	11.6655	1.63e-19	2.5e-17	33.9468	LARS
222825_at	1.09802	5.6693	8.96863	4.99e-14	1.83e-12	21.4546	OTUD6B
218576_s_at	1.09765	6.74875	9.53257	3.47e-15	1.76e-13	24.0894	DUSP12
225217_s_at	1.09734	5.92425	8.90645	6.69e-14	2.33e-12	21.1642	BRPF3
201760_s_at	1.09656	8.50765	7.59499	3.18e-11	5.59e-10	15.0832	WSB2
224513_s_at	1.09615	7.04237	8.11138	2.84e-12	6.43e-11	17.4634	UBQLN4
201956_s_at	1.09609	8.65566	8.58752	3.02e-13	8.57e-12	19.6763	GNPAT
226233_at	1.09559	7.28803	9.49761	4.09e-15	2.01e-13	23.9261	B3GALNT2
210409_at	1.09415	4.47494	5.44999	4.59e-07	3.03e-06	5.6962	MLLT4-AS1
229430_at	-1.09397	4.70644	-5.41046	5.41e-07	3.52e-06	5.53515	C8orf46
201850_at	1.09344	5.32138	5.57394	2.72e-07	1.89e-06	6.20485	CAPG
212295_s_at	1.09295	5.64441	4.39459	3.11e-05	0.000134186	1.6208	SLC7A1
210215_at	-1.09279	10.6743	-5.70637	1.55e-07	1.14e-06	6.75426	TFR2
212402_at	-1.09274	7.53215	-5.91119	6.41e-08	5.1e-07	7.61526	ZC3H13
228008_at	1.09268	5.44896	4.4595	2.43e-05	0.000107767	1.85647	ARID3A
218224_at	1.09222	6.67753	5.27992	9.32e-07	5.72e-06	5.00749	PNMA1
212541_at	1.09196	7.21656	9.36877	7.52e-15	3.45e-13	23.3242	FLAD1
206155_at	-1.09151	7.89573	-5.83534	8.9e-08	6.89e-07	7.29485	ABCC2
208939_at	1.0914	7.07233	9.18462	1.8e-14	7.43e-13	22.4637	SEPHS1
209505_at	-1.09064	6.44871	-4.12782	8.34e-05	0.00032459	0.675813	NR2F1
239154_at	1.0893	4.28448	7.7778	1.36e-11	2.6e-10	15.9228	RP11-212P7.2
220122_at	1.08913	4.77978	3.68182	0.000400085	0.0013044	-0.812866	MCTP1
236548_at	-1.08898	6.31811	-3.94191	0.000162413	0.000588727	0.0408301	GIPC2
242871_at	1.08836	5.00133	3.73385	0.000335082	0.00111685	-0.645452	PAQR5
224611_s_at	1.08786	6.45928	8.00747	4.63e-12	1.01e-10	16.9825	DNAJC5
223700_at	1.08667	3.32689	6.82674	1.09e-09	1.32e-08	11.6049	MND1
227443_at	-1.08654	7.11534	-5.26766	9.8e-07	6e-06	4.95823	LURAP1L
201739_at	-1.08644	9.00052	-4.68434	1.02e-05	4.96e-05	2.68922	SGK1
217978_s_at	1.08634	8.54456	8.5693	3.29e-13	9.29e-12	19.5914	UBE2Q1
235113_at	1.08628	5.75079	7.75838	1.49e-11	2.82e-10	15.8334	LRR1
224452_s_at	1.08517	7.55494	10.6802	1.57e-17	1.44e-15	29.4277	FAM220A
209464_at	1.08495	3.85105	7.64794	2.49e-11	4.47e-10	15.326	AURKB
205364_at	-1.0843	8.96976	-5.07528	2.16e-06	1.22e-05	4.19377	ACOX2
219268_at	-1.08383	6.81456	-4.18792	6.69e-05	0.000267369	0.88532	ETNK2
1553972_a_at	-1.08324	9.44647	-4.85568	5.21e-06	2.69e-05	3.34016	CBS
218269_at	1.08319	7.42865	11.8058	8.54e-20	1.43e-17	34.5834	DROSHA
211582_x_at	-1.08277	6.13746	-8.68771	1.88e-13	5.69e-12	20.1434	LST1
204017_at	1.08236	6.63023	4.92135	4.01e-06	2.13e-05	3.59323	KDELR3
206034_at	-1.08231	5.56632	-6.14419	2.32e-08	2.04e-07	8.6102	SERPINB8
38487_at	-1.08209	7.23984	-9.04988	3.4e-14	1.3e-12	21.8342	STAB1
205863_at	-1.08149	3.905	-6.27057	1.33e-08	1.24e-07	9.1562	S100A12
229253_at	1.08134	6.1465	7.16537	2.32e-10	3.27e-09	13.1266	THEM4
214431_at	1.08034	8.07489	9.72845	1.38e-15	7.72e-14	25.0039	GMPS
230143_at	-1.08029	3.81805	-10.3399	7.73e-17	6.06e-15	27.8508	RNF165
222889_at	1.08021	4.90045	8.90468	6.75e-14	2.35e-12	21.156	DCLRE1B
206271_at	-1.07917	4.98029	-5.7732	1.16e-07	8.81e-07	7.03374	TLR3
207697_x_at	-1.07867	5.65462	-10.5184	3.35e-17	2.86e-15	28.6786	LILRB2
201170_s_at	-1.07863	9.34163	-4.90798	4.23e-06	2.23e-05	3.54155	BHLHE40
214235_at	-1.07759	11.7778	-5.98647	4.62e-08	3.79e-07	7.93501	CYP3A5
220110_s_at	-1.07717	3.93689	-12.351	7.12e-21	1.45e-18	37.0397	NXF3
204040_at	1.07571	5.11748	6.95202	6.17e-10	7.9e-09	12.1655	RNF144A
202935_s_at	1.0754	7.29307	2.8125	0.00606849	0.0139682	-3.33923	SOX9
225317_at	1.07465	6.51037	9.50759	3.9e-15	1.94e-13	23.9728	ACBD6
206140_at	-1.07456	4.1911	-4.78923	6.77e-06	3.4e-05	3.08611	LHX2
210614_at	-1.07439	5.15575	-4.66349	1.11e-05	5.33e-05	2.61098	TTPA
225297_at	1.07303	5.89136	8.06349	3.56e-12	7.93e-11	17.2416	HAUS1
212055_at	1.07281	6.58551	7.42168	7.11e-11	1.15e-09	14.2908	TPGS2
219737_s_at	-1.07279	4.45277	-5.17729	1.42e-06	8.37e-06	4.59728	PCDH9
222735_at	1.07272	6.99203	7.88094	8.38e-12	1.72e-10	16.3981	TMEM38B
235466_s_at	1.07267	6.14768	7.62799	2.73e-11	4.86e-10	15.2345	LOC102724017
218905_at	1.07267	7.82712	8.47248	5.2e-13	1.41e-11	19.1405	INTS8
213733_at	-1.07253	6.2953	-10.1716	1.7e-16	1.23e-14	27.0689	MYO1F
204880_at	-1.07238	8.00273	-7.79974	1.22e-11	2.38e-10	16.0238	MGMT
208096_s_at	1.07214	4.85064	5.468	4.25e-07	2.83e-06	5.76978	COL21A1
213479_at	1.0718	4.00864	2.78365	0.00658617	0.015004	-3.41367	NPTX2
206417_at	-1.07164	6.32849	-5.15705	1.54e-06	9e-06	4.51688	CNGA1
238681_at	1.07134	3.80816	7.45992	5.96e-11	9.81e-10	14.4653	GDPD1
237248_at	-1.07064	4.19612	-4.61196	1.35e-05	6.36e-05	2.41842	PDE11A
218735_s_at	1.07063	6.91636	9.23357	1.43e-14	6.1e-13	22.6925	ZNF544
222925_at	1.0704	5.12765	2.85649	0.00535053	0.0125451	-3.22449	DCDC2
210397_at	-1.07037	8.94344	-2.59771	0.0110104	0.0233731	-3.87789	DEFB1
227197_at	-1.07024	8.05815	-5.3223	7.82e-07	4.89e-06	5.17808	ARHGEF26
206414_s_at	1.07003	5.29909	5.94397	5.56e-08	4.49e-07	7.7543	ASAP2
209366_x_at	-1.06924	11.4661	-5.34986	6.97e-07	4.42e-06	5.28938	CYB5A
203973_s_at	-1.06919	10.4679	-7.04421	4.05e-10	5.44e-09	12.5799	CEBPD
203574_at	-1.06805	8.56946	-5.50336	3.67e-07	2.48e-06	5.91456	NFIL3
217836_s_at	1.06765	8.07817	9.11507	2.5e-14	1e-12	22.1387	YY1AP1
226455_at	1.0667	6.08803	7.88935	8.05e-12	1.67e-10	16.4368	CREB3L4
244631_at	1.06648	4.45059	5.76924	1.18e-07	8.93e-07	7.01713	LOC389834
223360_at	1.0661	4.12117	7.24848	1.58e-10	2.32e-09	13.5031	SPATC1L
209630_s_at	1.06566	7.33396	5.37693	6.23e-07	3.99e-06	5.39898	FBXW2
201892_s_at	1.06525	8.60905	7.52294	4.45e-11	7.55e-10	14.7533	IMPDH2
222712_s_at	1.06524	5.32602	3.63208	0.000473309	0.00151106	-0.971329	MUC13
212474_at	1.06447	6.70626	8.24883	1.49e-12	3.64e-11	18.1008	AVL9
201473_at	-1.06444	7.51703	-4.75996	7.6e-06	3.78e-05	2.97485	JUNB
204225_at	1.06403	4.33998	6.32144	1.06e-08	1.01e-07	9.37712	HDAC4
225933_at	1.06399	6.27747	8.71776	1.63e-13	5.06e-12	20.2836	CCDC137
226715_at	1.0632	6.23808	7.48542	5.29e-11	8.79e-10	14.5818	FOXK1
204912_at	-1.06305	6.20003	-6.14886	2.27e-08	2e-07	8.63029	IL10RA
204173_at	1.06304	7.07888	6.81708	1.14e-09	1.37e-08	11.5618	MYL6B
210054_at	1.06302	5.84556	9.8982	6.17e-16	3.91e-14	25.7957	HAUS3
212765_at	1.06245	6.99167	8.72217	1.6e-13	4.98e-12	20.3041	CAMSAP2
238058_at	1.06137	6.77035	5.84681	8.47e-08	6.6e-07	7.34321	PRR34-AS1
209381_x_at	1.06046	6.244	6.82596	1.1e-09	1.32e-08	11.6014	SF3A2
207877_s_at	1.0602	6.12264	8.99519	4.4e-14	1.63e-12	21.5787	NVL
229025_s_at	1.05984	6.67343	7.56848	3.6e-11	6.23e-10	14.9617	IMMP1L
228224_at	-1.05953	5.84766	-7.73495	1.66e-11	3.1e-10	15.7257	PRELP
201508_at	-1.05938	10.5977	-6.25933	1.39e-08	1.29e-07	9.10746	IGFBP4
204011_at	-1.05934	6.41422	-5.54064	3.13e-07	2.15e-06	6.06765	SPRY2
212371_at	1.05932	7.29933	6.96994	5.69e-10	7.36e-09	12.2459	DESI2
242541_at	-1.05902	4.98958	-6.20845	1.74e-08	1.59e-07	8.88728	ABCA9
224746_at	1.05894	7.19433	9.44446	5.26e-15	2.51e-13	23.6779	KIAA1522
227498_at	-1.05885	5.9033	-4.17754	6.95e-05	0.000276311	0.848973	SOX6
232195_at	1.0588	3.83242	4.54919	1.72e-05	7.92e-05	2.18567	GPR158
203104_at	-1.05833	7.22198	-6.66891	2.23e-09	2.53e-08	10.903	CSF1R
205820_s_at	-1.05829	13.4708	-4.50941	2.01e-05	9.07e-05	2.03916	APOC3
219345_at	1.05764	5.9049	7.5954	3.17e-11	5.58e-10	15.0851	BOLA1
202153_s_at	1.05742	6.96139	9.58252	2.74e-15	1.43e-13	24.3227	NUP62
219355_at	1.0574	4.42798	5.84922	8.38e-08	6.54e-07	7.35335	CXorf57
227791_at	-1.05681	6.0442	-9.88831	6.47e-16	4.05e-14	25.7496	SLC9A9
213093_at	1.05667	7.10747	6.05957	3.36e-08	2.86e-07	8.24704	PRKCA
228930_at	1.05558	5.54213	8.66301	2.11e-13	6.31e-12	20.0282	SCARNA15
226566_at	1.05514	6.32397	9.37963	7.15e-15	3.29e-13	23.375	TRIM11
209617_s_at	1.05456	3.71201	3.67663	0.000407186	0.00132462	-0.829464	CTNND2
203211_s_at	1.05429	5.74586	7.35034	9.89e-11	1.53e-09	13.9658	MTMR2
203302_at	1.05425	6.2765	8.03621	4.05e-12	8.93e-11	17.1154	DCK
234980_at	-1.05393	9.16171	-6.15852	2.17e-08	1.93e-07	8.67187	TMEM56
218692_at	-1.05389	7.86195	-4.00925	0.000127832	0.000474903	0.268495	SYBU
209688_s_at	1.05358	5.96058	9.74153	1.29e-15	7.33e-14	25.065	CCDC93
200710_at	-1.05331	10.2484	-7.30306	1.23e-10	1.86e-09	13.7508	ACADVL
203120_at	1.053	7.49758	6.89739	7.92e-10	9.88e-09	11.9207	TP53BP2
202862_at	-1.05265	9.48064	-7.05814	3.8e-10	5.12e-09	12.6426	FAH
229002_at	1.05195	6.52964	7.08862	3.3e-10	4.51e-09	12.78	FAM69B
201590_x_at	1.05053	10.1599	5.08515	2.07e-06	1.17e-05	4.23261	ANXA2
205670_at	1.04953	5.5099	4.61064	1.36e-05	6.39e-05	2.41353	GAL3ST1
204000_at	1.04904	6.95751	8.92155	6.23e-14	2.19e-12	21.2347	GNB5
205798_at	-1.04817	6.38673	-4.62435	1.29e-05	6.09e-05	2.46462	IL7R
223597_at	-1.04702	3.93097	-9.68231	1.71e-15	9.43e-14	24.7886	ITLN1
204263_s_at	-1.0466	7.3398	-6.64218	2.52e-09	2.82e-08	10.7847	CPT2
201729_s_at	1.04597	6.40196	6.49584	4.86e-09	5.06e-08	10.1395	KIAA0100
236027_at	1.04554	5.38018	8.80515	1.08e-13	3.52e-12	20.6913	SFR1
219863_at	-1.04551	6.10543	-5.98113	4.73e-08	3.87e-07	7.91224	HERC5
205259_at	-1.0454	6.02571	-5.83404	8.95e-08	6.92e-07	7.28939	NR3C2
213734_at	1.04503	6.76385	8.18191	2.04e-12	4.79e-11	17.7903	RFC5
214948_s_at	1.0443	6.82942	7.3646	9.26e-11	1.45e-09	14.0307	TMF1
209814_at	-1.043	7.51794	-7.46441	5.83e-11	9.63e-10	14.4858	ZNF330
206858_s_at	1.04229	4.15392	3.3701	0.00111978	0.00322844	-1.77923	HOXC6
218484_at	1.04174	5.59223	5.18022	1.4e-06	8.28e-06	4.60892	NDUFA4L2
201381_x_at	1.04161	8.39659	8.77169	1.27e-13	4.07e-12	20.5352	CACYBP
212412_at	-1.04126	9.75247	-8.31155	1.11e-12	2.79e-11	18.3921	PDLIM5
212677_s_at	1.03969	5.76636	8.28834	1.24e-12	3.08e-11	18.2843	CEP68
203625_x_at	1.03968	7.87074	6.59002	3.18e-09	3.47e-08	10.5542	SKP2
202275_at	1.03907	5.48169	5.37712	6.22e-07	3.99e-06	5.39977	G6PD
227717_at	1.0387	5.04631	5.5084	3.59e-07	2.43e-06	5.93523	ARHGEF37
226272_at	1.03867	5.13692	5.55142	2.99e-07	2.06e-06	6.11203	RCAN3
221732_at	1.03818	7.5109	9.75068	1.24e-15	7.11e-14	25.1077	CANT1
203521_s_at	1.03796	5.7256	9.58032	2.77e-15	1.44e-13	24.3124	ZNF318
225313_at	1.03761	5.32523	5.93648	5.74e-08	4.63e-07	7.72251	FAM217B
235729_at	1.0376	5.74505	5.34103	7.23e-07	4.57e-06	5.25368	ZNF514
219544_at	1.03734	4.19863	9.01109	4.08e-14	1.52e-12	21.653	BORA
218595_s_at	1.03681	7.39011	9.23718	1.4e-14	6.03e-13	22.7093	HEATR1
206263_at	-1.03674	7.16926	-5.71782	1.47e-07	1.09e-06	6.80204	FMO4
223231_at	1.03644	6.90884	8.60167	2.83e-13	8.07e-12	19.7423	TATDN1
223500_at	1.03622	4.43897	4.49625	2.11e-05	9.5e-05	1.99085	CPLX1
213134_x_at	1.0356	7.11473	6.53734	4.03e-09	4.28e-08	10.322	BTG3
225300_at	1.03541	5.99245	8.47847	5.05e-13	1.38e-11	19.1684	KNSTRN
214890_s_at	-1.03481	6.77331	-5.03713	2.52e-06	1.4e-05	4.04399	FAM149A
223592_s_at	-1.03422	6.39517	-5.16433	1.5e-06	8.78e-06	4.54577	RNF135
229724_at	-1.03413	3.94863	-3.93834	0.000164479	0.00059532	0.0288195	GABRB3
227177_at	1.03397	4.39963	6.54534	3.89e-09	4.15e-08	10.3572	CORO2A
206211_at	-1.0338	3.75262	-4.22172	5.91e-05	0.000238965	1.00401	SELE
223054_at	1.03373	8.6561	10.3745	6.57e-17	5.27e-15	28.0116	DNAJB11
223171_at	1.03364	6.16886	8.70883	1.7e-13	5.25e-12	20.2419	DYM
218757_s_at	1.03333	6.12724	8.76365	1.31e-13	4.21e-12	20.4976	UPF3B
222400_s_at	-1.03317	11.4314	-6.34389	9.58e-09	9.24e-08	9.47486	ADI1
206734_at	1.03313	6.30999	8.07743	3.34e-12	7.48e-11	17.3062	JRKL
228906_at	1.03294	3.63135	6.52205	4.32e-09	4.55e-08	10.2547	TET1
204531_s_at	1.03271	5.65391	7.84046	1.01e-11	2.01e-10	16.2114	BRCA1
228855_at	-1.03163	7.72998	-5.77206	1.17e-07	8.84e-07	7.02893	NUDT7
235931_at	1.03114	5.12016	7.02749	4.37e-10	5.82e-09	12.5046	METTL21A
219612_s_at	-1.0309	13.0215	-4.59475	1.45e-05	6.76e-05	2.35441	FGG
233737_s_at	1.03045	3.96718	2.68302	0.0087237	0.0190762	-3.66828	LOC284561
203087_s_at	1.03036	4.90624	6.66934	2.23e-09	2.52e-08	10.9049	KIF2A
222988_s_at	1.0302	8.28322	9.00201	4.26e-14	1.58e-12	21.6106	TMEM9
200608_s_at	1.02968	9.17185	8.62388	2.54e-13	7.4e-12	19.8458	RAD21
36742_at	-1.02965	7.43677	-5.74402	1.32e-07	9.82e-07	6.91152	TRIM15
221258_s_at	1.02863	3.40205	7.91322	7.2e-12	1.51e-10	16.547	KIF18A
228256_s_at	-1.02821	5.43737	-4.68639	1.01e-05	4.92e-05	2.69695	EPB41L4A
225431_x_at	1.02802	6.75203	7.30901	1.2e-10	1.81e-09	13.7779	PM20D2
225311_at	-1.0277	8.31929	-8.08194	3.27e-12	7.33e-11	17.327	IVD
226213_at	1.02739	9.88619	10.3448	7.55e-17	5.95e-15	27.8736	ERBB3
225099_at	1.02725	6.04958	8.9171	6.37e-14	2.24e-12	21.214	FBXO45
203062_s_at	1.02713	6.63302	8.61508	2.65e-13	7.64e-12	19.8048	MDC1
226463_at	1.02624	7.40715	7.2038	1.95e-10	2.8e-09	13.3006	ATP6V1C1
209015_s_at	1.02593	5.63485	7.81378	1.15e-11	2.24e-10	16.0885	DNAJB6
227609_at	-1.02587	5.55413	-5.20902	1.25e-06	7.47e-06	4.72363	EPSTI1
223363_at	1.02565	6.27182	9.18714	1.78e-14	7.35e-13	22.4755	PSMG3
222622_at	1.02549	6.73756	8.005	4.68e-12	1.02e-10	16.9711	PGP
208949_s_at	1.02545	8.65267	3.57175	0.000579204	0.00180626	-1.16137	LGALS3
38158_at	1.02353	6.50054	6.80577	1.2e-09	1.44e-08	11.5113	ESPL1
226208_at	-1.0233	7.68906	-6.38144	8.1e-09	7.98e-08	9.6386	ZSWIM6
204118_at	-1.02311	6.16006	-6.34359	9.59e-09	9.25e-08	9.47354	CD48
1552910_at	-1.02277	4.08565	-10.0073	3.69e-16	2.45e-14	26.3041	SIGLEC11
203502_at	1.0223	5.20372	6.76721	1.43e-09	1.69e-08	11.3396	BPGM
225017_at	1.02228	7.3068	9.13458	2.28e-14	9.18e-13	22.2299	CCDC14
232395_x_at	1.02219	3.0704	6.21896	1.67e-08	1.52e-07	8.9327	AGBL3
213170_at	1.02154	4.87962	4.94728	3.61e-06	1.94e-05	3.69367	GPX7
229764_at	-1.02154	4.40259	-4.9779	3.19e-06	1.74e-05	3.81268	TPRG1
202748_at	1.02152	7.89271	5.07254	2.18e-06	1.23e-05	4.18298	GBP2
225684_at	1.0215	7.80722	8.22125	1.7e-12	4.06e-11	17.9728	SKA2
227964_at	1.02135	6.7494	11.645	1.79e-19	2.7e-17	33.8536	FRMD8
206643_at	-1.02093	9.28381	-3.10218	0.00258636	0.00667392	-2.55694	HAL
225676_s_at	1.02027	6.98523	5.90674	6.53e-08	5.2e-07	7.59643	DCAF13
213330_s_at	1.01996	7.31447	8.90405	6.77e-14	2.35e-12	21.153	STIP1
205270_s_at	-1.01973	6.00023	-6.47246	5.4e-09	5.57e-08	10.0369	LCP2
201941_at	1.01972	8.45042	6.58886	3.2e-09	3.49e-08	10.549	CPD
212983_at	1.01944	6.22699	9.22479	1.49e-14	6.3e-13	22.6514	HRAS
241986_at	-1.0186	2.98311	-12.2793	9.85e-21	1.92e-18	36.7185	BMPER
227980_at	1.01752	6.71934	11.0259	3.13e-18	3.44e-16	31.0216	ZNF322
242283_at	1.01741	4.30921	7.57118	3.55e-11	6.16e-10	14.9741	DNAH14
226109_at	-1.01705	7.0003	-6.62703	2.7e-09	3e-08	10.7177	C21orf91
214375_at	-1.01666	6.3569	-4.32682	4e-05	0.000168159	1.37711	PPFIBP1
225509_at	1.01616	6.40967	6.07324	3.16e-08	2.71e-07	8.30557	SAP30L
235174_s_at	1.0158	5.27564	5.60462	2.39e-07	1.69e-06	6.33162	LINC01003
220949_s_at	1.01576	6.03032	8.11812	2.75e-12	6.25e-11	17.4946	C7orf49
212845_at	-1.0153	7.56253	-6.89836	7.88e-10	9.84e-09	11.925	SAMD4A
225469_at	-1.01528	9.21508	-6.54914	3.83e-09	4.08e-08	10.3739	LYRM5
229584_at	-1.01492	4.49767	-6.72777	1.71e-09	1.98e-08	11.1642	LRRK2
1553341_at	-1.01413	4.7905	-8.43474	6.21e-13	1.65e-11	18.9649	UROC1
204039_at	1.01407	9.62965	5.41312	5.35e-07	3.48e-06	5.54598	CEBPA
225240_s_at	1.01407	6.72685	6.4013	7.42e-09	7.37e-08	9.72533	MSI2
211767_at	1.01395	4.63987	7.26548	1.46e-10	2.16e-09	13.5802	GINS4
210944_s_at	-1.01388	6.73428	-5.85146	8.3e-08	6.49e-07	7.36281	CAPN3
220383_at	-1.01319	9.07659	-3.39586	0.00103076	0.00300339	-1.70183	ABCG5
225068_at	1.01312	7.23786	9.4477	5.18e-15	2.48e-13	23.693	KLHL12
200662_s_at	1.01306	9.72843	8.17954	2.06e-12	4.83e-11	17.7793	TOMM20
212923_s_at	-1.01294	9.15392	-6.78445	1.32e-09	1.57e-08	11.4163	PXDC1
202315_s_at	1.01291	5.99595	7.18485	2.12e-10	3.03e-09	13.2147	BCR
209711_at	-1.01228	9.30716	-6.74581	1.58e-09	1.84e-08	11.2444	SLC35D1
221584_s_at	-1.01199	6.70023	-5.14958	1.59e-06	9.24e-06	4.48724	KCNMA1
219188_s_at	-1.01181	7.04626	-5.96377	5.1e-08	4.15e-07	7.8384	MACROD1
229700_at	1.01107	3.76582	4.57773	1.55e-05	7.17e-05	2.29126	ZNF738
200872_at	1.01063	9.95497	5.00359	2.88e-06	1.58e-05	3.91281	S100A10
208824_x_at	1.01061	6.21945	10.252	1.17e-16	8.78e-15	27.4425	CDK16
204621_s_at	-1.01056	6.43838	-3.91312	0.000179786	0.000644046	-0.0556889	NR4A2
222453_at	-1.01031	6.45743	-4.91367	4.13e-06	2.19e-05	3.56352	CYBRD1
221558_s_at	1.00995	5.1252	4.03562	0.000116315	0.000436835	0.358379	LEF1
225082_at	1.00966	7.14063	10.1564	1.83e-16	1.31e-14	26.9983	CPSF3
206259_at	-1.00959	10.0551	-6.9977	5.01e-10	6.57e-09	12.3706	PROC
206130_s_at	-1.00954	10.4873	-7.61473	2.9e-11	5.14e-10	15.1736	ASGR2
226553_at	-1.00844	7.13864	-5.26384	9.96e-07	6.08e-06	4.94293	TMPRSS2
210428_s_at	1.008	7.97072	8.86892	7.99e-14	2.72e-12	20.989	HGS
214469_at	1.00746	4.12547	5.14277	1.64e-06	9.48e-06	4.46025	HIST1H2AE
230434_at	1.00743	5.27545	5.66293	1.86e-07	1.35e-06	6.57338	PHOSPHO2
227194_at	1.00725	5.57786	2.59371	0.0111299	0.0235852	-3.88758	FAM3B
205012_s_at	-1.00719	8.5357	-6.18699	1.92e-08	1.73e-07	8.79464	HAGH
214506_at	-1.00718	5.20369	-14.175	2.21e-24	9.21e-22	45.016	GPR182
202998_s_at	1.00692	5.85795	5.54242	3.11e-07	2.13e-06	6.075	LOXL2
227936_at	1.0065	5.20344	7.70306	1.92e-11	3.52e-10	15.5791	TMEM68
235306_at	-1.00639	5.58306	-4.82578	5.86e-06	2.98e-05	3.2256	GIMAP8
223461_at	1.00604	6.2219	8.6059	2.77e-13	7.93e-12	19.762	TBC1D7
209187_at	1.00571	7.15973	7.87873	8.46e-12	1.73e-10	16.3878	DR1
211423_s_at	-1.00515	9.76727	-4.31365	4.21e-05	0.000175409	1.33001	SC5D
223441_at	1.00497	7.66311	6.70735	1.88e-09	2.15e-08	11.0735	SLC17A5
219494_at	1.00486	4.96196	6.70395	1.9e-09	2.18e-08	11.0584	RAD54B
201770_at	1.00483	7.61153	11.2662	1.03e-18	1.27e-16	32.1247	SNRPA
204766_s_at	1.00471	5.24316	8.94934	5.47e-14	1.98e-12	21.3645	NUDT1
200675_at	-1.00459	10.5354	-7.56533	3.65e-11	6.32e-10	14.9473	CD81
227200_at	1.00429	7.18102	8.82399	9.89e-14	3.26e-12	20.7792	ETV3
1553956_at	1.0041	4.46806	7.88986	8.03e-12	1.66e-10	16.4392	TMEM237
1559618_at	-1.00362	5.05226	-5.69014	1.66e-07	1.21e-06	6.68659	LOC100129447
201112_s_at	1.0036	8.8486	8.25474	1.45e-12	3.55e-11	18.1283	CSE1L
206932_at	-1.00327	3.94032	-4.86574	5e-06	2.6e-05	3.37882	CH25H
218843_at	-1.00246	7.35791	-7.46114	5.92e-11	9.76e-10	14.4709	FNDC4
222581_at	1.00215	6.9439	8.07659	3.35e-12	7.5e-11	17.3023	XPR1
1558078_at	1.00177	6.13153	4.23177	5.7e-05	0.000231186	1.03941	BC041025
219105_x_at	1.00159	6.26615	7.76033	1.47e-11	2.79e-10	15.8424	ORC6
209343_at	-1.00145	6.5172	-4.09725	9.31e-05	0.000358917	0.570028	EFHD1
208319_s_at	1.00129	7.46993	6.23161	1.58e-08	1.45e-07	8.9874	RBM3
230304_at	1.00117	4.74231	6.45446	5.85e-09	5.99e-08	9.95796	CTB-31O20.2
203987_at	1.00085	4.92296	3.76282	0.000303377	0.00102299	-0.551488	FZD6
55872_at	1.00046	7.5422	5.63555	2.09e-07	1.5e-06	6.45972	ZNF512B
226893_at	1.00016	6.14662	9.18947	1.76e-14	7.29e-13	22.4864	ABL2
229097_at	0.999955	5.24988	7.31736	1.15e-10	1.75e-09	13.8158	DIAPH3
218459_at	0.999899	6.31504	5.81914	9.54e-08	7.35e-07	7.22665	TOR3A
1558250_s_at	0.999764	4.78367	7.40294	7.76e-11	1.24e-09	14.2054	RP11-350F4.2
204086_at	0.999416	3.96084	3.84342	0.000229514	0.000800342	-0.287336	PRAME
214681_at	-0.999416	7.27464	-5.59264	2.51e-07	1.77e-06	6.28207	GK
201985_at	0.99868	6.73869	7.48488	5.31e-11	8.81e-10	14.5793	KIAA0196
212832_s_at	0.998573	6.58073	11.857	6.75e-20	1.15e-17	34.8157	CKAP5
200990_at	0.998221	8.43791	7.32878	1.09e-10	1.67e-09	13.8678	TRIM28
1556168_s_at	-0.997831	4.13534	-5.15497	1.56e-06	9.07e-06	4.50862	MROH2A
204993_at	0.997751	5.39321	6.93642	6.63e-10	8.42e-09	12.0955	GNAZ
224523_s_at	0.997063	6.49043	8.43068	6.33e-13	1.68e-11	18.946	CMSS1
210762_s_at	-0.996964	8.17651	-6.26361	1.37e-08	1.27e-07	9.12602	DLC1
203638_s_at	-0.996948	7.72972	-2.84934	0.00546158	0.0127694	-3.24323	FGFR2
203881_s_at	-0.996812	7.88956	-4.68487	1.02e-05	4.95e-05	2.69124	DMD
221449_s_at	-0.99532	7.91107	-6.61063	2.9e-09	3.2e-08	10.6452	ITFG1
202708_s_at	0.995283	6.02692	4.57267	1.58e-05	7.3e-05	2.27249	HIST2H2BE
221520_s_at	0.994607	5.50615	8.01698	4.43e-12	9.72e-11	17.0264	CDCA8
225427_s_at	0.994454	8.95984	7.98382	5.17e-12	1.12e-10	16.8731	APOA1BP
235346_at	0.994275	5.73361	6.90832	7.53e-10	9.46e-09	11.9696	FUNDC1
230740_at	-0.994168	5.8818	-10.1147	2.23e-16	1.55e-14	26.804	EHD3
201797_s_at	0.992606	6.44146	6.85994	9.39e-10	1.16e-08	11.7532	VARS
209122_at	-0.992217	10.5559	-4.61887	1.32e-05	6.21e-05	2.44417	PLIN2
202737_s_at	0.991987	7.98208	10.3809	6.38e-17	5.15e-15	28.041	LSM4
212713_at	-0.991527	4.94991	-6.24434	1.49e-08	1.38e-07	9.04251	MFAP4
203411_s_at	0.991247	8.66216	6.85213	9.73e-10	1.19e-08	11.7183	LMNA
203708_at	-0.991138	5.73838	-4.41897	2.83e-05	0.000123876	1.70906	PDE4B
209993_at	-0.99096	7.15735	-3.10192	0.0025884	0.00667682	-2.55767	ABCB1
226032_at	0.990883	7.55089	8.23414	1.6e-12	3.86e-11	18.0326	CASP2
225501_at	0.990391	7.04486	10.7274	1.26e-17	1.18e-15	29.6458	PHF6
218412_s_at	0.989954	6.4318	9.49457	4.15e-15	2.04e-13	23.9119	GTF2IRD1
200982_s_at	-0.988384	7.73057	-6.46096	5.68e-09	5.83e-08	9.98644	ANXA6
226267_at	-0.988089	5.46576	-7.814	1.15e-11	2.24e-10	16.0895	JDP2
225570_at	0.987648	5.91637	7.42988	6.85e-11	1.11e-09	14.3282	SLC41A1
200826_at	0.987381	9.99014	10.7594	1.08e-17	1.03e-15	29.7935	SNRPD2
221563_at	-0.986778	7.52977	-4.43138	2.7e-05	0.000118678	1.75409	DUSP10
217707_x_at	-0.986732	7.24973	-5.57525	2.71e-07	1.88e-06	6.21026	SMARCA2
241937_s_at	0.986604	5.46835	7.10141	3.11e-10	4.28e-09	12.8377	WDR4
203722_at	-0.986099	8.68354	-6.15302	2.23e-08	1.97e-07	8.64822	ALDH4A1
1566558_x_at	0.985787	6.11291	5.75917	1.23e-07	9.28e-07	6.97492	BAIAP2-AS1
222500_at	0.985715	6.54377	7.22897	1.73e-10	2.51e-09	13.4146	PPIL1
201626_at	-0.98514	10.5031	-3.7988	0.000267965	0.000916713	-0.434051	INSIG1
213253_at	0.98467	5.78372	9.45521	5e-15	2.4e-13	23.7281	SMC2
235532_at	0.983992	5.29625	6.80901	1.18e-09	1.42e-08	11.5258	RP11-226L15.5
209306_s_at	0.983654	5.84304	7.31153	1.18e-10	1.8e-09	13.7893	SWAP70
224812_at	-0.983518	8.44358	-6.33729	9.86e-09	9.49e-08	9.44613	HIBADH
223170_at	0.983501	7.64746	5.238	1.11e-06	6.7e-06	4.8394	TMEM98
226888_at	0.983414	5.47076	8.69416	1.83e-13	5.56e-12	20.1735	CSNK1G1
206052_s_at	0.983253	7.44969	7.71074	1.86e-11	3.41e-10	15.6144	SLBP
233540_s_at	0.983209	6.99603	5.29666	8.69e-07	5.38e-06	5.07479	CDK5RAP2
208148_at	0.982521	3.30402	3.10348	0.00257614	0.00664834	-2.55328	MYH4
203840_at	0.982425	4.76093	7.35841	9.53e-11	1.48e-09	14.0026	BLZF1
226992_at	-0.982205	5.0816	-5.54565	3.07e-07	2.11e-06	6.0883	NOSTRIN
203786_s_at	-0.981679	8.28725	-5.25343	1.04e-06	6.32e-06	4.9012	TPD52L1
1554708_s_at	-0.98122	4.60074	-9.606	2.45e-15	1.3e-13	24.4323	SPATA6L
211798_x_at	-0.980643	5.68038	-5.52572	3.34e-07	2.28e-06	6.00631	IGLJ3
202554_s_at	0.980486	7.41016	4.31763	4.14e-05	0.000173326	1.34422	GSTM3
217757_at	-0.980379	11.8868	-4.68293	1.03e-05	4.98e-05	2.68395	A2M
223509_at	-0.980243	5.27161	-3.6372	0.000465225	0.00148832	-0.955097	CLDN2
212240_s_at	-0.980111	9.0964	-4.66022	1.12e-05	5.38e-05	2.5987	PIK3R1
219212_at	0.979928	6.70765	8.29986	1.17e-12	2.93e-11	18.3378	HSPA14
231947_at	-0.979849	5.09467	-7.59975	3.11e-11	5.49e-10	15.105	MYCT1
226320_at	0.979668	5.94001	6.96367	5.85e-10	7.53e-09	12.2178	ALYREF
227598_at	0.978815	6.19208	7.89774	7.74e-12	1.61e-10	16.4755	ZBED6CL
222997_s_at	0.97843	9.2651	9.53202	3.48e-15	1.76e-13	24.0869	MRPS21
229019_at	-0.978248	6.40317	-3.64433	0.000454182	0.00145903	-0.932459	ZNF385B
222605_at	0.978132	7.09402	6.98083	5.41e-10	7.04e-09	12.2948	RCOR3
222653_at	-0.977404	8.23435	-6.71713	1.79e-09	2.07e-08	11.1169	PNPO
200750_s_at	0.977375	9.11228	6.53314	4.11e-09	4.35e-08	10.3035	RAN
203159_at	0.977202	6.97966	5.10606	1.9e-06	1.09e-05	4.31509	GLS
211224_s_at	-0.977096	5.30849	-3.81672	0.00025184	0.000868268	-0.375284	ABCB11
242515_x_at	0.976697	5.99747	11.4005	5.51e-19	7.37e-17	32.7391	AKIP1
224632_at	0.976035	7.51289	5.75704	1.25e-07	9.35e-07	6.96598	GPATCH4
227801_at	0.975963	3.35281	5.20806	1.25e-06	7.49e-06	4.7198	TRIM59
226586_at	0.97585	4.3599	7.49583	5.04e-11	8.45e-10	14.6294	ANKS6
223445_at	0.975424	5.77184	7.3968	7.98e-11	1.27e-09	14.1774	DTNBP1
202157_s_at	-0.975412	6.80744	-5.97371	4.88e-08	3.99e-07	7.8807	CELF2
209572_s_at	0.97535	6.49474	8.31812	1.08e-12	2.71e-11	18.4226	EED
218704_at	0.974806	6.23722	5.0903	2.03e-06	1.15e-05	4.25292	RNF43
208018_s_at	-0.974492	5.33235	-5.73672	1.36e-07	1.01e-06	6.881	HCK
218251_at	0.974344	7.40878	5.62842	2.16e-07	1.54e-06	6.43016	MID1IP1
203542_s_at	-0.974273	8.21035	-5.15823	1.54e-06	8.97e-06	4.52154	KLF9
225726_s_at	0.974019	5.69258	5.46581	4.29e-07	2.85e-06	5.76083	PLEKHH1
219061_s_at	0.973453	6.97713	7.36777	9.13e-11	1.43e-09	14.0451	LAGE3
204135_at	-0.973424	5.62094	-4.90358	4.3e-06	2.27e-05	3.52458	FILIP1L
238549_at	0.973059	7.94132	5.0365	2.52e-06	1.4e-05	4.04153	CBFA2T2
50374_at	0.972783	7.08184	8.3744	8.25e-13	2.12e-11	18.6842	OXLD1
212168_at	0.972747	6.56534	7.29865	1.26e-10	1.89e-09	13.7308	RBM12
225911_at	0.972245	4.79077	4.3189	4.12e-05	0.000172603	1.34878	NPNT
236313_at	0.972231	4.09303	4.96795	3.33e-06	1.8e-05	3.77396	CDKN2B
202304_at	-0.971477	8.16476	-5.38402	6.05e-07	3.89e-06	5.42775	FNDC3A
209933_s_at	-0.971474	6.68836	-6.85766	9.49e-10	1.17e-08	11.743	CD300A
225252_at	0.971388	7.77525	5.52811	3.3e-07	2.26e-06	6.01616	SRXN1
225827_at	0.971141	6.4315	3.66767	0.00041974	0.00136029	-0.858107	AGO2
200884_at	0.971048	5.40371	4.82436	5.9e-06	3e-05	3.22018	CKB
222717_at	-0.97032	5.47906	-3.88817	0.000196271	0.000697104	-0.138957	SDPR
226800_at	0.969925	3.63689	7.4351	6.68e-11	1.09e-09	14.352	EFCAB7
226594_at	-0.969912	9.90381	-4.94522	3.64e-06	1.95e-05	3.68569	ENTPD5
226128_at	0.969831	7.7763	8.61553	2.65e-13	7.64e-12	19.8069	BROX
226179_at	-0.969691	6.41908	-6.39328	7.69e-09	7.62e-08	9.69028	SLC25A37
235542_at	0.96967	5.91465	6.03327	3.77e-08	3.16e-07	8.13462	TET3
204603_at	0.96938	4.89863	7.77851	1.35e-11	2.6e-10	15.9261	EXO1
220617_s_at	0.96892	5.47848	6.50716	4.62e-09	4.84e-08	10.1892	ZNF532
239065_at	-0.968893	7.53671	-6.83396	1.06e-09	1.28e-08	11.6371	DNAJC22
205296_at	0.968735	3.60942	8.24438	1.52e-12	3.7e-11	18.0802	RBL1
203410_at	0.968377	5.22095	9.60596	2.45e-15	1.3e-13	24.4322	AP3M2
223502_s_at	-0.968155	6.80714	-4.93546	3.79e-06	2.02e-05	3.64785	TNFSF13B
218263_s_at	0.968097	7.00188	10.766	1.05e-17	1.01e-15	29.8239	ZBED5
238841_at	0.96809	4.74382	6.72276	1.75e-09	2.02e-08	11.1419	PTPDC1
203702_s_at	0.968067	5.48756	5.17285	1.45e-06	8.51e-06	4.57961	TTLL4
204905_s_at	0.967914	6.70337	6.22384	1.63e-08	1.49e-07	8.9538	EEF1E1
226763_at	0.967747	7.26221	5.88577	7.15e-08	5.66e-07	7.50769	SESTD1
1558943_x_at	0.967293	5.64076	7.83928	1.02e-11	2.02e-10	16.206	ZNF765
208791_at	-0.967254	12.2657	-5.29021	8.93e-07	5.51e-06	5.04881	CLU
219377_at	-0.966818	6.46957	-5.55	3.01e-07	2.07e-06	6.10617	GAREM
229232_at	0.966544	5.02649	10.2687	1.08e-16	8.23e-15	27.52	LRRC57
207809_s_at	0.96627	7.87739	8.04416	3.9e-12	8.63e-11	17.1522	ATP6AP1
202916_s_at	0.966013	7.04447	9.10075	2.67e-14	1.06e-12	22.0718	FAM20B
227162_at	0.965907	4.07133	7.67644	2.18e-11	3.95e-10	15.4568	ZBTB26
221203_s_at	0.965755	5.89815	10.1897	1.56e-16	1.14e-14	27.1532	YEATS2
1559315_s_at	-0.965732	4.19999	-8.64446	2.31e-13	6.84e-12	19.9417	SOCS2-AS1
212098_at	0.965625	6.85891	7.84053	1.01e-11	2.01e-10	16.2117	MGAT5
231851_at	0.965569	3.4968	5.46605	4.29e-07	2.85e-06	5.76177	RAVER2
201795_at	0.965086	9.67142	8.37892	8.08e-13	2.09e-11	18.7053	LBR
203153_at	-0.964941	7.39607	-3.19218	0.00196231	0.00525783	-2.30136	IFIT1
222838_at	-0.964903	4.71803	-5.80273	1.02e-07	7.84e-07	7.15767	SLAMF7
211750_x_at	0.963947	11.0818	6.87886	8.61e-10	1.07e-08	11.8378	TUBA1C
224663_s_at	-0.963726	8.62703	-5.48656	3.93e-07	2.64e-06	5.8457	CFL2
223361_at	-0.963059	6.25019	-3.76146	0.000304798	0.00102714	-0.555908	ABRACL
201137_s_at	-0.962558	9.42602	-4.70304	9.5e-06	4.63e-05	2.75963	HLA-DPB1
204126_s_at	0.962326	4.84014	7.73229	1.68e-11	3.13e-10	15.7134	CDC45
229860_x_at	0.96215	6.75758	4.99771	2.95e-06	1.62e-05	3.88985	C4orf48
227012_at	0.961592	5.6518	9.34018	8.61e-15	3.89e-13	23.1906	SLC25A40
212553_at	0.961283	8.20638	9.19081	1.74e-14	7.25e-13	22.4927	RPRD2
205000_at	-0.961153	7.02952	-2.17448	0.0323686	0.0591412	-4.83022	DDX3Y
212730_at	0.961102	6.15093	6.11918	2.59e-08	2.25e-07	8.50264	SYNM
225004_at	0.961008	5.99565	9.57755	2.8e-15	1.45e-13	24.2995	TMEM101
226456_at	0.959808	5.36047	6.33487	9.97e-09	9.58e-08	9.43557	RMI2
220139_at	-0.959667	4.82048	-4.87705	4.78e-06	2.49e-05	3.4223	DNMT3L
219147_s_at	-0.959617	8.13427	-6.57501	3.41e-09	3.67e-08	10.4879	NMRK1
202381_at	0.959327	6.8768	4.53819	1.8e-05	8.21e-05	2.14507	ADAM9
1554572_a_at	0.959255	6.40201	7.41654	7.28e-11	1.17e-09	14.2674	SUV39H2
216834_at	-0.95913	8.26901	-3.77361	0.000292316	0.000989541	-0.516357	RGS1
212949_at	0.95912	4.75991	7.58261	3.37e-11	5.87e-10	15.0264	NCAPH
225257_at	0.9588	6.34084	9.9632	4.55e-16	2.95e-14	26.0986	CCDC97
226004_at	0.958756	5.58053	6.48329	5.14e-09	5.32e-08	10.0844	CABLES2
204232_at	-0.957828	7.13842	-4.33129	3.94e-05	0.000165761	1.3931	FCER1G
227568_at	0.95755	5.1338	7.80796	1.18e-11	2.3e-10	16.0617	HECTD2
226881_at	0.957126	5.95071	10.039	3.18e-16	2.17e-14	26.4518	GRPEL2
212799_at	0.957015	6.0006	8.42411	6.53e-13	1.72e-11	18.9154	STX6
234295_at	0.956903	5.61306	8.1327	2.57e-12	5.88e-11	17.5622	DBR1
213247_at	-0.95677	5.0669	-7.93535	6.49e-12	1.38e-10	16.6492	SVEP1
209515_s_at	-0.956486	7.98202	-6.0399	3.66e-08	3.08e-07	8.16293	RAB27A
221984_s_at	0.956478	8.37455	8.61549	2.65e-13	7.64e-12	19.8067	FAM134A
218915_at	0.956461	6.3967	9.83815	8.2e-16	4.94e-14	25.5157	NF2
212709_at	0.95623	5.47579	7.23046	1.72e-10	2.5e-09	13.4214	NUP160
226536_at	0.95615	7.31137	9.45459	5.01e-15	2.4e-13	23.7252	NSMCE2
211026_s_at	-0.956041	8.37477	-4.44192	2.6e-05	0.000114541	1.79244	MGLL
203608_at	-0.955229	9.35352	-5.79719	1.05e-07	8.02e-07	7.13438	ALDH5A1
223649_s_at	0.955181	7.20986	6.78762	1.3e-09	1.55e-08	11.4305	SLC25A39
206325_at	-0.955101	10.5609	-4.40749	2.96e-05	0.000128765	1.66747	SERPINA6
201397_at	-0.954846	7.44957	-5.1843	1.38e-06	8.16e-06	4.62515	PHGDH
211028_s_at	-0.954371	9.00539	-4.99009	3.04e-06	1.66e-05	3.86015	KHK
229693_at	-0.953954	7.61943	-5.38293	6.07e-07	3.9e-06	5.42332	TMEM220
212282_at	0.953576	9.61877	6.41282	7.04e-09	7.05e-08	9.77567	TMEM97
214156_at	-0.953363	7.19449	-2.92354	0.00440517	0.0105887	-3.04678	MYRIP
227711_at	0.953353	4.16386	2.77882	0.00667659	0.015176	-3.42606	GTSF1
226625_at	-0.953039	7.59568	-4.55399	1.69e-05	7.79e-05	2.2034	TGFBR3
1559213_at	0.952849	3.3035	2.46066	0.0158332	0.0319601	-4.20243	LINC01419
202112_at	0.952777	7.30971	4.12889	8.3e-05	0.000323451	0.679509	VWF
206002_at	0.952617	4.38819	3.66194	0.000427958	0.00138382	-0.876391	GPR64
201131_s_at	-0.952083	9.10736	-4.35367	3.62e-05	0.000153729	1.47336	CDH1
203557_s_at	-0.951705	8.79077	-6.11284	2.66e-08	2.31e-07	8.47541	PCBD1
212357_at	0.951167	6.10678	7.88117	8.37e-12	1.72e-10	16.3991	FAM168A
238653_at	0.951026	5.51647	7.38149	8.57e-11	1.35e-09	14.1077	LRIG2
222673_x_at	0.950742	6.86579	7.88684	8.15e-12	1.68e-10	16.4253	FAM122B
225472_at	0.950181	7.82357	7.83838	1.02e-11	2.02e-10	16.2018	GPANK1
217286_s_at	0.949968	7.45018	8.91523	6.42e-14	2.25e-12	21.2052	NDRG3
225710_at	-0.949819	6.57206	-4.61195	1.35e-05	6.36e-05	2.41838	GNB4
203774_at	0.949748	7.3709	8.1762	2.1e-12	4.89e-11	17.7638	MTR
204972_at	-0.949116	5.43394	-5.20034	1.29e-06	7.69e-06	4.68904	OAS2
224217_s_at	0.948101	7.84116	8.55477	3.52e-13	9.9e-12	19.5237	FAF1
228617_at	-0.947978	7.64508	-5.42722	5.05e-07	3.3e-06	5.60335	XAF1
218370_s_at	0.947819	5.70483	7.05817	3.8e-10	5.12e-09	12.6427	S100PBP
208999_at	0.94775	6.63967	9.11333	2.52e-14	1.01e-12	22.1306	SEPT8
204070_at	-0.947593	7.349	-4.39014	3.16e-05	0.000136184	1.60471	RARRES3
202251_at	0.947517	7.04263	6.96374	5.85e-10	7.53e-09	12.2181	PRPF3
202041_s_at	0.94747	7.67094	8.13601	2.53e-12	5.81e-11	17.5775	FIBP
200723_s_at	0.947265	8.36247	6.23009	1.59e-08	1.46e-07	8.98086	CAPRIN1
212287_at	0.946818	8.73744	12.5417	3e-21	6.92e-19	37.8918	SUZ12
231895_at	0.946603	3.64724	9.57652	2.82e-15	1.45e-13	24.2947	SASS6
239345_at	-0.946321	5.44239	-6.86407	9.21e-10	1.14e-08	11.7716	SLC19A3
213526_s_at	0.946136	5.95404	7.66765	2.27e-11	4.11e-10	15.4164	LIN37
201042_at	-0.946045	7.92587	-5.06677	2.23e-06	1.25e-05	4.16032	TGM2
235278_at	0.945546	4.59548	3.96534	0.00014947	0.000546753	0.119756	MACROD2
223245_at	0.945284	6.12256	8.34894	9.3e-13	2.37e-11	18.5659	STRBP
209840_s_at	-0.945018	4.09785	-6.27439	1.3e-08	1.22e-07	9.17278	LRRN3
218689_at	0.94494	6.16843	9.98072	4.19e-16	2.75e-14	26.1802	FANCF
227407_at	-0.94489	8.23203	-6.45826	5.75e-09	5.89e-08	9.97459	TAPT1
219030_at	0.944884	7.09115	7.38022	8.62e-11	1.36e-09	14.1019	TPRKB
228621_at	-0.944831	8.57272	-3.03952	0.00312499	0.00787429	-2.73144	HFE2
221636_s_at	-0.94473	9.27039	-6.55999	3.64e-09	3.9e-08	10.4217	MARC2
210199_at	-0.944565	5.63371	-4.68879	1e-05	4.88e-05	2.70599	CRYAA
241694_at	-0.944185	4.555	-5.5467	3.05e-07	2.1e-06	6.09259	PKHD1
202846_s_at	0.943009	7.69585	8.43329	6.25e-13	1.66e-11	18.9581	PIGC
201061_s_at	-0.942789	10.2465	-5.4227	5.14e-07	3.36e-06	5.58493	STOM
203654_s_at	0.942612	6.60187	9.95086	4.82e-16	3.11e-14	26.0411	COIL
212899_at	0.942405	6.68792	6.46322	5.62e-09	5.79e-08	9.99635	CDK19
218399_s_at	0.941828	5.88362	9.51105	3.84e-15	1.92e-13	23.9889	CDCA4
213939_s_at	-0.941505	6.97176	-5.16872	1.47e-06	8.64e-06	4.5632	RUFY3
1568629_s_at	0.941235	7.81344	7.88348	8.28e-12	1.7e-10	16.4098	PIK3R2
209085_x_at	0.941148	7.29039	7.79267	1.27e-11	2.45e-10	15.9912	RFC1
219140_s_at	-0.940647	13.0055	-6.28712	1.23e-08	1.16e-07	9.22799	RBP4
203761_at	-0.940216	6.40587	-5.95332	5.34e-08	4.32e-07	7.79401	SLA
212811_x_at	0.940148	6.61728	6.63883	2.56e-09	2.86e-08	10.7699	SLC1A4
220865_s_at	0.939915	5.67346	5.72265	1.44e-07	1.07e-06	6.82219	PDSS1
219294_at	0.939768	3.53663	8.1051	2.93e-12	6.61e-11	17.4343	CENPQ
226546_at	0.939664	4.76886	7.67583	2.18e-11	3.96e-10	15.454	LOC100506844
228468_at	0.939388	4.29172	7.457	6.04e-11	9.94e-10	14.452	MASTL
212865_s_at	-0.939133	5.17904	-4.99708	2.96e-06	1.62e-05	3.88742	COL14A1
201540_at	-0.938943	8.09152	-5.68768	1.68e-07	1.22e-06	6.67635	FHL1
224579_at	0.938672	7.14956	2.69737	0.00838435	0.0184291	-3.63243	SLC38A1
228868_x_at	0.938547	5.47788	6.63315	2.62e-09	2.92e-08	10.7447	CDT1
225050_at	0.938306	6.04075	8.41424	6.84e-13	1.8e-11	18.8695	ZNF512
226115_at	0.938276	6.61816	6.92335	7.03e-10	8.88e-09	12.0369	AHCTF1
225929_s_at	0.937909	7.96401	5.19452	1.32e-06	7.86e-06	4.66583	RNF213
202934_at	0.937402	5.60152	3.28435	0.00147105	0.00409193	-2.03363	HK2
202908_at	0.937291	6.62444	6.59647	3.09e-09	3.38e-08	10.5827	WFS1
219991_at	-0.937221	5.76828	-6.62298	2.75e-09	3.05e-08	10.6998	SLC2A9
207907_at	-0.936842	6.8031	-3.29317	0.00143065	0.00399649	-2.0077	TNFSF14
211623_s_at	0.935935	8.76285	7.84122	1.01e-11	2e-10	16.2149	FBL
230918_at	0.935423	5.83353	5.71884	1.47e-07	1.08e-06	6.80628	GALK2
219293_s_at	0.934318	9.26291	9.0057	4.19e-14	1.56e-12	21.6278	OLA1
206771_at	0.934018	4.1111	4.00752	0.000128621	0.000477259	0.262643	UPK3A
234997_x_at	0.933933	5.86942	7.02852	4.35e-10	5.8e-09	12.5092	RP11-488L18.10
1559964_at	0.933931	4.88683	4.54169	1.77e-05	8.12e-05	2.15799	FLJ38717
228031_at	-0.93381	7.38391	-5.5136	3.51e-07	2.38e-06	5.95656	TTPAL
230200_at	-0.933763	7.66225	-6.34208	9.65e-09	9.31e-08	9.46697	NSUN6
219959_at	-0.933724	7.59148	-4.10662	9e-05	0.000348271	0.602398	MOCOS
224478_s_at	0.933321	6.00486	9.31224	9.83e-15	4.38e-13	23.0601	C7orf50
239481_at	0.933317	3.90625	2.84412	0.00554414	0.0129262	-3.25691	FAM133A
226925_at	0.933192	6.3142	5.15862	1.53e-06	8.96e-06	4.5231	PXYLP1
224655_at	-0.933079	10.38	-6.05474	3.43e-08	2.91e-07	8.22639	AK3
223349_s_at	-0.933079	7.83612	-4.29938	4.44e-05	0.000184275	1.27911	BOK
205291_at	-0.932967	5.91715	-9.06955	3.1e-14	1.2e-12	21.9261	IL2RB
206138_s_at	0.932938	8.19891	7.88828	8.09e-12	1.67e-10	16.4319	PI4KB
218872_at	0.932689	5.48725	3.19387	0.00195201	0.00523389	-2.29648	TESC
227446_s_at	-0.932516	6.69728	-5.58456	2.6e-07	1.82e-06	6.24872	DHRS4-AS1
214264_s_at	0.932452	5.17055	6.62054	2.78e-09	3.08e-08	10.689	EFCAB11
228240_at	0.931681	5.45146	7.27384	1.41e-10	2.08e-09	13.6181	AGAP1
226364_at	0.931646	5.8405	6.14974	2.26e-08	2e-07	8.63408	HIP1
201074_at	0.931216	8.10197	10.1362	2.01e-16	1.42e-14	26.9042	SMARCC1
1557458_s_at	-0.931198	7.23231	-4.83898	5.56e-06	2.85e-05	3.27612	SHB
225649_s_at	0.931112	8.28869	6.86097	9.34e-10	1.15e-08	11.7578	STK35
223207_x_at	0.929963	8.56695	6.4066	7.24e-09	7.21e-08	9.74847	PHPT1
202502_at	-0.92958	9.86351	-5.15405	1.56e-06	9.1e-06	4.50496	ACADM
203544_s_at	0.929524	6.44285	9.78029	1.08e-15	6.22e-14	25.2458	STAM
205395_s_at	0.929424	5.13693	8.182	2.04e-12	4.79e-11	17.7907	MRE11A
227291_s_at	0.928488	8.5145	6.97171	5.64e-10	7.3e-09	12.2538	BOLA3
207030_s_at	0.928407	8.07716	3.24415	0.00166912	0.00456432	-2.15112	CSRP2
200064_at	0.928267	10.641	8.0032	4.72e-12	1.03e-10	16.9627	HSP90AB1
202447_at	-0.928104	10.1823	-6.99807	5e-10	6.57e-09	12.3723	DECR1
218061_at	0.927878	9.09437	9.80704	9.49e-16	5.62e-14	25.3706	MEA1
226299_at	0.927607	5.00083	7.2916	1.3e-10	1.94e-09	13.6988	PKN3
224650_at	0.927504	7.81959	3.84465	0.000228529	0.000797421	-0.28326	MAL2
235767_x_at	0.927328	7.15408	8.18075	2.05e-12	4.81e-11	17.7849	PHAX
223319_at	-0.926576	6.99629	-6.51018	4.56e-09	4.77e-08	10.2025	GPHN
221766_s_at	-0.92645	8.31744	-5.07708	2.14e-06	1.21e-05	4.20084	FAM46A
205777_at	0.92627	5.22939	5.03539	2.53e-06	1.41e-05	4.03717	DUSP9
226569_s_at	0.92601	4.71331	6.53653	4.05e-09	4.29e-08	10.3184	CHTF18
226839_at	0.925006	6.08797	9.19504	1.71e-14	7.16e-13	22.5124	NR2C2AP
208815_x_at	0.924562	9.02134	10.3588	7.07e-17	5.63e-15	27.9385	HSPA4
202911_at	0.924283	7.88545	8.65072	2.24e-13	6.65e-12	19.9709	MSH6
204933_s_at	-0.924057	4.13842	-4.17775	6.95e-05	0.000276197	0.849717	TNFRSF11B
213435_at	0.923795	5.61568	5.09891	1.96e-06	1.12e-05	4.28687	SATB2
223331_s_at	0.923699	6.12431	8.46046	5.5e-13	1.48e-11	19.0846	DDX20
227527_at	0.923399	7.32251	6.97854	5.47e-10	7.1e-09	12.2845	KMT2D
235947_at	0.923286	3.14015	4.73045	8.54e-06	4.19e-05	2.86307	LOC101930067
230624_at	-0.922714	5.4084	-4.36819	3.43e-05	0.000146583	1.52559	SLC25A27
228384_s_at	-0.922702	6.19672	-4.98228	3.14e-06	1.71e-05	3.82971	PYROXD2
221698_s_at	-0.922523	5.82939	-5.36391	6.57e-07	4.19e-06	5.34625	CLEC7A
204331_s_at	0.922425	7.28122	5.56801	2.79e-07	1.94e-06	6.18042	MRPS12
224365_s_at	0.922419	4.03411	6.95259	6.15e-10	7.88e-09	12.168	TIGD7
226589_at	-0.92219	7.38872	-6.02379	3.93e-08	3.28e-07	8.09412	TMEM192
200934_at	0.922085	8.6193	9.07809	2.97e-14	1.16e-12	21.9659	DEK
209967_s_at	-0.92178	7.40381	-6.18656	1.92e-08	1.73e-07	8.79275	CREM
51228_at	0.920514	5.01838	5.03075	2.58e-06	1.43e-05	4.019	RBM12B
228320_x_at	0.920398	5.00835	6.34717	9.44e-09	9.13e-08	9.48913	CCDC64
1558411_at	0.919621	3.22974	4.26156	5.1e-05	0.000209476	1.14473	EGFEM1P
201201_at	0.919496	10.2629	5.13224	1.71e-06	9.85e-06	4.41854	CSTB
203738_at	0.919206	6.92776	8.79214	1.15e-13	3.74e-12	20.6306	C5orf22
229638_at	0.919098	4.69756	3.26585	0.00155927	0.00429703	-2.08783	IRX3
225356_at	0.918848	7.99154	8.05142	3.77e-12	8.38e-11	17.1858	SFT2D2
228116_at	0.918846	5.76216	5.07947	2.12e-06	1.2e-05	4.21024	LL22NC03-N14H11.1
219818_s_at	0.91877	6.11305	7.89902	7.7e-12	1.6e-10	16.4815	GPATCH1
219644_at	0.918441	4.81294	9.21585	1.55e-14	6.53e-13	22.6097	CEP83
209959_at	-0.918295	5.42941	-6.38034	8.14e-09	8.01e-08	9.63377	NR4A3
222250_s_at	0.918082	6.37536	6.79142	1.28e-09	1.53e-08	11.4474	INTS7
229742_at	0.917923	7.4937	9.27062	1.2e-14	5.21e-13	22.8656	C15orf61
228988_at	0.917854	3.53371	3.00107	0.00350522	0.00869877	-2.83709	ZNF711
202289_s_at	0.917402	6.48074	6.58358	3.28e-09	3.56e-08	10.5257	TACC2
202187_s_at	0.917185	8.62658	8.26803	1.36e-12	3.36e-11	18.1899	PPP2R5A
205488_at	-0.917076	5.00267	-5.22736	1.16e-06	6.97e-06	4.79689	GZMA
201379_s_at	0.916609	7.21348	8.30415	1.15e-12	2.88e-11	18.3577	TPD52L2
227337_at	-0.916503	5.92972	-3.96974	0.000147154	0.000538827	0.134603	ANKRD37
239270_at	-0.915822	4.46239	-5.68464	1.7e-07	1.24e-06	6.66369	PLCXD3
228280_at	0.915581	5.24433	3.6511	0.000443924	0.00142883	-0.910926	ZC3HAV1L
201839_s_at	0.91483	6.02758	1.71143	0.0905459	0.141286	-5.69651	EPCAM
220948_s_at	0.914546	8.42412	5.61293	2.31e-07	1.63e-06	6.366	ATP1A1
205260_s_at	0.914524	5.07929	7.43283	6.75e-11	1.1e-09	14.3417	ACYP1
225903_at	0.91444	6.34444	8.4947	4.68e-13	1.28e-11	19.244	PIGU
233030_at	-0.914381	8.84264	-5.14866	1.6e-06	9.27e-06	4.48361	PNPLA3
204391_x_at	0.91426	8.00014	6.88206	8.49e-10	1.05e-08	11.8521	TRIM24
218988_at	0.914244	7.04668	10.2533	1.16e-16	8.76e-15	27.4486	SLC35E3
205249_at	-0.914136	4.96127	-4.75594	7.72e-06	3.83e-05	2.95961	EGR2
217640_x_at	0.913976	3.1612	6.47273	5.39e-09	5.57e-08	10.0381	SKA1
205328_at	-0.913954	4.101	-5.16864	1.47e-06	8.64e-06	4.56288	CLDN10
201471_s_at	0.913902	9.96566	4.93585	3.78e-06	2.02e-05	3.64934	SQSTM1
228680_at	0.913736	4.12798	10.2796	1.03e-16	7.9e-15	27.571	KIF3A
231776_at	-0.91363	5.24906	-7.84279	1e-11	1.99e-10	16.2221	EOMES
225739_at	0.913043	5.64939	7.78462	1.31e-11	2.53e-10	15.9542	RAB11FIP4
233571_x_at	0.911949	7.83284	4.961	3.42e-06	1.85e-05	3.74692	PPDPF
201695_s_at	-0.911735	7.1103	-5.17231	1.45e-06	8.53e-06	4.57746	PNP
218877_s_at	-0.911662	7.22763	-5.30386	8.44e-07	5.24e-06	5.10377	TRMT11
222976_s_at	0.911301	10.2411	7.61249	2.93e-11	5.19e-10	15.1634	TPM3
234950_s_at	0.911274	7.34951	9.16965	1.93e-14	7.87e-13	22.3937	RFWD2
230422_at	-0.911147	5.49998	-4.92062	4.02e-06	2.13e-05	3.59039	FPR3
205382_s_at	-0.911081	6.04415	-4.79447	6.64e-06	3.34e-05	3.10609	CFD
226121_at	0.91106	6.78517	6.71797	1.79e-09	2.06e-08	11.1207	DHRS13
219427_at	-0.910992	3.87439	-8.21364	1.76e-12	4.19e-11	17.9375	FAT4
212364_at	-0.910552	9.26433	-4.7995	6.51e-06	3.28e-05	3.12523	MYO1B
222150_s_at	-0.910467	7.46755	-5.32732	7.65e-07	4.8e-06	5.1983	GSAP
202898_at	-0.91046	6.4361	-5.86727	7.75e-08	6.1e-07	7.42953	SDC3
214853_s_at	0.910301	10.0139	6.36285	8.8e-09	8.6e-08	9.55747	SHC1
209748_at	0.910092	5.52953	8.45938	5.53e-13	1.49e-11	19.0796	SPAST
219676_at	0.909646	4.36094	7.75176	1.53e-11	2.89e-10	15.803	ZSCAN16
226771_at	0.909356	5.06682	4.79358	6.66e-06	3.35e-05	3.1027	ATP8B2
210324_at	-0.909348	8.53697	-3.53274	0.000659252	0.00202699	-1.28303	C8G
225971_at	0.909233	5.14107	5.67752	1.75e-07	1.27e-06	6.63406	DDHD1
227458_at	-0.909154	4.42492	-4.4919	2.15e-05	9.65e-05	1.9749	CD274
240456_at	-0.909093	5.46404	-4.55436	1.69e-05	7.78e-05	2.20475	LOC101928419
229886_at	0.909061	3.83215	9.82642	8.66e-16	5.18e-14	25.461	C5orf34
1552519_at	-0.908654	5.71068	-5.32498	7.73e-07	4.84e-06	5.18888	ACVR1C
203721_s_at	0.908284	8.16142	7.85276	9.56e-12	1.92e-10	16.2681	UTP18
226910_at	0.907891	6.4802	9.32422	9.29e-15	4.15e-13	23.116	COMMD2
203233_at	-0.907615	7.94571	-5.80302	1.02e-07	7.83e-07	7.15888	IL4R
224913_s_at	0.907219	7.22425	6.98267	5.36e-10	6.99e-09	12.3031	TIMM50
230528_s_at	0.907163	5.77648	6.9978	5.01e-10	6.57e-09	12.3711	CENPBD1P1
230777_s_at	0.907006	5.54595	5.74096	1.34e-07	9.94e-07	6.89871	PRDM15
209210_s_at	-0.90676	9.31458	-6.62823	2.68e-09	2.98e-08	10.723	FERMT2
209267_s_at	-0.906724	7.42098	-3.47444	0.000798594	0.00239456	-1.46294	SLC39A8
218560_s_at	0.906436	5.67845	8.64154	2.34e-13	6.91e-12	19.9281	JMJD4
225314_at	-0.906348	8.68775	-3.58154	0.000560621	0.00175589	-1.1307	OCIAD2
211733_x_at	-0.905791	11.1568	-6.15686	2.19e-08	1.94e-07	8.66475	SCP2
231815_at	0.905728	6.15685	7.87335	8.68e-12	1.77e-10	16.363	PHF12
242584_at	0.905264	4.31973	6.44609	6.07e-09	6.19e-08	9.92128	FAM161A
218115_at	0.905049	5.3835	7.1681	2.29e-10	3.24e-09	13.139	ASF1B
227415_at	0.905027	5.69219	6.76858	1.42e-09	1.68e-08	11.3457	DGKH
202144_s_at	0.904891	8.22208	7.40248	7.77e-11	1.24e-09	14.2033	ADSL
208775_at	0.904789	9.36615	10.5895	2.4e-17	2.13e-15	29.0079	XPO1
208822_s_at	0.904215	9.00713	10.377	6.49e-17	5.23e-15	28.0232	DAP3
226045_at	0.903822	5.49083	6.96122	5.92e-10	7.61e-09	12.2068	FRS2
223272_s_at	0.903579	7.32604	7.59313	3.21e-11	5.63e-10	15.0746	NTPCR
203549_s_at	0.903299	3.98865	5.86878	7.7e-08	6.07e-07	7.4359	LPL
214742_at	0.903196	4.82288	7.93632	6.46e-12	1.37e-10	16.6537	CEP131
224279_s_at	0.903076	4.0662	4.85168	5.29e-06	2.72e-05	3.32482	CABYR
1553145_at	0.902978	5.28349	4.70323	9.5e-06	4.63e-05	2.76033	TAPT1-AS1
203983_at	0.902894	8.06133	7.86638	8.97e-12	1.82e-10	16.3309	TSNAX
226495_at	0.902746	7.84966	6.18216	1.96e-08	1.76e-07	8.77378	MAVS
204204_at	-0.902322	6.01903	-5.67953	1.74e-07	1.26e-06	6.64242	SLC31A2
227386_s_at	0.902306	5.27742	4.83427	5.67e-06	2.9e-05	3.25812	TMEM200B
209019_s_at	-0.902122	8.18994	-6.71398	1.82e-09	2.1e-08	11.1029	PINK1
224308_s_at	0.901436	5.04807	8.03094	4.15e-12	9.13e-11	17.091	INTS2
204432_at	0.901246	4.34396	6.56206	3.61e-09	3.87e-08	10.4308	SOX12
231828_at	0.901121	6.19158	4.00342	0.000130522	0.000483651	0.24868	PSMD5-AS1
224458_at	0.901095	5.24656	4.66497	1.1e-05	5.3e-05	2.61651	TMEM246
226118_at	0.900454	4.50556	6.63897	2.55e-09	2.86e-08	10.7705	CENPO
218557_at	-0.900065	9.29873	-8.92994	5.99e-14	2.13e-12	21.2739	NIT2
213246_at	0.899962	6.34995	4.73336	8.44e-06	4.15e-05	2.87406	TMEM251
202726_at	0.899809	6.04162	6.26203	1.38e-08	1.28e-07	9.11915	LIG1
203830_at	0.899676	4.17394	8.61917	2.6e-13	7.55e-12	19.8238	C17orf75
220367_s_at	0.899369	6.01169	9.02826	3.76e-14	1.42e-12	21.7331	SAP130
204790_at	-0.899369	5.80559	-5.37694	6.23e-07	3.99e-06	5.39902	SMAD7
1557754_at	0.898741	4.18204	7.73757	1.64e-11	3.06e-10	15.7377	LOC401068
208684_at	0.89872	9.51487	6.83908	1.03e-09	1.25e-08	11.66	COPA
219243_at	-0.898312	6.22967	-6.1544	2.21e-08	1.96e-07	8.65417	GIMAP4
218683_at	0.898157	6.50416	7.32582	1.11e-10	1.69e-09	13.8543	PTBP2
44120_at	0.897045	6.70788	8.7575	1.35e-13	4.28e-12	20.469	ADCK2
204800_s_at	-0.896748	5.77685	-6.27619	1.29e-08	1.21e-07	9.18057	DHRS12
225793_at	0.896554	7.6504	7.45125	6.2e-11	1.02e-09	14.4257	LIX1L
213429_at	0.895845	5.36953	2.72248	0.00781965	0.0173953	-3.56936	BICC1
210243_s_at	0.895665	6.54152	8.62454	2.54e-13	7.39e-12	19.8488	B4GALT3
241682_at	0.89553	5.22245	5.18028	1.4e-06	8.28e-06	4.60916	KLHL23
221839_s_at	0.895402	7.43871	6.38288	8.05e-09	7.94e-08	9.64488	UBAP2
212539_at	0.895174	8.95995	6.57175	3.46e-09	3.72e-08	10.4736	CHD1L
202809_s_at	0.894623	8.10015	7.71071	1.86e-11	3.41e-10	15.6142	INTS3
227226_at	0.894589	3.77045	4.66559	1.1e-05	5.29e-05	2.61886	MRAP2
218699_at	0.894546	7.29988	6.45843	5.75e-09	5.89e-08	9.97535	RAB29
206709_x_at	-0.89453	6.89043	-7.31098	1.19e-10	1.8e-09	13.7868	GPT
223455_at	0.894369	6.31196	10.9438	4.59e-18	4.8e-16	30.6439	TCHP
212050_at	0.894161	7.74246	6.93185	6.77e-10	8.58e-09	12.075	WIPF2
202882_x_at	0.894094	8.52363	9.07018	3.09e-14	1.2e-12	21.929	NOL7
206571_s_at	0.893907	7.17192	6.00097	4.34e-08	3.59e-07	7.99679	MAP4K4
201494_at	-0.893872	8.66825	-5.98934	4.56e-08	3.75e-07	7.94721	PRCP
213261_at	-0.893712	5.42923	-6.78227	1.34e-09	1.58e-08	11.4066	TRANK1
218253_s_at	0.893364	7.85299	9.7371	1.32e-15	7.45e-14	25.0443	EIF2D
213321_at	-0.893141	6.7095	-8.42749	6.42e-13	1.7e-11	18.9312	BCKDHB
218480_at	0.892973	5.95394	7.29856	1.26e-10	1.89e-09	13.7304	AGBL5
226811_at	-0.892944	5.93219	-3.86388	0.000213697	0.000751723	-0.219644	FAM46C
206505_at	-0.892724	10.859	-3.55638	0.000609582	0.00188929	-1.20943	UGT2B4
223268_at	-0.892709	10.2781	-5.27691	9.43e-07	5.79e-06	4.99538	C11orf54
209657_s_at	0.892572	5.23928	7.82754	1.08e-11	2.12e-10	16.1519	HSF2
228497_at	0.89247	4.75904	3.38708	0.00106031	0.0030783	-1.72825	SLC22A15
205936_s_at	-0.892294	5.43007	-9.6528	1.97e-15	1.07e-13	24.6508	HK3
218523_at	-0.8922	6.66479	-6.24535	1.48e-08	1.37e-07	9.04689	LHPP
205506_at	0.892159	6.41165	3.14548	0.00226609	0.0059503	-2.4347	VIL1
224596_at	0.891964	7.54855	5.2498	1.06e-06	6.4e-06	4.88664	SLC44A1
227052_at	-0.891531	9.89768	-5.09333	2e-06	1.14e-05	4.26485	SMIM14
223173_at	0.891524	6.89052	7.8323	1.05e-11	2.08e-10	16.1738	SPNS1
50965_at	-0.891254	6.71331	-4.94715	3.61e-06	1.94e-05	3.69316	RAB26
218561_s_at	0.891055	6.58406	7.63982	2.58e-11	4.64e-10	15.2887	LYRM4
219389_at	0.890516	5.8321	3.97029	0.000146869	0.000538054	0.13645	SUSD4
229349_at	0.890418	3.20337	3.25783	0.0015991	0.00439559	-2.11128	LIN28B
221606_s_at	-0.890244	4.78275	-4.78959	6.76e-06	3.4e-05	3.08748	HMGN5
213245_at	-0.89018	5.11682	-3.96085	0.000151876	0.000554989	0.10458	ADCY1
223056_s_at	0.890051	7.07177	8.7249	1.58e-13	4.93e-12	20.3169	XPO5
231823_s_at	0.889871	5.68982	8.67976	1.95e-13	5.87e-12	20.1063	SH3PXD2B
225510_at	-0.889411	9.24042	-5.55207	2.98e-07	2.06e-06	6.11472	OAF
213492_at	0.889301	3.19768	2.59585	0.0110656	0.0234698	-3.88239	COL2A1
225009_at	0.888961	6.74346	5.97163	4.93e-08	4.02e-07	7.87182	CMTM4
204634_at	0.88876	6.93119	5.79271	1.07e-07	8.16e-07	7.11559	NEK4
1559322_at	0.888128	4.51981	5.26615	9.86e-07	6.03e-06	4.9522	LOC727916
200943_at	0.888128	8.11473	6.59891	3.06e-09	3.35e-08	10.5934	HMGN1
218619_s_at	0.887981	6.2877	8.26547	1.38e-12	3.4e-11	18.1781	SUV39H1
222071_s_at	-0.887962	3.94269	-3.63179	0.000473764	0.00151229	-0.972233	SLCO4C1
202902_s_at	-0.887654	8.06583	-3.78012	0.000285826	0.000969848	-0.495119	CTSS
219225_at	0.887259	5.16501	4.34366	3.76e-05	0.00015926	1.43741	PGBD5
1553635_s_at	-0.887099	3.11017	-6.3909	7.77e-09	7.69e-08	9.67989	TCTEX1D1
204836_at	-0.886597	9.11703	-4.11954	8.59e-05	0.000333909	0.647092	GLDC
203484_at	0.886242	8.96919	8.37712	8.15e-13	2.1e-11	18.6969	SEC61G
202556_s_at	0.885715	6.15159	10.1392	1.98e-16	1.41e-14	26.9181	MCRS1
239231_at	0.885675	5.18981	9.11074	2.55e-14	1.02e-12	22.1185	ZNF101
202757_at	0.88565	6.57133	6.74276	1.6e-09	1.86e-08	11.2308	NELFB
205709_s_at	0.885645	4.43981	3.63991	0.000460986	0.00147693	-0.946472	CDS1
229394_s_at	0.885577	8.09508	5.565	2.83e-07	1.96e-06	6.168	ARHGAP35
218503_at	0.885338	5.21061	6.19195	1.88e-08	1.7e-07	8.81601	FOCAD
201092_at	0.885077	8.97177	8.84489	8.96e-14	3e-12	20.8768	RBBP7
205261_at	0.884667	5.26975	3.28213	0.00148136	0.00411478	-2.04013	PGC
218170_at	-0.884633	8.90561	-5.96936	4.98e-08	4.06e-07	7.86217	ISOC1
205478_at	-0.884384	8.31994	-2.85649	0.00535056	0.0125451	-3.22449	PPP1R1A
206629_at	-0.884158	4.74421	-6.65508	2.38e-09	2.68e-08	10.8418	ADAMTSL2
213906_at	0.883886	4.73164	5.23845	1.11e-06	6.69e-06	4.84123	MYBL1
204563_at	-0.883487	4.67212	-5.10161	1.94e-06	1.1e-05	4.29751	SELL
212993_at	0.883411	6.455	5.50306	3.67e-07	2.48e-06	5.91331	NACC2
239355_at	0.883266	6.6366	7.631	2.69e-11	4.8e-10	15.2483	GMCL1
212345_s_at	0.882439	7.90472	6.53763	4.03e-09	4.28e-08	10.3232	CREB3L2
235134_at	0.882287	4.18872	5.38344	6.06e-07	3.9e-06	5.42541	RP11-111M22.3
238063_at	-0.882159	4.06026	-4.77698	7.11e-06	3.56e-05	3.03949	TMEM154
205935_at	-0.881875	4.46485	-8.23268	1.61e-12	3.88e-11	18.0258	FOXF1
217897_at	-0.881852	6.47925	-5.93477	5.78e-08	4.66e-07	7.71524	FXYD6
202946_s_at	0.881836	6.23367	5.69078	1.65e-07	1.21e-06	6.68928	BTBD3
211538_s_at	0.881643	5.87284	4.08351	9.79e-05	0.000375532	0.522651	HSPA2
220459_at	0.881505	3.50141	6.91073	7.45e-10	9.36e-09	11.9804	MCM3AP-AS1
[truncated: 19,656 more rows]

## Sheet: GSE45267 49DEGs
DEGs	log2FC	adj.P.value
ACSL3	0.309041	0.095389
ACSL4	1.71967	7.27e-07
AKR1C3	1.27628	2.93e-07
ALOX15B	0.0639229	0.756362
ASNS	1.32583	0.00101729
ATF3	-1.75236	1.16e-07
AURKA	3.0913	5.58e-23
CAPG	1.09344	1.89e-06
CBS	-1.08324	2.69e-05
CDKN2A	1.12851	6.32e-06
CDO1	-1.86751	3.61e-05
CS	0.743039	3.61e-08
DNAJB6	1.02593	2.24e-10
DUOX1	0.487084	0.0038572
DUSP1	-1.50104	9.67e-09
FADS2	0.313473	0.102245
G6PD	1.03907	3.99e-06
GCH1	-1.96252	1.55e-09
GOT1	-1.26534	1.48e-07
GPT2	-1.68228	2.97e-09
HELLS	2.33779	3.86e-20
HMOX1	-1.13506	0.000162254
HSPB1	1.25619	2.09e-11
IFNG	-0.272023	0.00092562
JDP2	-0.988089	2.24e-10
LURAP1L	-1.08654	6e-06
MT1G	-3.37045	3.03e-15
NNMT	-1.66032	2.95e-16
NOS2	-0.0131867	0.839581
NOX4	0.639553	1.33e-06
NQO1	1.56065	0.000220308
PCK2	-1.6503	1.55e-10
PLIN2	-0.992217	6.21e-05
PRKAA2	1.96081	1.81e-11
PSAT1	-1.28844	9.18e-06
PTGS2	-1.43659	6.52e-09
RRM2	2.93516	1.93e-17
SCD	0.103068	0.763977
SLC2A3	-0.504371	0.160411
SLC7A11	1.30001	0.00013047
SQSTM1	0.913902	2.02e-05
SRXN1	0.971388	2.26e-06
STMN1	1.98891	1.3e-22
TFRC	1.31811	1.42e-09
TUBE1	-1.79829	1.48e-11
TXNRD1	0.840346	0.00127706
YY1AP1	1.06765	1e-12
ZFP36	-1.43945	1.17e-09
HBA1

## Sheet: GSE36376
id	logFC	AveExpr	t	P.Value	adj.P.Val	B	Gene.Symbol
ILMN_1683607	-4.96737	9.56262	-30.4985	6.27e-110	1.07e-106	240.387	CYP1A2
ILMN_2124802	-4.50071	9.59714	-29.126	4.25e-104	4.4e-101	227.011	MT1H
ILMN_1715401	-4.31159	11.6482	-26.0627	9.06e-91	2.63e-88	196.427	MT1G
ILMN_1729188	-4.29952	10.7776	-25.2091	5.49e-87	1.16e-84	187.746	HAMP
ILMN_1780060	-4.25436	10.0513	-31.4772	4.98e-114	1.23e-110	249.791	FCN3
ILMN_1718766	-4.0469	10.4224	-28.9533	2.34e-103	2.24e-100	225.313	MT1F
ILMN_1772206	-3.9117	9.85241	-22.4704	1.05e-74	1.05e-72	159.553	CYP3A4
ILMN_1787266	3.86	9.31936	17.1133	1.56e-50	4.1e-49	104.085	SPINK1
ILMN_2051972	3.75962	8.35862	24.7373	6.93e-85	1.3e-82	182.923	GPC3
ILMN_1657435	-3.37661	8.35245	-24.3879	2.52e-83	4.4e-81	179.342	MT1M
ILMN_2173611	-3.28493	11.3513	-22.7944	3.64e-76	4.05e-74	162.91	MT1E
ILMN_1775170	-3.17581	11.5557	-21.7348	2.23e-71	1.85e-69	151.919	MT1X
ILMN_1672148	3.13876	9.03732	14.7196	4.64e-40	7.45e-39	80.0723	AKR1B10
ILMN_1769155	-3.051	11.9424	-17.4095	7.48e-52	2.11e-50	107.113	CYP2C8
ILMN_1809311	-3.01699	9.82612	-25.2531	3.5e-87	7.61e-85	188.195	APOF
ILMN_1665437	-2.99772	12.5914	-15.0706	1.44e-41	2.5e-40	83.5298	CYP2E1
ILMN_2136010	-2.98637	11.7266	-17.7487	2.28e-53	7.06e-52	110.592	ADH4
ILMN_1791678	-2.84498	10.5669	-15.8509	5.85e-45	1.2e-43	91.3033	TAT
ILMN_1691156	-2.83814	12.1542	-23.6415	5.59e-80	7.72e-78	171.663	MT1A
ILMN_2136089	-2.83392	8.93555	-23.8791	4.79e-81	7.17e-79	174.111	MTE
ILMN_1745103	-2.75412	7.19767	-31.3249	2.15e-113	4.12e-110	248.336	CLEC1B
ILMN_1811598	-2.60019	9.96962	-21.4572	4.03e-70	3.14e-68	149.034	ADH1B
ILMN_2181064	-2.58197	9.36907	-20.4322	1.78e-65	1.07e-63	138.376	GBA3
ILMN_1767831	-2.57184	8.85494	-16.8025	3.75e-49	9.28e-48	100.918	C9
ILMN_1810000	-2.56861	10.8601	-18.0811	7.36e-55	2.46e-53	114.012	RDH16
ILMN_1731948	-2.56496	9.22592	-22.223	1.38e-73	1.29e-71	156.988	PCK1
ILMN_1657234	2.54077	8.09442	17.0121	4.4e-50	1.13e-48	103.053	CCL20
ILMN_1686097	2.53728	7.48027	27.7226	4.83e-98	2.74e-95	213.117	TOP2A
ILMN_1669523	-2.52255	9.0984	-21.8789	4.98e-72	4.3e-70	153.416	FOS
ILMN_1683598	2.52116	8.48601	20.5089	7.97e-66	4.87e-64	139.175	ACSL4
ILMN_1683844	-2.50603	8.94712	-18.9368	1.03e-58	4.19e-57	122.851	HSD17B13
ILMN_1740717	-2.48865	11.1554	-16.0082	1.2e-45	2.54e-44	92.8824	ADH1C
ILMN_2091632	-2.47481	8.8679	-15.0792	1.32e-41	2.3e-40	83.6155	CYP2A6
ILMN_1663390	2.47168	7.48614	27.4098	1.11e-96	5.49e-94	209.992	CDC20
ILMN_2057409	-2.46197	10.1968	-19.1239	1.48e-59	6.32e-58	124.789	LOC388503
ILMN_1675597	-2.44835	9.14336	-19.7213	2.94e-62	1.46e-60	130.989	SLC22A1
ILMN_1701468	-2.43889	8.82126	-18.8992	1.53e-58	6.14e-57	122.463	HGFAC
ILMN_1686664	-2.4384	12.2464	-21.8508	6.67e-72	5.75e-70	153.124	MT2A
ILMN_1777797	-2.41166	11.7719	-17.5806	1.29e-52	3.82e-51	108.867	AFM
ILMN_1815102	-2.40524	8.23169	-28.5894	8.57e-102	7.4e-99	221.724	LCAT
ILMN_2347145	-2.3976	10.0586	-17.2279	4.82e-51	1.3e-49	105.256	DCN
ILMN_2389501	-2.39695	10.3579	-12.6609	1.77e-31	1.89e-30	60.4178	HSD11B1
ILMN_2349393	2.38583	8.81571	22.9103	1.09e-76	1.27e-74	164.109	MDK
ILMN_1670652	-2.36185	9.66109	-14.9351	5.51e-41	9.32e-40	82.1918	CYP2C9
ILMN_1734929	-2.35688	8.64235	-18.6558	1.91e-57	7.23e-56	119.944	BBOX1
ILMN_1656638	-2.34604	11.2979	-15.7506	1.61e-44	3.23e-43	90.2972	BHMT
ILMN_1687319	-2.27489	7.7765	-21.3476	1.26e-69	9.5e-68	147.896	SLCO1B3
ILMN_1776112	-2.24687	10.6398	-14.1463	1.27e-37	1.82e-36	74.4849	SLC10A1
ILMN_1670903	-2.24088	7.79505	-29.3909	3.13e-105	3.61e-102	229.61	NAT2
ILMN_2188966	-2.2006	8.1419	-27.3115	2.98e-96	1.39e-93	209.009	IGFALS
ILMN_1715508	-2.19714	9.78752	-15.0353	2.04e-41	3.52e-40	83.181	NNMT
ILMN_1775814	-2.1938	9.48202	-20.3153	6.01e-65	3.49e-63	137.162	GHR
ILMN_1662640	-2.18676	8.51438	-20.9647	6.86e-68	4.65e-66	143.915	C20ORF127
ILMN_1794844	-2.1815	8.83693	-17.5382	1.99e-52	5.8e-51	108.432	THRSP
ILMN_1669802	-2.18079	10.4221	-12.9794	8.99e-33	1.02e-31	63.3787	CYP8B1
ILMN_1653028	2.1707	9.71427	30.397	1.68e-109	2.32e-106	239.406	COL4A1
ILMN_1691237	2.15828	8.43366	32.3212	1.59e-117	6.87e-114	257.808	CAP2
ILMN_2278335	2.15503	7.47691	14.15	1.23e-37	1.76e-36	74.5212	AKR1B15
ILMN_2193817	-2.12827	7.6825	-33.8861	6.6e-124	5.7e-120	272.438	CLEC4G
ILMN_1678841	2.11781	9.9038	17.125	1.39e-50	3.65e-49	104.204	UBD
ILMN_2049184	-2.10707	8.67185	-20.5731	4.08e-66	2.53e-64	139.842	DNASE1L3
ILMN_1745688	-2.10658	10.6462	-13.8064	3.42e-36	4.57e-35	71.2109	HPD
ILMN_1742444	-2.1052	11.1127	-15.6343	5.16e-44	1.01e-42	89.1343	UGT2B10
ILMN_1810651	-2.10297	10.1663	-18.4024	2.65e-56	9.4e-55	117.325	F9
ILMN_1735816	-2.06207	12.614	-14.3059	2.68e-38	3.96e-37	76.0327	CYP4A11
ILMN_1773395	-2.05945	9.15507	-22.4849	9.07e-75	9.09e-73	159.703	RDH5
ILMN_1725311	-2.02812	9.13141	-13.7648	5.1e-36	6.78e-35	70.8121	GCGR
ILMN_2041293	2.01932	9.01257	22.274	8.14e-74	7.73e-72	157.516	SQLE
ILMN_1688242	-2.01724	10.8678	-16.6013	2.92e-48	6.9e-47	98.874	C6
ILMN_3307921	-2.00569	11.2531	-14.0989	2.01e-37	2.85e-36	74.0272	PGLYRP2
ILMN_1779875	2.00391	7.47864	27.8728	1.08e-98	6.3e-96	214.614	THY1
ILMN_1811114	-1.99619	9.51209	-13.3859	1.92e-34	2.39e-33	67.2032	SDS
ILMN_2387952	-1.97934	7.68946	-18.7041	1.16e-57	4.42e-56	120.443	FAM134B
ILMN_1659072	-1.97124	10.5903	-14.91	7.06e-41	1.19e-39	81.9451	SPP2
ILMN_2143795	1.96454	9.36257	24.0003	1.37e-81	2.14e-79	175.358	MGC4677
ILMN_1801216	1.9643	6.98385	11.7773	5.72e-28	5.25e-27	52.388	S100P
ILMN_1695404	-1.96251	10.717	-18.4505	1.61e-56	5.78e-55	117.822	LY6E
ILMN_1728799	-1.95462	11.5733	-18.7788	5.33e-58	2.08e-56	121.216	FBP1
ILMN_1717557	-1.92179	10.3263	-13.7375	6.63e-36	8.78e-35	70.5506	LECT2
ILMN_1791095	-1.91254	10.2486	-17.8344	9.4e-54	2.98e-52	111.473	SERPINA11
ILMN_1728934	1.90512	7.28894	27.6	1.65e-97	9.04e-95	211.894	PRC1
ILMN_1710606	-1.90094	11.5175	-16.9047	1.32e-49	3.33e-48	101.958	C8A
ILMN_2067408	-1.89337	8.25554	-15.9248	2.78e-45	5.79e-44	92.0446	CLRN3
ILMN_1725366	-1.87913	10.2107	-15.426	4.16e-43	7.82e-42	87.0558	SLC27A5
ILMN_1684982	-1.86613	9.73804	-17.5387	1.98e-52	5.78e-51	108.437	PDK4
ILMN_2131861	-1.85867	9.23141	-18.7806	5.23e-58	2.04e-56	121.235	SOCS2
ILMN_1668055	-1.85749	12.2262	-13.592	2.68e-35	3.46e-34	69.1615	SAA4
ILMN_2131293	1.85635	7.08824	19.7461	2.27e-62	1.14e-60	131.246	ALG1L
ILMN_1716859	-1.84565	10.9496	-13.4312	1.25e-34	1.56e-33	67.633	TDO2
ILMN_2408764	-1.84283	8.11024	-14.6977	5.75e-40	9.21e-39	79.8576	CYP2A7
ILMN_2176592	-1.82852	9.90854	-14.8406	1.4e-40	2.32e-39	81.2613	BCHE
ILMN_1751607	-1.81533	8.30895	-15.4842	2.33e-43	4.43e-42	87.6357	FOSB
ILMN_1726720	1.81081	7.5597	27.992	3.27e-99	2.02e-96	215.801	NUSAP1
ILMN_2145396	-1.80302	10.888	-16.1997	1.73e-46	3.81e-45	94.8113	AKR7A3
ILMN_1699421	-1.8028	8.94916	-18.129	4.48e-55	1.51e-53	114.505	ANXA10
ILMN_1747716	-1.80212	13.0002	-12.1491	1.97e-29	1.93e-28	55.7328	ALDOB
ILMN_2409167	1.79424	10.5719	24.1008	4.86e-82	7.85e-80	176.392	ANXA2
ILMN_1810852	1.78871	8.94408	24.852	2.14e-85	4.1e-83	184.097	LAMC1
ILMN_2042771	1.7809	8.08196	30.2703	5.75e-109	7.65e-106	238.179	PTTG1
ILMN_1788131	-1.7785	7.69176	-22.5918	2.98e-75	3.13e-73	160.811	CYP26A1
ILMN_1747303	1.77685	8.74076	34.0844	1.05e-124	1.21e-120	274.271	DDX39
ILMN_1754055	-1.77388	9.9461	-15.347	9.17e-43	1.69e-41	86.2699	APOA5
ILMN_1670134	1.7636	7.83627	17.2681	3.19e-51	8.67e-50	105.666	FADS1
ILMN_1722648	1.75418	9.26321	31.3933	1.11e-113	2.56e-110	248.99	SF3B4
ILMN_1803300	-1.75243	8.21875	-23.85	6.48e-81	9.61e-79	173.811	C14ORF68
ILMN_1708778	-1.75043	11.9075	-21.3987	7.42e-70	5.69e-68	148.427	ASS1
ILMN_1748093	1.74243	8.05768	20.237	1.36e-64	7.8e-63	136.347	PAFAH1B3
ILMN_1762464	-1.73694	9.7403	-14.5126	3.55e-39	5.46e-38	78.0468	MBL2
ILMN_1788895	-1.73164	7.42515	-25.1213	1.35e-86	2.76e-84	186.85	SRD5A2
ILMN_2098013	-1.72894	8.28098	-25.3409	1.43e-87	3.2e-85	189.091	CETP
ILMN_1795325	1.71175	7.24237	20.5393	5.81e-66	3.56e-64	139.491	ACTG2
ILMN_1794643	-1.70975	9.98833	-21.6316	6.55e-71	5.3e-69	150.847	ZGPAT
ILMN_1713124	1.70852	11.8854	24.8282	2.73e-85	5.2e-83	183.854	AKR1C3
ILMN_1701308	1.70454	8.0403	18.5277	7.22e-57	2.66e-55	118.619	COL1A1
ILMN_1784630	-1.69669	7.28935	-22.1297	3.65e-73	3.32e-71	156.019	KBTBD11
ILMN_1800468	-1.69245	9.81615	-18.4287	2.01e-56	7.21e-55	117.597	KLKB1
ILMN_1692223	1.69226	8.52647	13.0404	5.06e-33	5.85e-32	63.9493	LCN2
ILMN_1678904	-1.68273	9.05647	-14.5819	1.8e-39	2.81e-38	78.7238	ENO3
ILMN_1714730	1.6813	7.4922	24.5169	6.68e-84	1.21e-81	180.665	UBE2C
ILMN_1706579	-1.67877	9.43745	-14.8254	1.63e-40	2.68e-39	81.1119	SHBG
ILMN_3308961	-1.66849	10.7974	-13.6257	1.94e-35	2.52e-34	69.4826	MIR1974
ILMN_1801939	1.66814	6.90159	25.6256	7.78e-89	1.99e-86	191.99	CCNB2
ILMN_2094416	-1.66642	10.6026	-15.7698	1.32e-44	2.67e-43	90.4901	PLGLB1
ILMN_3246037	-1.66428	7.82987	-21.1138	1.45e-68	1.01e-66	145.465	ASPG
ILMN_1779855	-1.64183	11.2446	-10.0144	2.25e-21	1.55e-20	37.3222	HSD17B6
ILMN_1736597	1.6203	9.64508	20.4384	1.66e-65	1e-63	138.441	TKT
ILMN_1662795	-1.61862	9.96776	-14.2339	5.42e-38	7.89e-37	75.3336	CA2
ILMN_1668593	-1.61434	12.8616	-13.1286	2.2e-33	2.59e-32	64.7761	HPX
ILMN_1720282	1.61379	8.50936	12.7698	6.4e-32	6.98e-31	61.4267	NQO1
ILMN_2060413	1.61069	9.62207	9.67554	3.54e-20	2.32e-19	34.595	CD24
ILMN_1751444	1.61041	6.80197	24.1627	2.57e-82	4.23e-80	177.028	NCAPG
ILMN_2100437	-1.60977	10.2528	-12.5118	7.04e-31	7.35e-30	59.043	HBB
ILMN_1793504	-1.60611	7.21114	-32.4358	5.36e-118	3.09e-114	258.889	FCN2
ILMN_1667796	-1.60154	10.5367	-15.4344	3.83e-43	7.22e-42	87.1401	HBA2
ILMN_2387385	-1.60116	11.5094	-9.84697	8.85e-21	5.94e-20	35.9672	IGFBP1
ILMN_1651354	1.59748	8.86988	10.0175	2.2e-21	1.52e-20	37.3471	SPP1
ILMN_1761281	-1.59338	8.25253	-19.1774	8.47e-60	3.67e-58	125.345	LOC441019
ILMN_1815184	1.59235	7.77068	26.7061	1.33e-93	4.9e-91	202.927	ASPM
ILMN_1759513	-1.59103	8.39519	-21.0767	2.13e-68	1.48e-66	145.079	RND3
ILMN_1764309	-1.59055	13.2255	-13.8932	1.48e-36	2.01e-35	72.0439	ADH1A
ILMN_1795026	1.58671	8.07118	28.4374	3.87e-101	3.11e-98	220.221	FAM189B
ILMN_1677038	-1.58414	8.61279	-18.3584	4.17e-56	1.47e-54	116.871	FLJ21986
ILMN_1682226	1.57843	8.3995	15.3757	6.88e-43	1.27e-41	86.5559	CLDN15
ILMN_1715068	-1.57732	11.3494	-10.5336	2.97e-23	2.22e-22	41.6125	AQP9
ILMN_1680196	1.56684	9.22055	15.6082	6.71e-44	1.3e-42	88.8736	LAPTM4B
ILMN_1774077	1.56183	9.37459	18.3681	3.77e-56	1.34e-54	116.971	GBP2
ILMN_1807339	-1.55994	12.5829	-9.80644	1.23e-20	8.2e-20	35.6414	HRG
ILMN_2329735	-1.55586	7.78113	-28.5505	1.26e-101	1.04e-98	221.34	ECM1
ILMN_1767113	-1.55472	10.4346	-11.3722	2.11e-26	1.8e-25	48.8063	AOX1
ILMN_1771120	1.54769	7.75361	13.5651	3.47e-35	4.46e-34	68.9055	TMEM45B
ILMN_1674243	1.54714	9.48847	16.5074	7.6e-48	1.77e-46	97.9224	TFRC
ILMN_3209070	-1.54646	8.63738	-19.1981	6.83e-60	2.98e-58	125.559	LOC341230
ILMN_1659316	-1.54433	8.21278	-13.0957	3.01e-33	3.51e-32	64.4679	HEPACAM
ILMN_1771376	1.53915	9.2513	32.4034	7.29e-118	3.6e-114	258.584	PEA15
ILMN_1715583	1.53887	8.81307	18.8596	2.31e-58	9.18e-57	122.052	BOP1
ILMN_1793712	1.53756	9.33638	28.0484	1.86e-99	1.17e-96	216.362	SCAMP3
ILMN_1714446	-1.5334	11.8649	-13.0095	6.77e-33	7.78e-32	63.6603	PLG
ILMN_1746220	-1.5314	6.90379	-30.4825	7.32e-110	1.15e-106	240.233	DBH
ILMN_2305112	-1.52961	8.69732	-14.2107	6.79e-38	9.85e-37	75.1087	CTH
ILMN_1702447	1.52489	7.7478	15.656	4.15e-44	8.19e-43	89.3511	IGF2BP2
ILMN_1730917	-1.52389	8.18276	-22.5769	3.49e-75	3.61e-73	160.656	KMO
ILMN_1771084	-1.52297	8.63696	-19.7206	2.96e-62	1.47e-60	130.981	ACSM3
ILMN_2046730	1.52138	11.0428	20.6948	1.15e-66	7.29e-65	141.107	S100A10
ILMN_1666305	1.52133	6.72673	21.1584	9.1e-69	6.39e-67	145.928	CDKN3
ILMN_1792748	-1.51682	12.3923	-10.0035	2.46e-21	1.69e-20	37.2333	CPS1
ILMN_1680955	1.51633	7.48017	22.6948	1.02e-75	1.12e-73	161.878	AURKA
ILMN_1762735	-1.50447	8.01345	-19.3978	8.55e-61	3.94e-59	127.63	EVC2
ILMN_1757747	-1.50198	8.26814	-17.6576	5.82e-53	1.76e-51	109.657	LOC554235
ILMN_1657547	1.49835	8.66159	23.4178	5.66e-79	7.55e-77	169.354	CCDC34
ILMN_2065606	1.48993	7.47455	27.4516	7.3e-97	3.77e-94	210.411	TOMM40L
ILMN_1791447	-1.48992	8.71402	-18.64	2.25e-57	8.48e-56	119.78	CXCL12
ILMN_1718173	-1.48487	7.60803	-22.3094	5.63e-74	5.37e-72	157.884	PCDH24
ILMN_1696749	1.48137	9.87817	23.0211	3.46e-77	4.15e-75	165.256	LMNA
ILMN_1687848	-1.47862	7.58576	-13.2328	8.22e-34	9.85e-33	65.7565	C7
ILMN_1677439	-1.47193	8.30014	-15.7638	1.41e-44	2.83e-43	90.4295	GLS2
ILMN_1680110	-1.47127	9.4319	-12.3768	2.45e-30	2.5e-29	57.806	C10ORF116
ILMN_1674236	1.4711	11.9641	27.5738	2.14e-97	1.16e-94	211.633	HSPB1
ILMN_3266606	1.46977	7.81583	19.3446	1.49e-60	6.72e-59	127.079	FABP5L2
ILMN_1812433	-1.46955	13.3754	-10.7598	4.33e-24	3.36e-23	43.5215	HP
ILMN_2334989	1.46905	9.0951	26.3077	7.53e-92	2.37e-89	198.906	CCT3
ILMN_2054607	-1.46747	10.4973	-15.1142	9.32e-42	1.63e-40	83.9611	CYP4V2
ILMN_2185845	1.46665	7.75585	18.6335	2.41e-57	9.04e-56	119.713	BRSK1
ILMN_2371379	1.46605	9.09331	25.6574	5.62e-89	1.45e-86	192.313	ACLY
ILMN_1673711	1.46149	9.97121	28.7748	1.37e-102	1.27e-99	223.554	HSP90AB1
ILMN_1808591	1.45869	8.37604	26.9564	1.06e-94	4.49e-92	205.446	LOC731049
ILMN_1651568	1.456	7.54112	11.7748	5.84e-28	5.36e-27	52.3662	MUC13
ILMN_2049021	1.4542	6.91011	23.1986	5.49e-78	6.94e-76	167.09	PTTG3P
ILMN_2224143	1.45412	9.27182	26.3033	7.87e-92	2.45e-89	198.862	MCM3
ILMN_2297626	1.45396	7.44316	11.9892	8.44e-29	8.06e-28	54.288	PEG10
ILMN_1761312	-1.4533	7.51424	-20.831	2.77e-67	1.81e-65	142.524	CRHBP
ILMN_2367239	-1.44986	9.02768	-19.0532	3.08e-59	1.28e-57	124.057	RCAN1
ILMN_2148819	1.44954	11.6507	25.926	3.64e-90	1.03e-87	195.041	TUBA1A
ILMN_1715994	1.44916	9.07218	27.9867	3.45e-99	2.09e-96	215.748	HGS
ILMN_1774661	1.44897	9.91197	27.312	2.97e-96	1.39e-93	209.014	SNRPB
ILMN_1699772	1.44855	8.82087	18.7355	8.36e-58	3.23e-56	120.768	RRAGD
ILMN_2393765	-1.44743	10.1325	-8.06841	7.06e-15	3.66e-14	22.5357	IGLL1
ILMN_1694653	-1.44558	6.73063	-23.8808	4.71e-81	7.07e-79	174.129	CNDP1
ILMN_1691494	1.44527	7.20287	9.16127	2.06e-18	1.24e-17	30.5733	XAGE1B
ILMN_1815205	1.44475	8.90302	8.64216	1.07e-16	6.02e-16	26.6656	LYZ
ILMN_1751400	-1.43995	8.08931	-17.0737	2.34e-50	6.1e-49	103.681	SKAP1
ILMN_2079890	-1.43973	10.3549	-12.1743	1.57e-29	1.54e-28	55.9613	G6PC
ILMN_1656369	-1.43792	7.99355	-15.2635	2.11e-42	3.81e-41	85.4409	C8ORF4
ILMN_3305152	1.43663	7.09369	9.12372	2.76e-18	1.66e-17	30.2855	XAGE1A
ILMN_1765605	-1.43629	11.2033	-10.475	4.87e-23	3.62e-22	41.1214	APOC4
ILMN_1663195	1.43367	8.84737	25.2026	5.87e-87	1.22e-84	187.68	MCM7
ILMN_2382679	1.43081	7.29772	8.12418	4.74e-15	2.47e-14	22.928	REG3A
ILMN_1729117	1.43052	7.58227	17.7264	2.86e-53	8.86e-52	110.363	COL5A2
ILMN_3251341	1.43002	10.395	21.2231	4.63e-69	3.34e-67	146.601	TUBA1C
ILMN_1745172	1.42774	9.3118	20.097	5.85e-64	3.19e-62	134.892	ILF2
ILMN_1683475	1.42691	9.00056	28.1444	7.15e-100	4.94e-97	217.315	TOMM40
ILMN_1797519	1.4253	6.64271	7.09627	5.27e-12	2.37e-11	16.0275	DLK1
ILMN_1740402	-1.42438	7.76217	-13.491	7.05e-35	8.95e-34	68.2	HAO2
ILMN_1741200	1.42415	7.80703	24.0602	7.39e-82	1.17e-79	175.975	RFX5
ILMN_1663569	-1.42342	10.5669	-13.6368	1.74e-35	2.27e-34	69.5889	FTCD
ILMN_3246678	-1.42005	9.68253	-8.75612	4.57e-17	2.6e-16	27.5099	NPW
ILMN_2316918	-1.41326	9.88838	-20.1312	4.1e-64	2.26e-62	135.248	PANK1
ILMN_1698243	1.41155	9.96712	24.0963	5.09e-82	8.19e-80	176.345	C1ORF85
ILMN_1751328	1.40812	7.72375	17.7574	2.08e-53	6.46e-52	110.682	FAM83H
ILMN_1800261	1.40791	11.0397	25.555	1.6e-88	3.95e-86	191.271	TUBA1B
ILMN_1757477	-1.40698	8.81831	-12.8647	2.64e-32	2.93e-31	62.3085	GLYAT
ILMN_1760201	1.40157	8.35414	22.6061	2.57e-75	2.7e-73	160.959	DNMT1
ILMN_2041101	1.39966	8.45709	16.6687	1.47e-48	3.53e-47	99.5585	ANXA2P1
ILMN_2381296	-1.39466	8.16716	-20.7198	8.83e-67	5.63e-65	141.368	GSTZ1
ILMN_1752755	1.39255	9.21648	15.6435	4.71e-44	9.24e-43	89.2264	VWF
ILMN_1691175	-1.39152	8.48872	-14.0851	2.3e-37	3.25e-36	73.8933	ADH6
ILMN_1721022	1.38969	9.91495	24.9712	6.29e-86	1.27e-83	185.316	SHC1
ILMN_1790891	1.38929	9.20304	24.3652	3.18e-83	5.45e-81	179.109	CKAP4
ILMN_1726565	1.38756	9.32696	17.7363	2.59e-53	8e-52	110.465	PIK3R2
ILMN_3198247	1.38564	8.51742	19.2969	2.44e-60	1.09e-58	126.584	LOC388707
ILMN_1763144	1.38511	8.52089	26.0679	8.6e-91	2.52e-88	196.48	NEU1
ILMN_2413158	1.38496	7.15171	23.7693	1.49e-80	2.16e-78	172.98	PODXL
ILMN_2188264	-1.38432	8.76827	-13.9021	1.36e-36	1.85e-35	72.1301	CYR61
ILMN_1732923	1.38148	7.47605	14.6342	1.07e-39	1.7e-38	79.2352	SIPA1L2
ILMN_1778374	1.37894	9.66692	17.7081	3.46e-53	1.06e-51	110.175	BSG
ILMN_1657204	1.37639	10.1495	34.8005	1.42e-127	2.45e-123	280.846	SAE1
ILMN_2098325	1.37636	8.35385	28.0733	1.45e-99	9.29e-97	216.61	C8ORF33
ILMN_1772894	-1.37577	7.48982	-21.7475	1.96e-71	1.63e-69	152.05	TMEM27
ILMN_1892403	-1.37494	9.02637	-13.1378	2.02e-33	2.38e-32	64.8629	SNORD13
ILMN_2090105	1.37439	9.89838	19.8314	9.34e-63	4.78e-61	132.132	TAGLN2
ILMN_1780349	-1.37308	10.7626	-11.1757	1.18e-25	9.83e-25	47.093	TPR
ILMN_1696590	-1.37216	7.39567	-23.9019	3.79e-81	5.77e-79	174.345	CHST4
ILMN_1784871	1.37085	11.5639	14.7989	2.12e-40	3.46e-39	80.8517	FASN
ILMN_1762899	-1.37021	9.81353	-14.4467	6.77e-39	1.03e-37	77.4029	EGR1
ILMN_3248970	-1.36937	8.32333	-15.2453	2.53e-42	4.55e-41	85.2601	LOC100134266
ILMN_1728355	1.36536	9.95459	31.499	4.04e-114	1.07e-110	250	PSMD4
ILMN_1674658	1.36471	6.57234	10.4477	6.13e-23	4.53e-22	40.8939	COX7B2
ILMN_1756920	1.36312	9.26368	20.1992	2.02e-64	1.14e-62	135.954	ADAM15
ILMN_2410540	1.36079	8.46779	28.2295	3.06e-100	2.25e-97	218.16	CASP2
ILMN_1771652	1.3604	6.89613	14.1866	8.59e-38	1.24e-36	74.8758	BAIAP2L2
ILMN_3307803	-1.36021	10.8127	-11.1982	9.73e-26	8.1e-25	47.2879	PON1
ILMN_1659343	1.35961	10.5428	23.1193	1.25e-77	1.53e-75	166.271	BOLA2
ILMN_1807633	-1.35319	10.9463	-12.0732	3.94e-29	3.81e-28	55.0454	HRSP12
ILMN_1808657	-1.35317	11.1305	-10.9673	7.26e-25	5.83e-24	45.2938	FMO3
ILMN_2294976	-1.35301	11.5121	-11.1144	2.02e-25	1.67e-24	46.562	RNASE4
ILMN_1774375	-1.35095	8.9556	-12.797	4.97e-32	5.45e-31	61.6785	LOC284422
ILMN_1781400	-1.34997	9.96924	-13.5665	3.42e-35	4.4e-34	68.9182	SLC7A2
ILMN_1725183	1.34965	8.14932	22.5592	4.19e-75	4.31e-73	160.473	TBCE
ILMN_1714759	1.34595	9.63335	21.3048	1.98e-69	1.46e-67	147.45	CNIH4
ILMN_2364110	1.34378	9.13536	25.4751	3.62e-88	8.62e-86	190.458	GBA
ILMN_1801928	1.34077	10.6095	20.1657	2.86e-64	1.59e-62	135.606	YWHAZ
ILMN_2125395	-1.33908	7.63795	-23.6698	4.17e-80	5.85e-78	171.955	GPR128
ILMN_1762747	1.33683	9.16978	15.7416	1.76e-44	3.53e-43	90.2076	RPL15
ILMN_1767657	-1.33558	10.1314	-14.6194	1.24e-39	1.96e-38	79.0901	MAT1A
ILMN_3200830	1.33463	8.68248	16.1234	3.74e-46	8.13e-45	94.0424	LOC649553
ILMN_1797154	-1.33214	10.4317	-13.4752	8.19e-35	1.04e-33	68.0501	AZGP1
ILMN_2160929	1.3311	8.3149	25.2337	4.27e-87	9.16e-85	187.997	FEN1
ILMN_2211546	-1.32745	10.0097	-12.8615	2.72e-32	3.02e-31	62.2789	HAO1
ILMN_1659801	1.32622	7.51852	23.24	3.57e-78	4.62e-76	167.518	ATP6V1C1
ILMN_2345292	-1.32552	8.30839	-13.6532	1.49e-35	1.95e-34	69.7454	FXYD1
ILMN_1798654	1.32385	8.47318	22.9833	5.12e-77	6.08e-75	164.865	MCM6
ILMN_3241522	-1.32239	8.60502	-13.5869	2.82e-35	3.63e-34	69.1123	LOC392871
ILMN_1795166	-1.32132	6.84124	-23.6819	3.68e-80	5.21e-78	172.079	PTH1R
ILMN_1692511	1.32091	8.96246	20.6639	1.58e-66	1e-64	140.786	TMEM106C
ILMN_1671703	1.32008	10.3197	16.6714	1.43e-48	3.44e-47	99.5853	ACTA2
ILMN_1748770	1.31983	8.18602	28.6528	4.57e-102	4.05e-99	222.35	CKAP5
ILMN_1686871	1.31866	9.71602	30.4946	6.51e-110	1.07e-106	240.35	PARP1
ILMN_2343774	1.31813	7.00701	8.71423	6.26e-17	3.54e-16	27.1986	XAGE1
ILMN_3240144	-1.31572	8.51238	-12.4855	8.98e-31	9.33e-30	58.8016	HBA1
ILMN_2338323	1.31508	7.62731	21.8155	9.64e-72	8.22e-70	152.757	CDC25B
ILMN_1782958	-1.31495	7.94221	-19.8378	8.74e-63	4.48e-61	132.198	LOC653498
ILMN_2126239	1.31469	7.61396	22.6316	1.97e-75	2.1e-73	161.224	SMG5
ILMN_1781149	-1.3137	7.39568	-16.655	1.69e-48	4.05e-47	99.4191	INMT
ILMN_1717056	1.30991	8.08869	16.0604	7.06e-46	1.52e-44	93.4079	TXNRD1
ILMN_2365176	-1.30857	9.17112	-17.714	3.25e-53	9.99e-52	110.237	ALDH8A1
ILMN_3236821	1.30585	7.98264	31.6562	8.96e-115	2.58e-111	251.499	HSPBL2
ILMN_2121774	-1.30311	8.16395	-18.2459	1.34e-55	4.61e-54	115.711	JCLN
ILMN_2341229	1.30238	7.69419	26.7071	1.32e-93	4.9e-91	202.937	CD34
ILMN_1756982	1.30147	9.392	22.0928	5.36e-73	4.84e-71	155.636	CLIC1
ILMN_1668910	-1.30047	9.30419	-13.1376	2.02e-33	2.38e-32	64.8606	CIDEB
ILMN_2347949	1.30021	8.03101	15.2623	2.13e-42	3.85e-41	85.4293	G6PD
ILMN_1740443	-1.30015	11.9347	-13.4045	1.61e-34	2.01e-33	67.3797	LOC728811
ILMN_1736238	-1.29901	8.42055	-10.8412	2.15e-24	1.69e-23	44.2145	GNMT
ILMN_1685483	-1.29873	9.2784	-11.0399	3.87e-25	3.15e-24	45.9186	FETUB
ILMN_1805799	-1.29784	8.70607	-10.6626	9.93e-24	7.6e-23	42.6985	CFHR3
ILMN_1682781	1.29754	8.21222	19.6548	5.88e-62	2.86e-60	130.298	TEAD2
ILMN_1761797	1.29708	10.0349	17.1152	1.53e-50	4.03e-49	104.104	CSTB
ILMN_1808650	-1.29378	7.54377	-20.7294	7.99e-67	5.12e-65	141.468	CYP39A1
ILMN_1697694	1.29311	10.4849	23.0688	2.11e-77	2.56e-75	165.748	ATP6AP1
ILMN_1774836	1.29292	9.2918	26.112	5.49e-91	1.64e-88	196.926	PLOD3
ILMN_1769702	1.29257	8.40902	20.8205	3.09e-67	2.02e-65	142.415	GPAA1
ILMN_1651705	-1.28929	10.8096	-12.8435	3.22e-32	3.56e-31	62.1114	CAT
ILMN_1746085	-1.28861	10.3094	-14.8824	9.28e-41	1.55e-39	81.6731	IGFBP3
ILMN_2199389	-1.28814	7.58748	-28.1338	7.95e-100	5.28e-97	217.211	VIPR1
ILMN_2179083	1.28657	7.4937	10.0986	1.13e-21	7.89e-21	38.0087	LOXL4
ILMN_1758731	-1.28407	10.6596	-14.189	8.39e-38	1.21e-36	74.899	CYP2J2
ILMN_1743911	1.284	10.31	27.4265	9.4e-97	4.71e-94	210.16	SLC25A39
ILMN_1749114	-1.28369	10.5371	-10.0446	1.76e-21	1.22e-20	37.5683	OTC
ILMN_1704537	-1.28156	10.8969	-11.9795	9.22e-29	8.78e-28	54.2003	PHGDH
ILMN_1692983	-1.27875	11.6383	-9.87678	6.94e-21	4.69e-20	36.2074	SULT2A1
ILMN_2386008	1.27856	7.69068	26.3224	6.49e-92	2.08e-89	199.055	MPZL1
ILMN_1804822	1.27819	8.06896	18.4676	1.35e-56	4.87e-55	117.998	SRXN1
ILMN_1658356	-1.27684	6.86355	-25.4231	6.15e-88	1.43e-85	189.928	PAMR1
ILMN_2366634	1.27656	7.29827	15.0173	2.44e-41	4.2e-40	83.0028	PKM2
ILMN_3219643	1.27526	9.70567	19.1101	1.71e-59	7.25e-58	124.647	LOC401537
ILMN_1660199	-1.27447	10.1416	-15.5717	9.68e-44	1.87e-42	88.5088	ACAA2
ILMN_1684585	-1.27396	9.80217	-11.581	3.31e-27	2.93e-26	50.6443	ACSL1
ILMN_1729180	-1.26725	10.7478	-9.3342	5.33e-19	3.31e-18	31.9095	GATM
ILMN_1677198	-1.26637	9.56161	-10.347	1.43e-22	1.04e-21	40.0555	C1R
ILMN_2413779	1.26478	6.84951	9.74702	1.99e-20	1.32e-19	35.1653	SEZ6L2
ILMN_1741133	1.26152	10.9561	25.8337	9.32e-90	2.54e-87	194.104	NME1
ILMN_1788099	1.25905	9.18303	22.03	1.03e-72	9.23e-71	154.984	LSM4
ILMN_1731293	-1.25904	10.6793	-13.2699	5.78e-34	7.01e-33	66.1064	C8B
ILMN_2183510	1.25895	10.4278	21.1768	7.51e-69	5.31e-67	146.12	ARMET
ILMN_1703477	1.25779	9.262	15.0108	2.6e-41	4.47e-40	82.9388	ARHGEF2
ILMN_2116714	1.25765	8.98121	26.7976	5.28e-94	2.03e-91	203.849	SLC39A1
ILMN_1709634	-1.25719	11.0016	-13.1919	1.21e-33	1.44e-32	65.3716	CMBL
ILMN_1700831	-1.25696	10.0644	-11.1552	1.42e-25	1.17e-24	46.9153	SLC27A2
ILMN_1763196	-1.25572	9.22621	-10.9026	1.27e-24	1.01e-23	44.7397	WDR72
ILMN_1737205	1.25255	7.48541	19.399	8.45e-61	3.9e-59	127.642	MCM4
ILMN_1810233	-1.25074	11.1673	-8.96772	9.16e-18	5.4e-17	29.098	UGT2B11
ILMN_1785252	1.2489	7.66039	24.5768	3.61e-84	6.63e-82	181.279	SLC26A6
ILMN_1679838	1.24795	8.56788	14.6745	7.23e-40	1.15e-38	79.6302	WBP5
ILMN_1719286	1.24661	9.02866	21.1831	7.03e-69	5e-67	146.185	CTSA
ILMN_1790136	1.24604	7.76879	19.0854	2.2e-59	9.27e-58	124.391	C20ORF20
ILMN_1776674	1.24348	8.62634	21.4462	4.52e-70	3.5e-68	148.92	SAC3D1
ILMN_1771026	1.23917	9.62536	26.6122	3.44e-93	1.19e-90	201.981	GARS
ILMN_1664565	-1.23698	7.64148	-14.87	1.05e-40	1.75e-39	81.5512	PROZ
ILMN_1789196	1.23655	8.02416	14.6423	9.92e-40	1.57e-38	79.3152	TPM2
ILMN_1726986	-1.23617	8.17906	-22.6538	1.57e-75	1.68e-73	161.454	AADAT
ILMN_1658504	1.2332	8.06312	22.0089	1.28e-72	1.14e-70	154.766	CHKA
ILMN_1754795	1.23283	8.74564	15.3936	5.75e-43	1.07e-41	86.7342	FAT1
ILMN_2178492	-1.23282	8.44507	-14.6971	5.78e-40	9.25e-39	79.8519	CYP4F2
ILMN_2101885	1.23241	9.78896	20.3064	6.6e-65	3.82e-63	137.069	TUBB
ILMN_1741954	1.23223	7.74335	17.5448	1.86e-52	5.45e-51	108.5	SMYD3
ILMN_1755383	1.23175	7.70212	17.2179	5.35e-51	1.44e-49	105.153	LRRC1
ILMN_1761058	-1.22888	9.21003	-19.0429	3.43e-59	1.43e-57	123.951	ACAD11
ILMN_1695731	1.22876	8.68155	25.213	5.28e-87	1.12e-84	187.786	TUBG1
ILMN_2379130	1.22856	8.37925	26.2686	1.12e-91	3.39e-89	198.511	IRAK1
ILMN_1752510	-1.22802	8.1033	-21.0647	2.42e-68	1.67e-66	144.954	FAM13A
ILMN_1763852	-1.22798	9.15708	-12.1602	1.78e-29	1.75e-28	55.8334	ACACB
ILMN_1783226	1.22793	8.98412	15.7363	1.85e-44	3.71e-43	90.1544	SSR2
ILMN_1795257	-1.22736	8.77377	-12.1347	2.25e-29	2.2e-28	55.6018	GPT
ILMN_1783963	-1.22494	7.86657	-15.2574	2.24e-42	4.04e-41	85.3807	AGXT2
ILMN_1680738	1.2243	8.35192	12.9328	1.39e-32	1.57e-31	62.9433	C5ORF13
ILMN_1749324	-1.22303	10.996	-11.0092	5.05e-25	4.09e-24	45.6543	DPYS
ILMN_1681437	-1.22282	11.9468	-12.5355	5.65e-31	5.92e-30	59.2617	DCXR
ILMN_2331636	1.22279	7.86978	21.7021	3.14e-71	2.58e-69	151.579	ACACA
ILMN_3248443	1.22227	9.16038	17.4256	6.33e-52	1.8e-50	107.278	SNHG6
ILMN_2041577	1.22067	7.49776	21.1561	9.33e-69	6.54e-67	145.904	GPR172A
ILMN_2198912	-1.22048	13.7532	-11.9435	1.28e-28	1.21e-27	53.8771	TTR
ILMN_1813766	-1.22046	7.95304	-17.1004	1.78e-50	4.66e-49	103.953	RCL1
ILMN_1796316	1.2203	6.81118	12.2661	6.76e-30	6.78e-29	56.7956	MMP9
ILMN_1789510	1.21898	8.91564	25.839	8.83e-90	2.42e-87	194.157	STIP1
ILMN_1709237	-1.21853	9.67937	-14.0818	2.38e-37	3.35e-36	73.8612	EPHX2
ILMN_2119692	-1.21843	8.25368	-16.4369	1.56e-47	3.58e-46	97.2086	CSAD
ILMN_1706057	1.21711	9.5371	26.3213	6.56e-92	2.08e-89	199.044	CS
ILMN_1696601	1.21622	8.6409	22.9707	5.83e-77	6.88e-75	164.734	VARS
ILMN_1726516	1.21079	7.9288	16.9778	6.26e-50	1.6e-48	102.703	SCRIB
ILMN_1787628	1.2102	9.19618	22.2178	1.46e-73	1.36e-71	156.934	NOP56
ILMN_1727815	-1.20969	10.8104	-14.9378	5.36e-41	9.08e-40	82.2188	CFI
ILMN_1766637	1.20919	7.86754	21.3625	1.08e-69	8.2e-68	148.051	GLA
ILMN_1793859	-1.2089	11.1044	-16.0864	5.43e-46	1.17e-44	93.6701	ALDH2
ILMN_1783695	1.20823	9.08211	28.716	2.44e-102	2.22e-99	222.974	EPRS
ILMN_1655163	1.20811	9.5973	22.1598	2.67e-73	2.45e-71	156.332	STK24
ILMN_2391765	1.20707	9.72045	18.2818	9.22e-56	3.2e-54	116.081	C6ORF48
ILMN_1773337	1.20693	7.16795	9.86367	7.72e-21	5.2e-20	36.1017	DKK1
ILMN_1708906	1.20633	9.61785	21.715	2.74e-71	2.26e-69	151.714	C2ORF29
ILMN_1753243	1.20531	10.1703	26.916	1.6e-94	6.66e-92	205.04	DNAJB11
ILMN_1677404	1.20503	7.70243	18.8229	3.37e-58	1.33e-56	121.673	RAP2A
ILMN_1756071	1.20502	8.40043	16.8353	2.68e-49	6.66e-48	101.252	MFGE8
ILMN_1741148	1.20495	8.46818	15.8925	3.85e-45	7.98e-44	91.7199	ALDOA
ILMN_1785284	-1.20454	10.7284	-13.271	5.72e-34	6.93e-33	66.1176	ALDH6A1
ILMN_1738681	1.20312	8.91317	30.4362	1.15e-109	1.72e-106	239.785	NUP62
ILMN_2404385	1.20186	9.3847	24.5374	5.41e-84	9.84e-82	180.876	REPIN1
ILMN_1779404	1.20085	10.5754	23.6882	3.45e-80	4.9e-78	172.144	PUF60
ILMN_1683450	1.1967	7.2624	23.8279	8.13e-81	1.2e-78	173.584	CDCA5
ILMN_1785474	-1.19598	8.30886	-13.3504	2.69e-34	3.32e-33	66.867	ACOT12
ILMN_2077550	1.19276	6.74467	21.8234	8.88e-72	7.59e-70	152.839	RACGAP1
ILMN_1655444	1.19189	8.72283	21.2775	2.63e-69	1.94e-67	147.167	LOC728492
ILMN_1735180	1.19187	10.1336	23.2476	3.3e-78	4.29e-76	167.596	NCSTN
ILMN_1811933	-1.19136	10.5094	-12.1211	2.55e-29	2.49e-28	55.4784	SHMT1
ILMN_2358919	1.18956	7.20199	17.7654	1.92e-53	5.96e-52	110.764	TP53I3
ILMN_1681503	1.18861	6.92504	18.895	1.6e-58	6.4e-57	122.418	MCM2
ILMN_2104106	1.1883	8.18072	21.8401	7.45e-72	6.39e-70	153.013	XPR1
ILMN_1781560	-1.18793	7.87435	-19.0377	3.62e-59	1.5e-57	123.897	ST3GAL6
ILMN_1693210	1.18541	7.49557	19.5635	1.52e-61	7.2e-60	129.35	NSMCE2
ILMN_1701007	-1.1843	11.7091	-12.9717	9.66e-33	1.1e-31	63.3068	PON3
ILMN_1731503	-1.18132	7.1423	-18.8987	1.53e-58	6.16e-57	122.457	MARCO
ILMN_2222008	1.18026	6.75831	23.1675	7.57e-78	9.52e-76	166.769	KIFC1
ILMN_1784227	1.17995	8.58707	29.9598	1.19e-107	1.47e-104	235.164	MCRS1
ILMN_1703074	1.1792	9.24485	19.2271	5.05e-60	2.23e-58	125.86	CPD
ILMN_1658802	1.17798	11.4924	21.0383	3.19e-68	2.19e-66	144.68	KRTCAP2
ILMN_1743747	1.17754	8.34407	20.1795	2.48e-64	1.39e-62	135.749	RUSC1
ILMN_2415235	1.17613	8.54939	17.2507	3.82e-51	1.03e-49	105.489	CSNK1E
ILMN_1723632	1.17351	8.4189	24.9467	8.08e-86	1.61e-83	185.067	PIGC
ILMN_1660436	1.17345	9.20492	12.3461	3.24e-30	3.29e-29	57.5254	HSPA1B
ILMN_2181432	1.1704	7.45145	18.9292	1.12e-58	4.53e-57	122.773	SPC24
ILMN_1689001	1.16779	8.85756	25.8815	5.73e-90	1.58e-87	194.589	CDK4
ILMN_1684922	-1.16765	8.18153	-13.1752	1.42e-33	1.68e-32	65.2148	LOC644322
ILMN_1712082	1.1674	6.52231	10.1519	7.25e-22	5.13e-21	38.4457	GCNT3
ILMN_1659984	1.16289	6.50033	10.5682	2.22e-23	1.67e-22	41.9031	MEP1A
ILMN_1728676	1.1625	8.00218	14.8009	2.08e-40	3.4e-39	80.8712	KIAA0196
ILMN_1790461	1.16143	9.15721	26.5895	4.33e-93	1.48e-90	201.752	C6ORF125
ILMN_1755727	1.16123	7.71005	16.589	3.31e-48	7.81e-47	98.7492	KDM5B
ILMN_1720114	1.1609	7.04538	15.2312	2.91e-42	5.22e-41	85.1205	GMNN
ILMN_1714364	1.15962	9.68677	26.5318	7.77e-93	2.58e-90	201.17	PTK2
ILMN_1655595	1.15872	8.88486	10.5363	2.9e-23	2.18e-22	41.6347	SERPINE2
ILMN_1706553	1.15827	8.1834	25.5578	1.55e-88	3.86e-86	191.3	SMG7
ILMN_1738921	-1.15807	10.3502	-15.6913	2.91e-44	5.78e-43	89.7043	ACAA1
ILMN_2194577	1.15486	7.38421	24.8972	1.34e-85	2.62e-83	184.56	PLVAP
ILMN_1756573	1.15463	6.74837	16.5067	7.65e-48	1.79e-46	97.9152	NDUFA4L2
ILMN_1701875	1.15367	8.60842	24.2725	8.28e-83	1.39e-80	178.157	ZYX
ILMN_2138765	-1.15354	11.5955	-12.0412	5.26e-29	5.08e-28	54.7566	PLIN2
ILMN_1705617	1.1527	10.496	26.7304	1.04e-93	3.92e-91	203.172	CFL1
ILMN_2395043	1.15195	8.96318	17.0362	3.44e-50	8.89e-49	103.298	HSPA4
ILMN_1729533	1.15193	9.72714	25.3055	2.05e-87	4.54e-85	188.729	APOA1BP
ILMN_1782204	1.15175	9.21871	6.4957	2.27e-10	9.4e-10	12.3378	AFP
ILMN_1766966	-1.15101	8.18561	-12.6416	2.11e-31	2.26e-30	60.2399	ACSM5
ILMN_2361603	-1.15054	10.0304	-16.9262	1.06e-49	2.68e-48	102.177	NDRG2
ILMN_1663667	1.15036	8.30863	24.8803	1.6e-85	3.1e-83	184.387	FLAD1
ILMN_2404688	1.15018	9.24138	13.4365	1.19e-34	1.49e-33	67.683	NUPR1
ILMN_2374352	1.14997	8.15426	14.6372	1.04e-39	1.65e-38	79.2647	DBNDD1
ILMN_1717853	-1.14977	8.44826	-13.6922	1.02e-35	1.35e-34	70.1179	DMGDH
ILMN_1771734	1.14667	8.88247	26.8696	2.55e-94	1.03e-91	204.574	LOC728564
ILMN_1752502	1.14651	7.73706	14.3904	1.18e-38	1.76e-37	76.8544	HKDC1
ILMN_1703123	-1.1464	9.39701	-15.8925	3.85e-45	7.98e-44	91.7201	AXUD1
ILMN_3245057	1.14599	8.65459	15.7886	1.1e-44	2.21e-43	90.6782	ASAP1
ILMN_1789349	1.14571	8.97947	15.9904	1.43e-45	3.03e-44	92.7039	UBQLN4
ILMN_2072296	1.14509	8.45689	17.2286	4.79e-51	1.29e-49	105.263	CKS2
ILMN_1768867	1.14474	9.07522	25.7717	1.75e-89	4.69e-87	193.475	AP3B1
ILMN_2086064	1.1433	9.1676	28.1372	7.68e-100	5.2e-97	217.244	SNRPC
ILMN_1707858	1.14265	9.93929	13.3144	3.79e-34	4.63e-33	66.5273	H2AFZ
ILMN_2289623	-1.14035	6.82209	-25.2609	3.23e-87	7.07e-85	188.275	TTC36
ILMN_1699859	1.13828	8.37586	22.3418	4.02e-74	3.87e-72	158.22	GNPAT
ILMN_1686748	1.13796	8.16121	23.0015	4.23e-77	5.05e-75	165.053	TMEM9
ILMN_1694731	1.1373	9.84205	17.6291	7.8e-53	2.34e-51	109.365	CLCN7
ILMN_1777526	1.13717	8.61163	27.0589	3.79e-95	1.64e-92	206.476	MED20
ILMN_1751776	1.13671	6.49278	21.4765	3.3e-70	2.58e-68	149.235	CKAP2L
ILMN_1715392	1.13631	7.50404	23.8158	9.22e-81	1.35e-78	173.458	PRPF3
ILMN_1704750	1.13612	11.4044	20.1747	2.61e-64	1.46e-62	135.699	LOC647000
ILMN_1703593	1.13593	7.96198	15.4388	3.66e-43	6.91e-42	87.184	BAIAP2L1
ILMN_2099783	1.13367	10.021	30.0942	3.2e-108	4.09e-105	236.47	ATP6V1F
ILMN_1769926	1.13277	7.02244	14.9582	4.38e-41	7.47e-40	82.4196	DBN1
ILMN_1686573	-1.13262	10.7263	-6.82861	2.91e-11	1.26e-10	14.3506	DEFB1
ILMN_1778360	1.13242	7.42337	20.4961	9.12e-66	5.55e-64	139.041	PYGB
ILMN_1755954	-1.13201	8.60159	-18.6001	3.41e-57	1.26e-55	119.368	CPEB3
ILMN_2357062	-1.13107	7.61335	-14.7478	3.51e-40	5.68e-39	80.349	IL1RAP
ILMN_1786039	1.13066	8.12198	25.6835	4.31e-89	1.13e-86	192.578	RNF34
ILMN_1719256	1.13028	9.08683	12.6626	1.74e-31	1.87e-30	60.4335	CKS1B
ILMN_1674551	1.13001	8.88853	21.2175	4.91e-69	3.52e-67	146.543	SMAD5
ILMN_1732705	1.12961	8.27289	21.4444	4.61e-70	3.56e-68	148.901	HCFC1
ILMN_2355665	1.12898	7.78815	17.8716	6.4e-54	2.04e-52	111.856	MTP18
ILMN_1682783	1.12877	9.84594	17.2551	3.65e-51	9.89e-50	105.533	TUG1
ILMN_2383349	-1.12871	8.53796	-15.8266	7.47e-45	1.53e-43	91.0586	STEAP3
ILMN_1761155	1.12861	11.3874	17.8887	5.37e-54	1.71e-52	112.032	PABPC1
ILMN_3307782	1.12856	7.19437	22.6417	1.78e-75	1.9e-73	161.328	FBXL18
ILMN_1756669	1.12639	8.60862	26.8308	3.78e-94	1.48e-91	204.183	POGK
ILMN_2070300	1.12602	9.70114	26.8909	2.06e-94	8.48e-92	204.787	LSM2
ILMN_1674386	1.1258	6.41065	12.2136	1.09e-29	1.09e-28	56.3175	PITX1
ILMN_1737157	1.12489	7.23653	17.4102	7.42e-52	2.09e-50	107.121	GRAMD1A
ILMN_1708833	-1.12428	12.3753	-8.49855	3.12e-16	1.71e-15	25.6127	APCS
ILMN_1738819	1.12414	8.57137	29.2102	1.85e-104	2e-101	227.838	EFTUD2
ILMN_1695193	-1.12403	12.1979	-10.6528	1.08e-23	8.25e-23	42.6156	ANGPTL3
ILMN_2313074	1.1226	8.4829	26.7897	5.72e-94	2.17e-91	203.77	DEDD
ILMN_1725130	1.12186	9.70487	18.6376	2.31e-57	8.67e-56	119.756	FAM50A
ILMN_1695868	1.12166	9.95623	22.5813	3.33e-75	3.47e-73	160.702	PRICKLE4
ILMN_1701603	-1.12128	8.63582	-11.716	9.9e-28	9.01e-27	51.8423	ALPL
ILMN_2164081	1.12108	7.83136	22.4045	2.09e-74	2.04e-72	158.87	KLHL12
ILMN_1804248	1.12061	8.45822	16.8504	2.3e-49	5.74e-48	101.405	FDPS
ILMN_1781374	1.12051	7.29015	20.3758	3.2e-65	1.9e-63	137.79	TUFT1
ILMN_1708151	1.1196	8.72665	17.935	3.33e-54	1.07e-52	112.508	LAGE3
ILMN_1781680	1.11957	9.30619	22.5187	6.38e-75	6.49e-73	160.054	DAP3
ILMN_1709796	-1.11915	12.2328	-9.24777	1.05e-18	6.43e-18	31.2396	AGXT
ILMN_1732053	1.11914	8.49303	21.8439	7.17e-72	6.16e-70	153.052	SNRNP70
ILMN_1809212	-1.1186	10.0256	-8.50253	3.03e-16	1.66e-15	25.6418	HPR
ILMN_1655418	1.11826	9.4766	24.1158	4.16e-82	6.76e-80	176.546	CAPNS1
ILMN_1784655	1.11786	7.1495	21.2666	2.95e-69	2.16e-67	147.053	TLCD1
ILMN_2205211	1.11771	9.77895	11.5275	5.32e-27	4.68e-26	50.1721	LOC134997
ILMN_1713505	1.11724	7.46457	20.0112	1.43e-63	7.69e-62	134	NPC1
ILMN_1778177	1.11671	8.68562	31.3507	1.67e-113	3.41e-110	248.583	ZNF207
ILMN_1780769	1.11513	9.15424	20.94	8.88e-68	5.96e-66	143.658	TUBB2C
ILMN_1719316	1.1149	9.48099	10.0039	2.45e-21	1.69e-20	37.237	TMED3
ILMN_1699570	1.11434	9.247	19.4291	6.17e-61	2.86e-59	127.955	TPD52L2
ILMN_3275388	-1.1135	8.56685	-9.4971	1.47e-19	9.39e-19	33.1833	LOC340274
ILMN_1728845	1.1129	7.97832	25.453	4.53e-88	1.07e-85	190.233	SMARCD1
ILMN_1676611	1.11287	9.09864	21.1591	9.03e-69	6.36e-67	145.936	PHPT1
ILMN_1730612	1.11265	8.74331	17.6418	6.85e-53	2.06e-51	109.495	DBNDD2
ILMN_1776522	1.11184	8.44225	20.2529	1.15e-64	6.61e-63	136.513	RAG1AP1
ILMN_1711270	1.1118	7.82473	16.6941	1.13e-48	2.74e-47	99.8167	SFRS14
ILMN_1729115	1.11106	7.60835	24.3962	2.31e-83	4.06e-81	179.427	LOC651816
ILMN_1811615	1.11072	10.2699	28.4176	4.72e-101	3.7e-98	220.025	COPA
ILMN_3226641	-1.10961	8.01526	-15.176	5.04e-42	8.94e-41	84.5735	PLA2G16
ILMN_1787762	1.1087	7.54741	19.6667	5.19e-62	2.54e-60	130.422	HEATR1
ILMN_1777721	1.10864	8.63993	20.1747	2.6e-64	1.46e-62	135.7	MAPRE1
ILMN_1799642	1.10818	7.80343	20.3334	4.98e-65	2.9e-63	137.35	TRIM24
ILMN_1811468	1.10672	7.1154	10.072	1.4e-21	9.8e-21	37.7914	IRX3
ILMN_3307930	1.10659	10.0192	13.235	8.05e-34	9.67e-33	65.7772	RAN
ILMN_1658472	1.10658	9.75573	25.1536	9.69e-87	1.99e-84	187.18	APH1A
ILMN_1718558	1.10445	8.30197	19.0953	1.99e-59	8.4e-58	124.493	PARP12
ILMN_1793770	1.10304	8.15929	23.8894	4.31e-81	6.53e-79	174.217	DNAJB6
ILMN_1665909	1.1029	10.625	20.5268	6.61e-66	4.05e-64	139.361	LASP1
ILMN_1771903	1.10277	7.97664	19.9482	2.76e-63	1.46e-61	133.345	NUP37
ILMN_1737862	1.10269	10.5777	26.4695	1.46e-92	4.8e-90	200.542	PSMB4
ILMN_1795678	1.10265	8.34326	29.3207	6.25e-105	6.96e-102	228.922	POLR3C
ILMN_1754220	1.10262	8.90002	17.7157	3.2e-53	9.85e-52	110.253	SF3A2
ILMN_1668629	1.10098	8.62875	13.3185	3.64e-34	4.46e-33	66.5661	LOC401115
ILMN_1780987	1.10052	7.69996	24.3174	5.21e-83	8.87e-81	178.618	RFXANK
ILMN_1759184	1.09969	8.16828	15.3424	9.59e-43	1.77e-41	86.2247	C19ORF48
ILMN_1760727	-1.09872	13.1654	-12.4364	1.41e-30	1.46e-29	58.3515	ANG
ILMN_1658494	1.0984	8.1046	13.3036	4.2e-34	5.12e-33	66.4246	C13ORF15
ILMN_1693939	-1.098	6.38326	-20.5191	7.17e-66	4.39e-64	139.28	OIT3
ILMN_1790797	1.09795	9.65728	21.5901	1.01e-70	8.08e-69	150.415	VPS28
ILMN_1789074	1.09709	9.07277	11.104	2.21e-25	1.82e-24	46.4716	HSPA1A
ILMN_1787345	1.09701	8.9877	17.2623	3.39e-51	9.19e-50	105.607	FKBP11
ILMN_2415179	1.09586	8.30514	15.374	7e-43	1.3e-41	86.5386	CLSTN1
ILMN_2146372	1.09456	8.12272	18.2601	1.15e-55	3.99e-54	115.857	KCTD6
ILMN_1775008	1.09364	6.85084	20.647	1.89e-66	1.19e-64	140.611	NCAPD2
ILMN_1662880	-1.0933	7.91739	-9.7506	1.93e-20	1.28e-19	35.1939	FIS
ILMN_1807042	1.09201	9.68641	12.6062	2.94e-31	3.12e-30	59.9126	MARCKS
ILMN_3245682	1.09064	6.65934	7.64455	1.36e-13	6.65e-13	19.6197	GAGE2B
ILMN_1745806	-1.09057	10.3125	-15.821	7.91e-45	1.61e-43	91.0027	PEMT
ILMN_1810752	-1.09056	12.4539	-8.48816	3.37e-16	1.84e-15	25.5371	C4BPA
ILMN_1728984	1.0905	8.93099	19.9785	2.02e-63	1.07e-61	133.66	PA2G4
ILMN_2066020	1.09018	10.0457	20.6572	1.7e-66	1.07e-64	140.717	TCEB1
ILMN_1714577	-1.09009	8.3503	-14.0465	3.35e-37	4.68e-36	73.5205	OGDHL
ILMN_2415189	1.08887	11.0466	18.6099	3.08e-57	1.14e-55	119.469	ATP1A1
ILMN_3216125	1.08698	10.1632	16.3246	4.86e-47	1.1e-45	96.073	LOC728126
ILMN_2300396	1.08389	7.87103	25.7943	1.39e-89	3.76e-87	193.704	COMMD5
ILMN_1673944	1.08331	9.18338	27.023	5.44e-95	2.32e-92	206.115	MANBAL
ILMN_1673991	1.08326	10.0407	23.2089	4.93e-78	6.31e-76	167.197	ATIC
ILMN_2330861	1.08309	7.51744	19.1015	1.87e-59	7.88e-58	124.558	SMC4
ILMN_1769118	1.08304	10.8266	21.7482	1.94e-71	1.63e-69	152.058	Septin 9
ILMN_2406634	-1.08296	7.23166	-12.1709	1.62e-29	1.59e-28	55.9302	DNMT3L
ILMN_1664861	-1.08245	8.16509	-13.1362	2.05e-33	2.41e-32	64.8482	ID1
ILMN_1674874	1.0824	8.25325	15.6317	5.3e-44	1.04e-42	89.1083	MFSD10
ILMN_1673962	1.08224	7.89671	26.6935	1.51e-93	5.5e-91	202.801	NUP205
ILMN_1881909	1.08215	7.4354	8.29741	1.36e-15	7.26e-15	24.1595	HS.579631
ILMN_3226214	1.08164	7.4653	16.9005	1.38e-49	3.47e-48	101.915	LOC728755
ILMN_1783304	1.08065	8.58464	11.7611	6.61e-28	6.06e-27	52.2437	ATP1B3
ILMN_1802167	-1.07977	10.3207	-8.12893	4.58e-15	2.39e-14	22.9616	ALDH1L1
ILMN_1662905	1.0786	10.1125	17.1069	1.67e-50	4.36e-49	104.02	NME1-NME2
ILMN_2124361	-1.0783	11.7834	-11.3447	2.69e-26	2.28e-25	48.5651	LEAP2
ILMN_1662587	-1.07788	8.24078	-16.7893	4.29e-49	1.06e-47	100.784	PNPLA7
ILMN_1810560	1.07767	8.51014	12.9051	1.81e-32	2.03e-31	62.685	P8
ILMN_3235803	-1.07693	7.77117	-12.8488	3.06e-32	3.39e-31	62.1607	LOC653458
ILMN_1803624	1.07669	9.42662	19.3956	8.75e-61	4.03e-59	127.607	TMEM147
ILMN_1811373	1.07602	8.71313	25.3495	1.31e-87	2.95e-85	189.178	FAM20B
ILMN_1698732	1.07483	7.91293	14.065	2.8e-37	3.93e-36	73.6998	PALLD
ILMN_2225709	1.07444	8.34044	25.3623	1.15e-87	2.6e-85	189.308	PTCD1
ILMN_1757807	-1.07433	8.59185	-10.5574	2.43e-23	1.83e-22	41.8125	AGXT2L1
ILMN_1689318	1.07348	8.2435	18.8335	3.02e-58	1.2e-56	121.782	NUAK1
ILMN_1695946	1.07315	7.60311	12.1485	1.98e-29	1.94e-28	55.7273	TRNP1
ILMN_1660368	1.07255	8.29382	21.5515	1.51e-70	1.2e-68	150.014	TRRAP
ILMN_1690268	1.07218	9.47229	22.8505	2.03e-76	2.32e-74	163.49	HNRPUL1
ILMN_3192001	-1.07213	9.10269	-13.3392	2.99e-34	3.68e-33	66.7613	CCL14
ILMN_1791306	-1.07048	9.28713	-16.1587	2.61e-46	5.73e-45	94.3986	C9ORF103
ILMN_1691090	1.06989	7.39483	22.7331	6.87e-76	7.52e-74	162.275	MPV17
ILMN_3219764	1.06987	9.21638	16.2753	8.02e-47	1.8e-45	95.5748	LOC441506
ILMN_3276990	1.0697	11.1088	19.3954	8.77e-61	4.03e-59	127.605	LOC389141
ILMN_1679194	-1.06958	13.1797	-12.021	6.32e-29	6.08e-28	54.5745	UGT2B7
ILMN_1809623	-1.06901	8.85596	-10.8705	1.67e-24	1.32e-23	44.4649	ACSM2A
ILMN_1682264	1.06867	8.61445	24.2564	9.77e-83	1.63e-80	177.991	DCAF7
ILMN_1787879	1.0674	8.7101	15.5236	1.57e-43	3e-42	88.0287	ARL2
ILMN_1782389	1.06705	9.29845	9.32186	5.88e-19	3.64e-18	31.8136	LAD1
ILMN_1751097	1.06637	8.67289	26.671	1.9e-93	6.77e-91	202.573	CREB3L2
ILMN_1715748	1.06582	6.64986	9.47424	1.77e-19	1.12e-18	33.0036	FLNC
ILMN_1806037	1.06548	7.18598	19.1225	1.5e-59	6.41e-58	124.775	TK1
ILMN_1678939	1.06546	7.05227	11.268	5.27e-26	4.43e-25	47.8959	VNN2
ILMN_2157240	1.0648	6.89214	12.5985	3.15e-31	3.34e-30	59.8416	MNS1
ILMN_1714401	1.06456	8.48727	25.4394	5.21e-88	1.22e-85	190.094	SNX27
ILMN_2373495	1.06406	10.854	23.9664	1.94e-81	3.01e-79	175.01	H2AFY
ILMN_1745573	1.0635	7.066	22.3015	6.11e-74	5.82e-72	157.802	TTC13
ILMN_1720124	1.0627	8.27206	19.8155	1.1e-62	5.61e-61	131.967	RCC2
ILMN_2380163	1.06255	9.86896	17.4164	6.96e-52	1.97e-50	107.184	PTPRF
ILMN_1694603	1.06198	8.38288	20.0422	1.04e-63	5.6e-62	134.322	SMARCC1
ILMN_1751346	1.06198	8.72452	19.2568	3.71e-60	1.65e-58	126.167	ERBB3
ILMN_1668960	1.06175	7.7662	19.1168	1.59e-59	6.77e-58	124.716	MID1IP1
ILMN_1708743	1.06108	6.64894	14.7885	2.35e-40	3.83e-39	80.7496	NT5DC2
ILMN_1671766	-1.061	11.4084	-10.0159	2.23e-21	1.53e-20	37.3343	F12
ILMN_1784709	1.06066	8.71267	20.7171	9.09e-67	5.78e-65	141.339	GNPDA1
ILMN_1691436	1.06054	7.96418	16.5015	8.07e-48	1.88e-46	97.8624	BLVRA
ILMN_1738263	1.06021	8.38133	20.0273	1.21e-63	6.51e-62	134.167	PIGU
ILMN_1705737	1.06008	9.59912	18.6042	3.27e-57	1.21e-55	119.41	IMPDH2
ILMN_1812392	1.05958	11.626	14.041	3.53e-37	4.93e-36	73.468	TMSB10
ILMN_1681016	1.05915	8.33551	19.3143	2.04e-60	9.18e-59	126.764	SPNS1
ILMN_1687978	-1.05906	8.93373	-9.84834	8.75e-21	5.88e-20	35.9782	PHLDA1
ILMN_1815666	1.05787	8.87693	23.6423	5.54e-80	7.69e-78	171.67	ATP2A2
ILMN_2220739	1.05698	7.13875	15.1907	4.36e-42	7.76e-41	84.7184	TMCO3
ILMN_1750181	1.0567	7.3941	8.92329	1.29e-17	7.52e-17	28.7624	TESC
ILMN_1748438	1.05478	9.87349	37.8322	2.07e-139	7.16e-135	307.961	POLR2G
ILMN_1719205	1.05388	8.99642	20.9987	4.82e-68	3.28e-66	144.268	FBL
ILMN_1660426	1.05381	9.22981	22.7583	5.29e-76	5.84e-74	162.535	CPSF4
ILMN_1752303	1.05359	8.97222	18.5512	5.66e-57	2.08e-55	118.862	YY1AP1
ILMN_1768662	1.05324	6.81429	21.4994	2.6e-70	2.04e-68	149.473	UCK2
ILMN_1757467	1.05241	10.7257	16.7429	6.9e-49	1.68e-47	100.312	H1F0
ILMN_1731174	1.05218	10.6475	18.99	5.95e-59	2.44e-57	123.402	LOC647856
ILMN_1806867	1.05189	9.89571	24.4175	1.86e-83	3.28e-81	179.646	PPM1G
ILMN_1707592	-1.05188	9.59199	-8.23697	2.11e-15	1.12e-14	23.7277	RGN
ILMN_1745607	-1.05174	11.4357	-8.34902	9.35e-16	5.01e-15	24.53	A2M
ILMN_1702389	1.05009	7.78769	19.6236	8.14e-62	3.93e-60	129.974	ZC3H3
ILMN_1795963	1.04952	9.58533	8.7711	4.08e-17	2.33e-16	27.6215	OKL38
ILMN_2359945	-1.04853	12.9343	-10.1938	5.12e-22	3.65e-21	38.7897	CES1
ILMN_1731785	-1.04795	12.8844	-10.932	9.85e-25	7.87e-24	44.991	ORM2
ILMN_1768940	1.04794	6.2486	18.8202	3.47e-58	1.37e-56	121.644	COL15A1
ILMN_1704672	1.04736	7.69653	24.3718	2.97e-83	5.11e-81	179.177	OBFC2B
ILMN_1676192	-1.0472	10.4716	-7.34134	1.05e-12	4.92e-12	17.6075	SLC13A5
ILMN_1759023	1.04661	8.15246	16.8363	2.66e-49	6.61e-48	101.262	WFS1
ILMN_1672504	1.04457	7.78952	14.4996	4.03e-39	6.18e-38	77.9192	PDXK
ILMN_1700690	1.04456	9.11906	17.3526	1.34e-51	3.72e-50	106.531	VAT1
ILMN_3176090	1.04412	8.32519	19.6197	8.47e-62	4.09e-60	129.934	LOC100130919
ILMN_2056087	-1.04373	6.89524	-12.4403	1.36e-30	1.41e-29	58.387	IGF1
ILMN_1812281	-1.04191	11.2834	-9.30026	6.96e-19	4.3e-18	31.6459	ARG1
ILMN_1662214	-1.04189	10.3867	-9.87515	7.03e-21	4.75e-20	36.1943	PAH
ILMN_1655613	-1.04149	11.233	-6.43286	3.32e-10	1.36e-09	11.9672	GSTA2
ILMN_1772557	-1.04064	7.53755	-14.6227	1.2e-39	1.9e-38	79.1226	SLC22A10
ILMN_2068747	-1.04038	8.43182	-10.7667	4.08e-24	3.17e-23	43.5808	OAT
ILMN_2313730	1.04024	10.3173	21.2298	4.32e-69	3.13e-67	146.67	RHOC
ILMN_1779706	1.03972	7.65748	17.3922	8.93e-52	2.5e-50	106.936	TP53BP2
ILMN_2038775	1.03923	8.34906	14.0533	3.14e-37	4.39e-36	73.5866	TUBB2A
ILMN_1703949	1.03893	9.39344	25.7038	3.5e-89	9.24e-87	192.784	KPNB1
ILMN_1692267	1.03833	8.04088	26.276	1.04e-91	3.18e-89	198.586	B4GALT3
ILMN_1807423	1.03819	6.37756	12.8288	3.69e-32	4.08e-31	61.9741	IGF2BP3
ILMN_1736234	1.03802	7.88358	27.4755	5.75e-97	3.06e-94	210.649	C1ORF77
ILMN_1742577	1.03729	9.15898	25.4302	5.72e-88	1.34e-85	190.001	GTPBP4
ILMN_1662198	1.03726	9.14168	15.7751	1.25e-44	2.53e-43	90.5433	RANGAP1
ILMN_1679093	1.03573	7.9693	18.7742	5.6e-58	2.18e-56	121.168	ZNF581
ILMN_1708183	-1.03537	7.21812	-9.62635	5.25e-20	3.42e-19	34.2042	PZP
ILMN_1670456	1.0349	8.79047	22.3256	4.75e-74	4.56e-72	158.052	RBM42
ILMN_1678690	-1.03489	10.4588	-8.50654	2.94e-16	1.62e-15	25.671	UPB1
ILMN_1776777	1.03347	10.2126	17.3535	1.33e-51	3.69e-50	106.54	ADAR
ILMN_1794890	-1.03328	9.10985	-10.1708	6.2e-22	4.4e-21	38.6005	SLC38A4
ILMN_1660775	1.03319	11.1513	29.1241	4.33e-104	4.4e-101	226.993	LOC650152
ILMN_1661002	1.03274	9.34899	27.943	5.33e-99	3.18e-96	215.313	RFWD2
ILMN_1789233	1.0327	8.82537	21.6176	7.58e-71	6.08e-69	150.701	VPS37C
ILMN_1662618	1.03254	12.5515	17.4747	3.82e-52	1.1e-50	107.781	SQSTM1
ILMN_3225784	1.03181	11.0007	19.8785	5.72e-63	2.97e-61	132.621	LOC730029
ILMN_1692219	1.03166	8.37946	13.1426	1.93e-33	2.28e-32	64.9078	RAB11FIP1
ILMN_3287068	1.03124	10.0259	19.2291	4.95e-60	2.19e-58	125.881	LOC728031
ILMN_1710885	1.03118	10.3133	13.9164	1.18e-36	1.61e-35	72.267	LOC387867
ILMN_1746090	1.03	8.70259	17.127	1.36e-50	3.58e-49	104.225	STT3A
ILMN_1660749	1.02994	10.0836	12.9117	1.7e-32	1.91e-31	62.7465	ASPSCR1
ILMN_2157435	1.02975	9.06267	29.7537	8.92e-107	1.06e-103	233.155	DYNLRB1
ILMN_1683817	1.02967	7.99357	13.2276	8.63e-34	1.03e-32	65.7082	UBE2Q2
ILMN_1799516	1.02923	7.9242	20.3646	3.59e-65	2.12e-63	137.674	DNAJC9
ILMN_2392352	1.02881	7.87906	19.5981	1.06e-61	5.1e-60	129.709	CTPS2
ILMN_1654065	-1.02839	7.57356	-18.9262	1.15e-58	4.66e-57	122.742	ATOH8
ILMN_1695576	1.02836	10.5548	23.924	3.01e-81	4.63e-79	174.573	MRPL24
ILMN_1653708	1.02817	8.18173	22.9828	5.14e-77	6.09e-75	164.859	CORO1B
ILMN_3187852	1.02792	9.45774	15.6225	5.81e-44	1.14e-42	89.0159	KIAA1310
ILMN_2075334	1.02747	11.9829	16.0811	5.73e-46	1.24e-44	93.6163	HIST1H4C
ILMN_1785424	1.02725	8.46828	20.1943	2.12e-64	1.2e-62	135.904	ABLIM1
ILMN_1752802	1.02705	9.25143	20.4247	1.92e-65	1.15e-63	138.299	CLPTM1L
ILMN_1725534	1.02649	8.89846	15.6356	5.1e-44	1e-42	89.147	ACTN4
ILMN_1785756	1.02636	7.50962	21.9601	2.14e-72	1.87e-70	154.259	LOC731314
ILMN_2108735	1.02595	7.43146	7.49217	3.84e-13	1.83e-12	18.6006	EEF1A2
ILMN_1811997	1.02547	8.97637	19.9434	2.91e-63	1.54e-61	133.295	ZNF364
ILMN_2218002	-1.02535	9.99919	-10.9325	9.8e-25	7.84e-24	44.9958	LIPC
ILMN_1803853	1.02528	9.7329	18.7512	7.1e-58	2.76e-56	120.931	NOL7
ILMN_1690610	1.02487	8.66064	21.7404	2.11e-71	1.75e-69	151.978	RALY
ILMN_3202885	1.02485	7.92148	21.2417	3.82e-69	2.78e-67	146.795	LOC643856
ILMN_2360705	1.02483	8.74243	16.1307	3.47e-46	7.56e-45	94.1163	ACSL3
ILMN_1794951	-1.02373	9.51669	-8.64179	1.08e-16	6.04e-16	26.6628	SLC39A5
ILMN_1689378	-1.02351	8.03939	-15.7235	2.11e-44	4.21e-43	90.026	CCRN4L
ILMN_2375418	1.02267	7.68463	24.8148	3.13e-85	5.9e-83	183.717	DPH2
ILMN_2311537	1.0225	7.84638	17.8916	5.21e-54	1.67e-52	112.061	HMGA1
ILMN_1695719	1.02139	8.15204	13.0825	3.4e-33	3.96e-32	64.344	EIF2C2
ILMN_1712888	1.02131	8.54486	18.9823	6.44e-59	2.63e-57	123.322	HSPH1
ILMN_1692168	1.02102	7.6639	23.4241	5.3e-79	7.1e-77	169.42	UBE2Z
ILMN_1814719	-1.02097	12.1171	-10.7994	3.08e-24	2.41e-23	43.8587	RBP4
ILMN_1800225	1.02078	8.30486	17.2421	4.17e-51	1.13e-49	105.4	PPARG
ILMN_2346573	1.01961	7.42069	27.8351	1.57e-98	9.03e-96	214.239	PSME3
ILMN_1657592	-1.0189	9.37508	-8.80334	3.2e-17	1.83e-16	27.862	ACSM2B
ILMN_1815626	1.01868	9.33649	13.8914	1.5e-36	2.04e-35	72.0273	DHCR7
ILMN_1684217	1.01853	6.31864	19.959	2.47e-63	1.31e-61	133.458	AURKB
ILMN_1763875	1.01788	9.44753	23.852	6.34e-81	9.45e-79	173.831	ABCF1
ILMN_1797903	1.01745	8.25428	21.9018	3.92e-72	3.42e-70	153.653	ZNF544
ILMN_3235113	1.0173	10.0904	20.7887	4.31e-67	2.79e-65	142.084	TOMM6
ILMN_1651429	1.01728	8.13144	11.5683	3.7e-27	3.28e-26	50.5319	SELM
ILMN_1815169	1.0162	7.9323	20.6135	2.68e-66	1.68e-64	140.262	MCM5
ILMN_2410713	1.01551	8.92847	12.0899	3.38e-29	3.28e-28	55.1967	FGFR4
ILMN_1807600	1.01528	7.43838	25.4131	6.82e-88	1.57e-85	189.826	NPLOC4
ILMN_1695962	1.01485	8.11842	20.1024	5.54e-64	3.02e-62	134.948	SLC12A9
ILMN_1760890	1.01374	7.65252	17.9643	2.46e-54	8.02e-53	112.809	SEPN1
ILMN_1676191	1.0132	7.29538	22.5496	4.63e-75	4.73e-73	160.374	DARS2
ILMN_2379469	1.01259	11.0312	16.4527	1.33e-47	3.06e-46	97.3679	EIF3B
ILMN_1670130	1.0118	7.52117	12.3209	4.09e-30	4.14e-29	57.2948	ARID3A
ILMN_1674620	1.01023	8.73174	10.2409	3.46e-22	2.48e-21	39.1777	SGCE
ILMN_2398432	1.0097	9.40636	17.6831	4.47e-53	1.36e-51	109.919	BRMS1
ILMN_1670238	1.00947	6.50709	18.4028	2.64e-56	9.37e-55	117.329	CDC45L
ILMN_1792679	1.00925	8.06615	14.5786	1.86e-39	2.9e-38	78.6911	ITGA5
ILMN_2304512	-1.00913	9.31648	-5.33088	1.58e-07	5.57e-07	5.96482	SAA1
ILMN_1703743	1.00874	7.84411	25.5253	2.17e-88	5.27e-86	190.969	AATF
ILMN_1800573	1.00814	8.91949	13.7667	5.01e-36	6.66e-35	70.8308	RPS21
ILMN_1665148	1.00787	9.74456	14.4785	4.96e-39	7.56e-38	77.7136	LOC648249
ILMN_1718336	1.00661	10.0555	19.3696	1.15e-60	5.21e-59	127.338	C7ORF50
ILMN_1812403	1.00607	10.4167	20.9657	6.79e-68	4.61e-66	143.925	BCAP31
ILMN_2333319	1.00567	11.283	18.924	1.18e-58	4.76e-57	122.719	PTBP1
ILMN_2181892	1.0055	7.47057	11.1519	1.46e-25	1.21e-24	46.8866	BEX2
ILMN_2093674	1.00484	9.08366	22.955	6.87e-77	8.04e-75	164.571	GMFB
ILMN_1662232	1.00465	9.32257	32.9392	4.63e-120	3.2e-116	263.622	DCTN2
ILMN_2050617	1.00375	7.59861	15.0349	2.05e-41	3.53e-40	83.1775	CCT6P1
ILMN_1805474	1.00338	8.07299	17.2067	6e-51	1.61e-49	105.039	C1ORF131
ILMN_1670841	1.00305	7.86166	17.7579	2.07e-53	6.43e-52	110.687	CPNE1
ILMN_1781010	1.00299	8.00164	13.9958	5.48e-37	7.59e-36	73.0322	ARHGEF3
ILMN_1702396	1.00281	9.10875	19.7142	3.17e-62	1.57e-60	130.914	PACSIN2
ILMN_1739050	-1.00236	9.74473	-9.73313	2.22e-20	1.47e-19	35.0543	PIPOX
ILMN_1669113	-1.00148	10.8451	-7.40519	6.89e-13	3.24e-12	18.026	ATF5
ILMN_1694776	-1.00116	8.30376	-9.85005	8.63e-21	5.8e-20	35.992	SCP2
ILMN_1740900	1.00106	7.71399	13.9226	1.11e-36	1.52e-35	72.3272	BMP4
ILMN_1751330	1.00074	7.93364	19.2645	3.42e-60	1.52e-58	126.248	RBCK1
ILMN_1661485	1.0005	7.50034	14.8096	1.91e-40	3.13e-39	80.9562	RBM34
ILMN_1813846	0.99936	7.4268	18.9563	8.44e-59	3.43e-57	123.053	P2RX4
ILMN_1778161	-0.998962	7.95079	-15.0513	1.74e-41	3.02e-40	83.3393	DNAJC25
ILMN_1768973	0.998674	8.51742	14.0613	2.9e-37	4.07e-36	73.6637	HIST2H2AC
ILMN_1683121	-0.998454	9.21047	-9.43133	2.48e-19	1.56e-18	32.6672	CYP2C18
ILMN_3246713	-0.998357	7.31242	-12.3955	2.06e-30	2.11e-29	57.9766	SNORA22
ILMN_1782937	-0.998355	11.7486	-6.7394	5.08e-11	2.17e-10	13.8033	LOC647169
ILMN_1689097	0.997975	11.1518	26.5355	7.48e-93	2.51e-90	201.208	NAT5
ILMN_1769517	0.997648	7.49192	17.9923	1.84e-54	6.08e-53	113.097	PRKDC
ILMN_1757440	0.996643	7.61155	14.9802	3.52e-41	6.02e-40	82.6374	FAM69B
ILMN_2364022	0.996298	7.06981	10.5296	3.07e-23	2.3e-22	41.5786	SLC16A3
ILMN_1781626	-0.996106	12.2587	-11.1725	1.22e-25	1.01e-24	47.0654	C1S
ILMN_1748591	0.996074	8.94726	14.4084	9.85e-39	1.48e-37	77.0305	ODC1
ILMN_1788203	0.99603	6.83743	19.3199	1.92e-60	8.68e-59	126.822	HEY1
ILMN_1678619	-0.995741	8.00307	-13.2787	5.32e-34	6.45e-33	66.1901	DAK
ILMN_3202432	0.995439	12.1698	23.2818	2.31e-78	3.03e-76	167.951	LOC644464
ILMN_1689712	0.994527	10.097	14.4277	8.15e-39	1.23e-37	77.2185	LOC440927
ILMN_1706238	0.994267	9.25681	25.6243	7.89e-89	2e-86	191.976	CSE1L
ILMN_1658639	-0.993895	8.84448	-10.0217	2.12e-21	1.47e-20	37.3812	SLC46A3
ILMN_1688479	0.993274	8.04634	16.6577	1.64e-48	3.94e-47	99.447	LRRC42
ILMN_2173451	0.99283	9.30274	19.6707	4.98e-62	2.44e-60	130.463	GPI
ILMN_1808713	-0.992032	10.0922	-10.728	5.68e-24	4.39e-23	43.2521	HSD17B2
ILMN_1655561	0.991436	9.39097	8.91926	1.33e-17	7.75e-17	28.732	ARPC3
ILMN_2133205	0.991242	10.5705	7.0421	7.47e-12	3.34e-11	15.684	GPX2
ILMN_1759991	0.991097	8.15055	28.3594	8.41e-101	6.32e-98	219.448	MGC3731
ILMN_1707727	-0.989775	10.166	-8.06251	7.36e-15	3.81e-14	22.4942	ANGPTL4
ILMN_1674574	-0.989589	8.37895	-8.26391	1.73e-15	9.22e-15	23.9198	VNN1
ILMN_2110281	0.989382	9.22595	19.5736	1.37e-61	6.51e-60	129.454	UFC1
ILMN_1733511	0.989359	8.32676	18.7315	8.71e-58	3.36e-56	120.727	GOLGA3
ILMN_2096654	0.9889	9.52045	27.2597	5.02e-96	2.28e-93	208.49	COMMD4
ILMN_1743103	0.988176	7.37928	17.0756	2.3e-50	5.99e-49	103.7	SH3PXD2A
ILMN_1776516	0.988154	7.76425	16.0523	7.67e-46	1.64e-44	93.3265	ITPKA
ILMN_1803824	0.987932	9.78186	19.1559	1.06e-59	4.57e-58	125.121	ZDHHC9
ILMN_1770084	0.987173	9.33077	17.3535	1.33e-51	3.69e-50	106.54	TACC1
ILMN_1685636	-0.987079	7.14553	-19.0764	2.42e-59	1.02e-57	124.297	KCNN2
ILMN_1708341	0.986913	8.96167	12.0321	5.72e-29	5.5e-28	54.6746	PDZK1
ILMN_1751028	0.986359	7.98161	20.6731	1.44e-66	9.12e-65	140.881	SERPINH1
ILMN_1664798	-0.986023	9.73411	-13.8272	2.79e-36	3.75e-35	71.4106	GRHPR
ILMN_1736340	0.985881	8.42137	25.01	4.22e-86	8.59e-84	185.713	ANGEL2
ILMN_1748926	0.985626	8.29399	15.4058	5.1e-43	9.51e-42	86.8548	TMEM209
ILMN_1709307	0.985223	7.50792	14.8847	9.07e-41	1.52e-39	81.6955	GPSM1
ILMN_1701331	0.984723	9.81044	17.3027	2.24e-51	6.14e-50	106.02	UBE2M
ILMN_1727091	-0.982854	9.77212	-9.41237	2.88e-19	1.81e-18	32.5189	ACMSD
ILMN_1770338	0.982688	10.7245	11.8875	2.12e-28	1.99e-27	53.3738	TM4SF1
ILMN_1801105	0.982627	7.38295	17.6873	4.28e-53	1.3e-51	109.962	PRKCD
ILMN_1725090	0.981941	7.20557	12.2695	6.56e-30	6.59e-29	56.8262	CTHRC1
ILMN_1723625	0.981778	8.11934	19.3848	9.79e-61	4.48e-59	127.495	MAP4K2
ILMN_1802203	0.980952	10.4411	25.9213	3.82e-90	1.07e-87	194.993	ARF1
ILMN_1810467	0.980705	9.94608	17.2109	5.75e-51	1.54e-49	105.081	PPP2R1A
ILMN_3205656	0.98047	9.36173	14.8279	1.59e-40	2.62e-39	81.1366	LOC391075
ILMN_3304898	0.980359	8.34256	12.0431	5.17e-29	4.99e-28	54.774	LOC92755
ILMN_2186597	0.9801	10.022	25.6643	5.24e-89	1.36e-86	192.383	RPP21
ILMN_1655765	0.979796	10.345	19.145	1.19e-59	5.11e-58	125.009	MRPS21
ILMN_2051373	0.97953	6.95217	16.9886	5.6e-50	1.43e-48	102.813	NEK2
ILMN_2396982	0.979104	8.10352	25.2449	3.81e-87	8.22e-85	188.112	BCL2L12
ILMN_1780302	0.97906	8.23305	24.4553	1.26e-83	2.23e-81	180.033	DYNC1H1
ILMN_1673673	0.978583	6.30565	17.9636	2.48e-54	8.07e-53	112.802	PBK
ILMN_1726512	0.978389	7.16725	23.193	5.81e-78	7.33e-76	167.032	ZSCAN2
ILMN_1814789	0.97818	8.23006	18.7369	8.24e-58	3.19e-56	120.782	UBAP2L
ILMN_3246401	0.977582	7.97204	13.5362	4.57e-35	5.85e-34	68.6301	AIF1L
ILMN_1704730	0.977439	7.76574	14.6909	6.15e-40	9.83e-39	79.7913	CD93
ILMN_1774742	-0.977393	10.1203	-9.04238	5.16e-18	3.07e-17	29.6646	MTTP
ILMN_3238058	0.977231	7.89845	16.1701	2.33e-46	5.12e-45	94.5134	LOC151162
ILMN_1662658	0.977188	8.25224	20.4877	9.95e-66	6.02e-64	138.954	PUS1
ILMN_1700695	0.976096	9.39643	18.6758	1.55e-57	5.88e-56	120.151	SLC44A1
ILMN_1701507	-0.976017	9.31271	-8.89756	1.57e-17	9.1e-17	28.5686	EHHADH
ILMN_1659462	0.975957	10.7153	18.2312	1.56e-55	5.35e-54	115.558	DUSP23
ILMN_2135709	0.975819	7.0281	11.8431	3.16e-28	2.94e-27	52.9765	C8ORF47
ILMN_1722774	0.975088	7.34655	27.3029	3.25e-96	1.5e-93	208.922	VPS72
ILMN_1739885	0.974983	8.26461	26.8114	4.6e-94	1.79e-91	203.988	SLC41A3
ILMN_1699695	0.974836	8.42988	11.6677	1.53e-27	1.37e-26	51.4127	TNFRSF21
ILMN_1729417	-0.974409	9.08755	-12.5155	6.81e-31	7.11e-30	59.0772	GNE
ILMN_1694240	-0.974404	8.63781	-14.4333	7.72e-39	1.16e-37	77.2726	MAP2K1
ILMN_2043615	0.973589	8.75283	21.7799	1.4e-71	1.18e-69	152.388	C17ORF90
ILMN_1699496	0.973496	7.67579	17.0726	2.37e-50	6.16e-49	103.669	PHF21A
ILMN_3267017	0.973482	10.6146	8.34939	9.32e-16	5e-15	24.5326	LOC100129028
ILMN_1707308	0.97335	7.92455	17.5377	2e-52	5.82e-51	108.427	IKBKG
ILMN_1657796	0.972983	7.05517	19.4501	4.96e-61	2.31e-59	128.173	STMN1
ILMN_1692276	0.972805	8.27546	21.0923	1.81e-68	1.26e-66	145.241	GGPS1
ILMN_3302625	-0.9727	7.03185	-18.264	1.11e-55	3.84e-54	115.897	LOC728290
ILMN_2196984	0.972624	7.34357	19.5872	1.19e-61	5.68e-60	129.596	OIP5
ILMN_1667222	0.972473	8.45233	21.8853	4.65e-72	4.04e-70	153.482	MTX1
ILMN_2308689	0.972264	7.51114	20.2153	1.71e-64	9.68e-63	136.122	AGBL5
ILMN_1748767	0.971762	9.96367	14.1136	1.75e-37	2.48e-36	74.1685	LOC730740
ILMN_1680353	0.971606	9.32862	32.2235	4.02e-117	1.39e-113	256.884	NSF
ILMN_1714567	0.971258	9.55377	16.2717	8.32e-47	1.86e-45	95.5379	AHNAK
ILMN_1659550	0.970925	9.41186	8.75417	4.64e-17	2.64e-16	27.4954	LOC388654
ILMN_1781514	0.970488	7.59754	12.4237	1.59e-30	1.63e-29	58.2348	PCDH17
ILMN_1655922	0.970205	9.14232	11.6203	2.33e-27	2.08e-26	50.9924	SAPS2
ILMN_1752579	0.969358	9.61165	18.1798	2.65e-55	9.03e-54	115.029	ATP6V0A1
ILMN_1781516	0.96933	8.89574	28.186	4.72e-100	3.33e-97	217.729	SUPT16H
ILMN_1806607	0.969181	6.46082	11.8246	3.73e-28	3.46e-27	52.8107	SFN
ILMN_1670272	0.969134	8.7651	20.5622	4.57e-66	2.83e-64	139.729	LRP10
ILMN_1795286	0.968904	7.27905	18.507	8.95e-57	3.28e-55	118.405	C6ORF47
ILMN_1657838	-0.968616	7.48027	-23.0275	3.23e-77	3.89e-75	165.322	JMJD5
ILMN_1774604	0.967644	9.00728	14.3263	2.2e-38	3.26e-37	76.2313	PNKD
ILMN_1683658	0.967322	8.71278	18.4818	1.16e-56	4.22e-55	118.145	FKBP1A
ILMN_1815012	0.966742	8.62784	19.7366	2.51e-62	1.25e-60	131.147	EXOC7
ILMN_1754491	-0.966729	6.98658	-14.809	1.92e-40	3.14e-39	80.951	IYD
ILMN_1764714	0.96649	8.93503	6.83641	2.77e-11	1.2e-10	14.3988	LOC55908
ILMN_1739508	-0.964019	8.34941	-6.86572	2.3e-11	1e-10	14.58	LOC652493
ILMN_1758034	-0.963598	8.67845	-14.9058	7.36e-41	1.24e-39	81.9039	ETFDH
ILMN_1771308	-0.962667	11.2203	-7.06032	6.64e-12	2.98e-11	15.7993	BAAT
ILMN_1738103	0.961969	9.14505	19.9012	4.51e-63	2.37e-61	132.857	COPE
ILMN_1710962	0.961112	10.5064	15.9431	2.31e-45	4.83e-44	92.2279	TMEM97
ILMN_1705774	0.960643	7.5984	21.7432	2.05e-71	1.7e-69	152.006	TIGD5
ILMN_1809931	0.960351	9.62286	10.5618	2.34e-23	1.76e-22	41.849	NDRG1
ILMN_2411723	0.960142	11.6001	22.021	1.13e-72	1.01e-70	154.891	RPSA
ILMN_1705570	0.959317	7.83176	8.16778	3.47e-15	1.82e-14	23.2362	H2AFY2
ILMN_1756086	0.959287	8.00853	18.9913	5.86e-59	2.41e-57	123.416	INTS3
ILMN_1759097	0.958283	6.81233	10.9527	8.23e-25	6.61e-24	45.1685	MLLT11
ILMN_2167808	0.957295	11.0322	10.5779	2.04e-23	1.54e-22	41.9844	TM4SF5
ILMN_3213792	0.956876	11.786	13.4062	1.58e-34	1.98e-33	67.3958	LOC439953
ILMN_1717173	0.956438	7.13904	17.6968	3.88e-53	1.19e-51	110.06	ECT2
ILMN_2402930	0.956119	11.9831	20.0914	6.21e-64	3.38e-62	134.833	LOC440926
ILMN_1796177	0.954888	8.89216	17.2886	2.59e-51	7.06e-50	105.877	GIPC1
ILMN_1768394	0.95425	10.2891	15.6786	3.31e-44	6.55e-43	89.5774	ARPC5
ILMN_1815039	0.954092	8.56311	30.8402	2.29e-111	4.17e-108	243.684	C6ORF153
ILMN_1760855	0.954084	7.44132	20.9236	1.05e-67	7.05e-66	143.487	OCRL
ILMN_3227023	0.953631	7.91563	13.5971	2.55e-35	3.3e-34	69.2097	SNHG7
ILMN_1775939	0.953587	8.55	28.1013	1.1e-99	7.17e-97	216.887	SF3B2
ILMN_2228180	-0.952956	8.48043	-13.1827	1.32e-33	1.57e-32	65.2851	MSRA
ILMN_1729237	0.952917	9.32721	19.3544	1.34e-60	6.08e-59	127.18	CYB5R1
ILMN_1684158	-0.952905	10.1228	-9.91524	5.07e-21	3.44e-20	36.518	GPT2
ILMN_1705243	-0.952517	10.874	-7.84279	3.46e-14	1.74e-13	20.9688	SERPINA7
ILMN_1804851	0.952496	9.01388	23.2115	4.8e-78	6.17e-76	167.224	MRPS17
ILMN_1738784	0.952352	9.11057	19.6817	4.44e-62	2.19e-60	130.577	PPP2R5A
ILMN_2345837	0.951891	9.333	23.0872	1.74e-77	2.13e-75	165.939	CLTA
ILMN_1683664	0.95147	8.97784	13.9274	1.06e-36	1.46e-35	72.3734	LOC650369
ILMN_1681591	0.951274	8.28485	24.4906	8.76e-84	1.58e-81	180.396	PTPN1
ILMN_1671257	0.9509	8.71653	25.6039	9.71e-89	2.43e-86	191.769	DKC1
ILMN_1733799	0.950795	7.88096	17.6837	4.45e-53	1.35e-51	109.925	FAM195B
ILMN_1657949	0.950416	9.52862	13.52	5.34e-35	6.81e-34	68.4764	RHEB
ILMN_2210753	-0.950267	6.41265	-21.2729	2.76e-69	2.03e-67	147.119	XLKD1
ILMN_1705231	0.950242	6.85713	12.7783	5.92e-32	6.47e-31	61.5049	SLCO2A1
ILMN_1785356	0.949375	7.50189	25.2175	5.04e-87	1.07e-84	187.832	DENND5A
ILMN_1811238	0.949171	7.28325	9.56644	8.48e-20	5.47e-19	33.7298	ALPK2
ILMN_3251472	0.949124	10.5778	19.7517	2.14e-62	1.07e-60	131.304	TOMM20
ILMN_1668880	-0.948989	11.0763	-8.36875	8.09e-16	4.36e-15	24.672	AKR1C4
ILMN_1708143	0.948849	8.03155	20.8407	2.5e-67	1.64e-65	142.625	FAM127A
ILMN_1770733	0.948616	8.20427	24.1396	3.26e-82	5.34e-80	176.791	RIC8A
ILMN_1661637	-0.948588	7.73279	-11.8405	3.24e-28	3.01e-27	52.9531	TRPM8
ILMN_1658411	0.948518	8.57796	17.8204	1.09e-53	3.43e-52	111.329	CHD4
ILMN_2108357	0.947441	7.27729	13.5578	3.72e-35	4.78e-34	68.8359	RPL39L
ILMN_3251497	-0.947396	12.6857	-6.88517	2.04e-11	8.88e-11	14.7007	GSTA1
ILMN_1745271	0.947172	7.73005	20.6037	2.97e-66	1.85e-64	140.16	EXOSC4
ILMN_3236259	0.946343	11.8951	13.0162	6.36e-33	7.31e-32	63.7225	PPIAL4A
ILMN_2365549	0.946135	8.27493	18.0882	6.84e-55	2.29e-53	114.085	BRPF1
ILMN_3201221	0.945978	7.69287	11.9358	1.37e-28	1.3e-27	53.8078	LOC341315
ILMN_1744912	0.94597	8.55891	20.9493	8.06e-68	5.43e-66	143.754	CTTN
ILMN_1757317	0.94586	7.83891	32.1362	9.21e-117	2.89e-113	256.058	LARS
ILMN_1718977	-0.945797	8.54748	-12.8937	2.01e-32	2.25e-31	62.5785	GADD45B
ILMN_1724250	0.945794	8.63687	15.5587	1.1e-43	2.13e-42	88.3788	GRN
ILMN_1749213	0.945683	10.7183	15.1624	5.77e-42	1.02e-40	84.4382	SDF2L1
ILMN_1810191	0.945548	7.83618	12.3711	2.58e-30	2.63e-29	57.7535	PLA2G4C
ILMN_1686259	-0.945154	9.24764	-10.2615	2.92e-22	2.1e-21	39.3476	PRODH2
ILMN_1740609	-0.944675	8.63989	-13.7728	4.72e-36	6.28e-35	70.8893	CCL15
ILMN_1692473	0.944327	8.96962	19.7025	3.58e-62	1.77e-60	130.793	PRMT1
ILMN_1807981	-0.944172	9.00502	-11.8519	2.92e-28	2.72e-27	53.0554	SIGIRR
ILMN_1751079	0.944039	9.25099	12.7302	9.27e-32	1.01e-30	61.0592	TAP1
ILMN_1815115	0.943993	10.3722	15.2671	2.03e-42	3.68e-41	85.477	CYC1
ILMN_1790757	0.943968	9.65799	22.4241	1.71e-74	1.68e-72	159.073	ADSL
ILMN_1803073	-0.943743	8.29334	-11.6058	2.65e-27	2.36e-26	50.8638	DNAJC12
ILMN_2094856	-0.943006	7.21972	-22.2329	1.25e-73	1.17e-71	157.09	RANBP3L
ILMN_2166457	-0.942859	8.4235	-7.106	4.94e-12	2.23e-11	16.0894	HPGD
ILMN_3210538	0.942279	10.1125	7.51849	3.21e-13	1.54e-12	18.7755	LOC646785
ILMN_1791328	0.942223	7.42913	16.9916	5.43e-50	1.39e-48	102.843	STK39
ILMN_1762605	-0.940532	13.3055	-7.0219	8.51e-12	3.79e-11	15.5564	SERPINC1
ILMN_1796244	0.940428	8.94485	23.6322	6.15e-80	8.47e-78	171.566	CD2BP2
ILMN_1705116	0.940177	7.54808	17.2358	4.45e-51	1.2e-49	105.337	C6ORF85
ILMN_1761247	0.939894	8.06186	11.6857	1.3e-27	1.17e-26	51.5727	PIR
ILMN_1742074	0.939571	9.0249	21.5578	1.41e-70	1.12e-68	150.08	C8ORF76
ILMN_1809384	-0.939543	8.28428	-12.7166	1.05e-31	1.14e-30	60.933	CYP4F12
ILMN_1662962	-0.938288	6.71254	-26.009	1.57e-90	4.47e-88	195.882	COLEC10
ILMN_1790953	0.937532	9.01949	21.2862	2.4e-69	1.77e-67	147.257	TBCB
ILMN_1779182	0.937418	9.48865	10.7632	4.21e-24	3.27e-23	43.5508	TMEM98
ILMN_1745223	0.937046	9.55845	20.393	2.67e-65	1.59e-63	137.969	CDC42EP4
ILMN_1655915	0.93671	7.23032	13.0853	3.32e-33	3.86e-32	64.3703	MMP11
ILMN_1715024	0.936429	7.90483	13.1534	1.74e-33	2.06e-32	65.0095	LSS
ILMN_1664756	0.936304	8.87869	23.9067	3.61e-81	5.51e-79	174.395	KPNA4
ILMN_1759915	0.936058	9.54639	21.1177	1.39e-68	9.7e-67	145.505	ARPC1A
ILMN_1795104	-0.934972	8.16518	-17.0987	1.82e-50	4.74e-49	103.936	ACADS
ILMN_1713450	0.934884	8.48669	18.2434	1.37e-55	4.73e-54	115.685	MYL6B
ILMN_1711470	0.934614	7.30728	21.062	2.49e-68	1.71e-66	144.926	UBE2T
ILMN_1723158	0.934429	8.18423	19.1791	8.32e-60	3.61e-58	125.362	NOP2
ILMN_1651799	-0.934312	10.0544	-9.54245	1.03e-19	6.59e-19	33.5404	SLC38A2
ILMN_1785071	-0.934167	11.6563	-6.62799	1.01e-10	4.26e-10	13.1279	SEPP1
ILMN_1767747	0.933312	8.48475	16.4904	9.03e-48	2.1e-46	97.75	HDAC2
ILMN_1704353	0.932916	7.00201	16.8342	2.72e-49	6.74e-48	101.24	IGSF3
ILMN_1695645	0.932456	9.41375	21.6264	6.91e-71	5.58e-69	150.793	CETN2
ILMN_1743137	0.931921	7.95309	19.2234	5.25e-60	2.31e-58	125.821	BAT2D1
ILMN_1791728	-0.931414	9.73774	-11.5502	4.35e-27	3.84e-26	50.3724	SLC25A25
ILMN_1744517	0.930668	11.2447	22.7893	3.84e-76	4.26e-74	162.857	GNS
ILMN_2336133	-0.929808	9.31648	-11.4254	1.32e-26	1.14e-25	49.2726	SULT1A4
ILMN_1660840	0.929744	7.781	19.9312	3.3e-63	1.74e-61	133.169	PPPDE1
ILMN_1748476	0.929563	8.41621	21.2015	5.81e-69	4.15e-67	146.376	NOP58
ILMN_2234956	-0.929493	9.58486	-6.94014	1.44e-11	6.31e-11	15.0431	LEPR
ILMN_1711886	0.929449	8.98213	20.9421	8.69e-68	5.84e-66	143.68	ALG3
ILMN_1757072	0.929378	8.79559	18.6766	1.54e-57	5.84e-56	120.159	LOC642489
ILMN_2343624	0.929286	8.40337	31.3553	1.6e-113	3.41e-110	248.626	METTL13
ILMN_1727458	0.928524	10.0091	22.1906	1.94e-73	1.79e-71	156.652	HDAC1
ILMN_1761113	0.928444	9.18308	19.2434	4.26e-60	1.89e-58	126.029	GNL2
ILMN_1768930	0.927987	8.53675	28.5627	1.12e-101	9.41e-99	221.461	U2AF2
ILMN_1787815	0.927928	8.9487	10.7047	6.94e-24	5.34e-23	43.0542	TRIB3
ILMN_1731670	-0.927387	8.82133	-9.21616	1.34e-18	8.18e-18	30.9957	LPA
ILMN_1673591	-0.927187	6.89037	-21.5676	1.28e-70	1.02e-68	150.181	CYP3A43
ILMN_1805161	0.926987	8.32507	16.0568	7.33e-46	1.57e-44	93.3713	LZTR1
ILMN_1700518	0.926846	8.16317	18.7093	1.1e-57	4.2e-56	120.497	HMGN4
ILMN_1761084	-0.92643	8.21945	-7.32117	1.21e-12	5.61e-12	17.4758	FNDC5
ILMN_1748578	0.926153	8.23546	17.1087	1.64e-50	4.29e-49	104.037	RAD21
ILMN_2334693	0.925914	7.98069	21.8895	4.46e-72	3.88e-70	153.526	NARF
ILMN_2340052	0.924412	8.63879	16.6087	2.71e-48	6.4e-47	98.9497	NCOR2
ILMN_1651498	-0.924395	8.42222	-8.10838	5.31e-15	2.76e-14	22.8166	GADD45G
ILMN_1676984	0.923993	7.18397	15.6345	5.15e-44	1.01e-42	89.1362	DDIT3
ILMN_1771593	0.923989	9.66801	19.8931	4.91e-63	2.57e-61	132.773	RRM1
ILMN_1793829	0.923908	10.972	24.9393	8.72e-86	1.73e-83	184.99	TMCO1
ILMN_1694034	0.923582	8.86548	5.62219	3.38e-08	1.24e-07	7.45771	LGALS4
ILMN_1764964	0.923375	9.18031	19.1944	7.1e-60	3.09e-58	125.521	IFNGR2
ILMN_1675266	0.92317	7.57953	20.3039	6.77e-65	3.91e-63	137.042	NAGPA
ILMN_1793118	0.922945	9.78672	25.3305	1.58e-87	3.53e-85	188.985	TAX1BP1
ILMN_1669273	0.922466	9.50826	13.6171	2.11e-35	2.73e-34	69.4008	PPT1
ILMN_1710697	0.922185	9.82677	22.2151	1.5e-73	1.4e-71	156.905	BUD31
ILMN_1703906	0.922125	6.4771	20.5987	3.12e-66	1.95e-64	140.109	HJURP
ILMN_1727194	0.921814	8.20988	19.7745	1.69e-62	8.51e-61	131.541	CALU
ILMN_1676099	0.921336	6.67731	16.3084	5.73e-47	1.29e-45	95.909	SPON2
ILMN_1652199	-0.921071	8.46754	-6.58665	1.31e-10	5.46e-10	12.8796	LOC642113
ILMN_1728512	0.920462	10.8131	21.7746	1.48e-71	1.25e-69	152.332	YWHAH
ILMN_1655011	0.920275	7.75951	19.4405	5.48e-61	2.54e-59	128.073	SERF1B
ILMN_1693145	0.920237	10.3724	25.2047	5.74e-87	1.2e-84	187.702	BUB3
ILMN_1781479	0.920163	7.7291	17.9951	1.79e-54	5.91e-53	113.127	SUV39H1
ILMN_3269324	0.919813	7.63103	10.4405	6.52e-23	4.81e-22	40.8333	FLJ37644
ILMN_2394381	0.919805	7.51025	16.1306	3.47e-46	7.56e-45	94.1155	CLN3
ILMN_2371964	0.919717	10.6152	24.6995	1.02e-84	1.9e-82	182.537	MRPS12
ILMN_2146761	0.919568	7.27206	15.5402	1.33e-43	2.55e-42	88.1944	FABP5
ILMN_1712432	0.919473	8.40746	22.8099	3.1e-76	3.47e-74	163.07	PSMD2
ILMN_1688127	0.919081	12.1115	9.60649	6.15e-20	3.99e-19	34.0467	LOC341457
ILMN_1813400	-0.918697	8.03899	-16.2002	1.72e-46	3.8e-45	94.817	CBR4
ILMN_1806603	0.918364	6.79976	17.6238	8.24e-53	2.47e-51	109.31	MESP1
ILMN_1821176	-0.917871	8.25095	-17.1604	9.64e-51	2.56e-49	104.566	HS.276860
ILMN_2289093	0.917305	6.98738	15.7042	2.56e-44	5.1e-43	89.8329	KIAA1618
ILMN_1757406	0.916866	9.18679	8.92027	1.32e-17	7.69e-17	28.7396	HIST1H1C
ILMN_3260070	0.915931	8.58022	8.8103	3.04e-17	1.74e-16	27.9141	LOC100128266
ILMN_1657495	0.915457	9.58266	17.5527	1.71e-52	5.03e-51	108.581	MLEC
ILMN_1686254	0.915229	7.42705	17.1543	1.03e-50	2.71e-49	104.503	FAM127B
ILMN_1667883	0.915021	7.72443	22.865	1.75e-76	2.01e-74	163.641	THOC5
ILMN_1797813	0.914814	10.0453	17.5783	1.32e-52	3.9e-51	108.843	SUZ12
ILMN_1671568	-0.914094	11.305	-12.8173	4.11e-32	4.53e-31	61.8674	ECHDC2
ILMN_1757882	0.913721	8.71413	15.2054	3.76e-42	6.71e-41	84.8649	PPP1R16A
ILMN_1759495	0.912748	6.9405	21.3706	9.95e-70	7.56e-68	148.135	XPO5
ILMN_1792681	0.912729	7.57713	22.4387	1.47e-74	1.45e-72	159.224	CCDC86
ILMN_2339779	0.912609	10.4464	23.647	5.28e-80	7.36e-78	171.719	ATP6V1E1
ILMN_1661750	0.912319	6.63851	11.5997	2.8e-27	2.49e-26	50.8102	VIL1
ILMN_3233930	0.912041	11.1035	18.6304	2.49e-57	9.33e-56	119.681	LOC390557
ILMN_1673138	0.912022	9.43259	19.8799	5.63e-63	2.93e-61	132.636	ZBTB33
ILMN_2179837	0.911622	9.78709	16.8688	1.91e-49	4.77e-48	101.593	BANF1
ILMN_1678170	-0.911566	6.92952	-8.1767	3.25e-15	1.71e-14	23.2993	MME
ILMN_1697218	0.91146	7.61045	17.6704	5.1e-53	1.54e-51	109.789	MED22
ILMN_1814173	0.91143	8.35655	21.1812	7.18e-69	5.09e-67	146.165	SMARCA4
ILMN_1712390	0.910711	11.0267	22.4125	1.93e-74	1.88e-72	158.953	CUTA
ILMN_1750693	0.91053	9.15996	17.7827	1.6e-53	4.99e-52	110.942	SSR1
ILMN_1788122	-0.910339	8.62986	-7.37438	8.46e-13	3.97e-12	17.8236	GSTA5
ILMN_1718303	0.910263	8.74331	15.8513	5.83e-45	1.2e-43	91.3068	PVRL2
ILMN_3305949	0.910095	10.8674	18.8435	2.72e-58	1.08e-56	121.886	LOC730246
ILMN_1716766	0.90988	9.06423	22.3968	2.27e-74	2.19e-72	158.79	CEBPG
ILMN_1690802	0.909862	9.841	14.7177	4.72e-40	7.58e-39	80.0544	TRMT112
ILMN_1689329	0.909224	12.18	8.98449	8.05e-18	4.75e-17	29.225	SCD
ILMN_1702503	0.90894	7.2342	7.5936	1.93e-13	9.33e-13	19.2772	ALDH3A1
ILMN_1807206	-0.908885	10.4531	-11.8807	2.25e-28	2.11e-27	53.3136	DHRS1
ILMN_2398926	0.908676	9.00153	19.2081	6.15e-60	2.69e-58	125.663	C17ORF58
ILMN_1803392	0.908604	7.54544	13.9241	1.1e-36	1.5e-35	72.341	TAX1BP3
ILMN_1660021	0.907906	9.08801	20.3479	4.28e-65	2.5e-63	137.501	M6PRBP1
ILMN_1716359	-0.907545	8.28589	-17.1166	1.51e-50	3.97e-49	104.118	SLC19A3
ILMN_1748018	0.907073	8.54969	23.6884	3.44e-80	4.9e-78	172.146	GORASP2
ILMN_1806106	0.907026	8.30242	18.4729	1.27e-56	4.61e-55	118.054	GNL3
ILMN_1657683	0.906843	7.86458	20.0499	9.57e-64	5.17e-62	134.403	C1ORF198
ILMN_2369785	0.906811	11.8695	25.5192	2.31e-88	5.57e-86	190.906	SNRPD2
ILMN_1657797	0.906797	8.90229	22.5911	3.01e-75	3.14e-73	160.804	FIBP
ILMN_2300186	0.906717	9.72203	13.3558	2.56e-34	3.16e-33	66.9188	DYNLL1
ILMN_1747598	0.906388	10.1632	23.1533	8.77e-78	1.09e-75	166.622	PPP1R11
ILMN_1795227	0.906134	11.0936	14.9664	4.04e-41	6.9e-40	82.5012	DNCL1
ILMN_1710207	0.906025	7.39997	16.4273	1.72e-47	3.94e-46	97.1107	C10ORF6
ILMN_3241870	0.905089	7.66659	24.0389	9.2e-82	1.45e-79	175.756	FRMD8
ILMN_1721093	0.905085	9.05899	27.3687	1.68e-96	8.05e-94	209.582	TAF10
ILMN_2360710	0.904767	8.56881	12.427	1.54e-30	1.58e-29	58.2654	TPM1
ILMN_1751425	0.904633	7.59385	16.3135	5.44e-47	1.23e-45	95.9608	ERMP1
ILMN_1663132	0.904554	8.03121	20.4694	1.2e-65	7.26e-64	138.764	ADCK2
ILMN_1760954	0.904351	9.27038	19.8128	1.13e-62	5.75e-61	131.939	DENR
ILMN_1737396	0.904221	8.7438	17.6678	5.24e-53	1.58e-51	109.762	PSMD14
ILMN_1721035	-0.90421	8.65843	-10.0493	1.69e-21	1.18e-20	37.6062	MS4A6A
ILMN_1725518	-0.903329	7.21772	-22.6124	2.41e-75	2.54e-73	161.024	ANGPTL6
ILMN_1736575	0.902862	7.74888	21.317	1.74e-69	1.29e-67	147.577	TRIM28
ILMN_1748707	0.901838	9.42515	17.7198	3.07e-53	9.46e-52	110.295	CRELD2
ILMN_1697567	0.901804	7.71083	16.1682	2.37e-46	5.22e-45	94.4939	TPM3
ILMN_1810474	0.901322	9.17509	25.4879	3.17e-88	7.61e-86	190.588	UBE2I
ILMN_1767658	0.901237	7.05166	16.1526	2.78e-46	6.08e-45	94.3369	RRS1
ILMN_1671791	-0.90096	10.7235	-10.1654	6.48e-22	4.6e-21	38.5561	PCK2
ILMN_1750518	0.900892	7.70589	15.2253	3.09e-42	5.53e-41	85.0614	THOC4
ILMN_2405628	0.900553	7.99808	15.6458	4.6e-44	9.03e-43	89.2494	TOP1MT
ILMN_1749297	0.899818	8.32884	17.7136	3.27e-53	1e-51	110.232	ACTL6A
ILMN_1715715	0.899633	11.0005	11.8068	4.38e-28	4.05e-27	52.6516	CEBPA
ILMN_2089977	0.899174	8.27418	22.4901	8.59e-75	8.66e-73	159.757	FKBP9L
ILMN_3215712	0.899129	9.33269	13.1103	2.62e-33	3.07e-32	64.6044	LOC100131609
ILMN_1815057	0.899058	8.06444	12.9238	1.52e-32	1.71e-31	62.859	PDGFRB
ILMN_1773586	-0.898825	9.75593	-9.71986	2.48e-20	1.63e-19	34.9483	SLC17A2
ILMN_3286809	0.897501	6.84134	14.2867	3.24e-38	4.76e-37	75.8465	LOC100131139
ILMN_1720708	0.897397	7.42781	19.9834	1.92e-63	1.02e-61	133.711	CSNK1D
ILMN_1694106	0.896755	7.67588	15.3191	1.21e-42	2.22e-41	85.9934	GPD1L
ILMN_2363668	0.896594	8.46463	21.5577	1.42e-70	1.12e-68	150.079	YIF1B
ILMN_1657446	0.896204	8.47197	17.8369	9.16e-54	2.9e-52	111.499	C1ORF57
ILMN_1768197	0.896151	9.24342	22.4922	8.41e-75	8.49e-73	159.779	ROD1
ILMN_1714433	0.89573	8.24819	14.4377	7.4e-39	1.12e-37	77.3153	MARCKSL1
ILMN_1676548	0.895508	8.02931	14.4631	5.77e-39	8.78e-38	77.5628	BZW2
ILMN_1703006	0.895224	10.6565	26.5886	4.37e-93	1.48e-90	201.743	MTCH1
ILMN_3272500	0.895192	8.40261	16.7954	4.04e-49	9.97e-48	100.845	IFI27L1
ILMN_1789001	0.894908	8.75915	21.2612	3.12e-69	2.27e-67	146.997	SLC35B2
ILMN_1688853	0.89488	7.14812	24.0747	6.36e-82	1.01e-79	176.124	ZBTB9
ILMN_2198893	0.894848	7.86614	17.2767	2.92e-51	7.96e-50	105.755	LOC407835
ILMN_2355168	-0.894608	11.9674	-7.93254	1.85e-14	9.39e-14	21.5881	MGST1
ILMN_2407824	0.894391	10.9846	15.0634	1.54e-41	2.69e-40	83.4584	ATP1B1
ILMN_1709486	-0.894336	6.75665	-15.6963	2.77e-44	5.51e-43	89.7545	SRPX
ILMN_1704793	0.893851	8.00762	18.1934	2.3e-55	7.88e-54	115.169	MYPOP
ILMN_1785272	0.893381	7.92359	10.1285	8.8e-22	6.2e-21	38.2532	COL1A2
ILMN_1769911	0.893295	7.02439	11.0193	4.62e-25	3.75e-24	45.7412	SLC38A1
ILMN_1720083	0.893049	8.51352	17.9436	3.04e-54	9.85e-53	112.597	EHD4
ILMN_1686951	-0.892398	7.61768	-10.4563	5.7e-23	4.22e-22	40.9653	TM6SF2
ILMN_1656682	0.892356	9.43231	11.0151	4.79e-25	3.89e-24	45.7051	AZIN1
ILMN_1739847	0.892099	10.0386	21.1603	8.92e-69	6.29e-67	145.948	EIF3D
ILMN_1785324	-0.891568	7.93247	-12.8959	1.97e-32	2.2e-31	62.599	MTHFD1
ILMN_1701855	0.891246	9.59431	14.7448	3.61e-40	5.84e-39	80.3205	PPP1CC
ILMN_2395389	0.891091	7.53026	9.7505	1.93e-20	1.28e-19	35.1932	PSMC4
ILMN_2188722	0.891037	7.40858	15.9578	1.99e-45	4.17e-44	92.3762	GLS
ILMN_1782754	0.890734	6.23152	6.73093	5.36e-11	2.28e-10	13.7516	PAGE4
ILMN_2330243	0.889886	7.51466	22.6505	1.62e-75	1.74e-73	161.419	NUDT1
ILMN_1680130	0.889491	7.83493	14.0052	5e-37	6.94e-36	73.1225	DYM
ILMN_1787410	0.889454	9.88872	24.5566	4.44e-84	8.12e-82	181.073	EIF6
ILMN_1712487	0.889101	8.2397	24.4883	8.97e-84	1.61e-81	180.372	LGTN
ILMN_1776088	0.888621	7.00612	19.227	5.06e-60	2.23e-58	125.859	NAT9
ILMN_1777740	0.888545	9.67908	13.691	1.04e-35	1.36e-34	70.1059	C8ORF55
ILMN_1796179	0.888102	10.7843	12.3348	3.6e-30	3.65e-29	57.4215	HIST1H2BK
ILMN_1793522	0.887981	7.12967	23.2029	5.25e-78	6.67e-76	167.135	PRKAB1
ILMN_1667043	0.887971	9.55063	19.7591	1.98e-62	9.97e-61	131.381	EIF4A3
ILMN_3250389	0.887786	7.55148	22.8044	3.28e-76	3.66e-74	163.014	LOC440895
ILMN_1746206	0.887697	6.844	19.2169	5.62e-60	2.46e-58	125.754	AZI1
ILMN_2315780	0.887682	7.29747	19.2176	5.58e-60	2.45e-58	125.761	TACC2
ILMN_1689445	0.887672	9.95139	27.1028	2.44e-95	1.07e-92	206.916	POLR2H
ILMN_1720745	0.886593	9.55531	12.0446	5.1e-29	4.93e-28	54.7878	LOC645385
ILMN_2364376	0.886061	9.86934	30.4212	1.33e-109	1.91e-106	239.64	ILK
ILMN_3208973	0.885209	12.8461	23.8197	8.85e-81	1.3e-78	173.499	LOC653162
ILMN_1679929	0.885095	7.53843	19.1822	8.06e-60	3.5e-58	125.394	KLF13
ILMN_2396648	0.884964	8.5783	23.6956	3.19e-80	4.58e-78	172.22	EXOSC1
ILMN_1661439	0.884681	8.83371	24.4812	9.65e-84	1.72e-81	180.299	FLOT1
ILMN_2105441	-0.884524	6.79884	-9.69452	3.04e-20	1.99e-19	34.7461	IGJ
ILMN_1692938	-0.884457	10.564	-9.55409	9.35e-20	6.02e-19	33.6323	PSAT1
ILMN_2209180	0.884405	9.30835	18.2875	8.7e-56	3.02e-54	116.139	P15RS
ILMN_1663035	0.884289	7.97924	12.3216	4.06e-30	4.11e-29	57.3013	SREBF1
ILMN_1763080	0.884162	10.8592	18.1429	3.88e-55	1.32e-53	114.649	QARS
ILMN_2133675	0.883934	8.21101	16.9018	1.36e-49	3.43e-48	101.928	SGSH
ILMN_3211132	0.883718	9.44073	13.5368	4.55e-35	5.82e-34	68.6356	LOC645173
ILMN_2089073	0.883519	9.61477	10.2543	3.1e-22	2.22e-21	39.288	ATP9A
ILMN_1769032	-0.882896	7.50891	-17.4051	7.82e-52	2.2e-50	107.069	GLYATL1
ILMN_1780058	0.88249	9.53884	16.0715	6.31e-46	1.36e-44	93.5197	DEGS1
ILMN_1773567	0.882069	8.50377	12.5175	6.68e-31	6.98e-30	59.0958	LAMA5
ILMN_1793672	0.881673	7.76456	14.4048	1.02e-38	1.53e-37	76.9954	SIX5
ILMN_2383693	0.881534	8.96939	16.8709	1.87e-49	4.68e-48	101.614	UPF2
ILMN_1694268	0.881372	6.94221	16.6488	1.8e-48	4.3e-47	99.3566	HES6
ILMN_1897310	0.881208	7.92226	15.8183	8.13e-45	1.66e-43	90.9755	HS.430851
ILMN_2219683	-0.881022	7.99249	-7.00682	9.37e-12	4.16e-11	15.4614	NEU4
ILMN_1730201	0.88076	7.51536	14.3507	1.73e-38	2.58e-37	76.4687	DTNA
ILMN_1695110	0.880568	7.37591	19.0723	2.53e-59	1.06e-57	124.256	BCAT2
ILMN_2122420	-0.880192	8.72484	-15.9817	1.56e-45	3.3e-44	92.6165	HMGCL
ILMN_1662129	0.880098	7.96319	15.2789	1.81e-42	3.29e-41	85.5938	RCN2
ILMN_3238818	0.880048	12.9909	24.3123	5.49e-83	9.3e-81	178.566	LOC649076
ILMN_1687998	0.879925	7.50752	22.9008	1.2e-76	1.39e-74	164.011	LPGAT1
ILMN_2130078	0.879751	9.77845	8.10906	5.28e-15	2.75e-14	22.8215	CDKN2AIPNL
ILMN_1692760	0.879472	9.33441	23.4319	4.89e-79	6.6e-77	169.5	DPAGT1
ILMN_1738552	0.879458	6.83745	17.1953	6.74e-51	1.8e-49	104.923	SLC1A3
ILMN_2095133	0.879324	8.1345	19.5915	1.14e-61	5.44e-60	129.641	SPTAN1
ILMN_1653797	0.8793	9.3896	20.4157	2.11e-65	1.26e-63	138.205	C6ORF62
ILMN_1788689	0.879291	7.69415	15.6852	3.1e-44	6.14e-43	89.6432	PHIP
ILMN_1730625	-0.879242	12.781	-6.9952	1.01e-11	4.48e-11	15.3883	AHSG
ILMN_1655952	0.879165	8.94386	12.8501	3.02e-32	3.35e-31	62.173	FAM39E
ILMN_1652505	0.878797	7.45976	20.1126	4.98e-64	2.73e-62	135.055	APEX2
ILMN_1704452	0.878742	7.68004	16.6748	1.38e-48	3.33e-47	99.6199	BCL9
ILMN_2286334	0.877817	7.21665	22.4441	1.39e-74	1.37e-72	159.281	SR140
ILMN_2356654	0.87761	8.05423	15.2103	3.58e-42	6.41e-41	84.9129	LGALS8
ILMN_2052790	0.876368	10.5317	24.3761	2.85e-83	4.92e-81	179.221	NONO
ILMN_2392286	0.876104	8.11009	14.0728	2.6e-37	3.66e-36	73.775	IP6K1
ILMN_1718718	0.876002	8.81553	18.8669	2.14e-58	8.53e-57	122.127	MKKS
ILMN_1798327	0.875785	7.27863	13.3047	4.15e-34	5.07e-33	66.4358	PAQR9
ILMN_2176768	0.875612	8.18243	16.0931	5.08e-46	1.1e-44	93.737	SEPHS1
ILMN_2200636	0.875429	8.22828	16.9904	5.5e-50	1.41e-48	102.831	KIAA1267
ILMN_1665538	0.875367	8.83794	13.6069	2.32e-35	3.01e-34	69.3035	SKP2
ILMN_1678842	0.875203	7.48211	8.40045	6.42e-16	3.47e-15	24.9008	THBS2
ILMN_1676600	0.874859	9.36734	16.8044	3.68e-49	9.1e-48	100.938	SEC24C
ILMN_1690099	0.874814	8.16992	20.185	2.34e-64	1.31e-62	135.807	ITGB1BP1
ILMN_1678605	0.874533	7.56343	15.3087	1.34e-42	2.45e-41	85.8898	CDC123
ILMN_1793990	-0.874478	10.1603	-11.4255	1.32e-26	1.14e-25	49.274	ID2
ILMN_1658259	0.874366	8.60377	15.9122	3.15e-45	6.56e-44	91.9177	DRG1
ILMN_1702973	-0.874208	10.0399	-10.5911	1.82e-23	1.38e-22	42.0959	TMEM166
ILMN_1776102	0.873758	8.48494	12.3811	2.35e-30	2.4e-29	57.845	PSMD10
ILMN_1665945	0.872905	8.44216	23.4253	5.24e-79	7.04e-77	169.432	ACBD3
ILMN_1702837	0.872712	8.86305	20.1554	3.19e-64	1.77e-62	135.499	PSMD1
ILMN_2358202	0.872524	9.25863	20.0971	5.85e-64	3.19e-62	134.893	ARS2
ILMN_1664016	0.872483	8.47414	17.1112	1.6e-50	4.18e-49	104.063	ARHGEF18
ILMN_2346997	0.872338	7.91158	22.0138	1.22e-72	1.08e-70	154.817	RAB23
ILMN_1682165	0.872311	8.43999	16.856	2.17e-49	5.43e-48	101.463	NT5C2
ILMN_1812968	0.872216	8.43763	15.8856	4.12e-45	8.54e-44	91.6515	SOX18
ILMN_3251742	0.871992	8.16243	20.1317	4.08e-64	2.25e-62	135.253	ZNF322A
ILMN_2354391	0.871939	9.83298	14.5502	2.45e-39	3.81e-38	78.414	EGLN2
ILMN_2390974	0.87179	9.14522	15.3694	7.33e-43	1.35e-41	86.493	DNAJB2
ILMN_1776993	0.871657	7.92381	26.3632	4.29e-92	1.4e-89	199.467	COG2
ILMN_2394561	0.871623	8.21052	13.8404	2.46e-36	3.31e-35	71.5367	IRF2BP2
ILMN_1808568	0.871335	7.90246	24.9068	1.22e-85	2.39e-83	184.658	PYCR2
ILMN_1781943	0.871257	6.42379	16.0608	7.03e-46	1.51e-44	93.4122	FAM83D
ILMN_1707464	-0.87104	10.9417	-10.1617	6.68e-22	4.73e-21	38.5258	MST1
ILMN_1778238	0.871006	8.25641	19.5154	2.51e-61	1.18e-59	128.851	UTP6
ILMN_1667716	0.870851	8.64472	27.1092	2.28e-95	1.01e-92	206.981	TMEM101
ILMN_1665428	0.870642	9.45408	14.2678	3.89e-38	5.7e-37	75.6626	GSDMD
ILMN_1784364	-0.870408	8.33357	-16.649	1.8e-48	4.3e-47	99.3581	STARD5
ILMN_1683755	0.87013	7.94083	19.676	4.71e-62	2.31e-60	130.518	SOX13
ILMN_2348090	0.869996	8.98152	19.1399	1.25e-59	5.38e-58	124.956	MRPL55
ILMN_1722070	-0.869759	14.1123	-7.62348	1.57e-13	7.64e-13	19.4778	APOC3
ILMN_2144426	0.869672	8.70322	10.4386	6.62e-23	4.89e-22	40.8174	HIST2H2AA3
ILMN_1704376	0.869512	6.12816	9.65609	4.14e-20	2.7e-19	34.4403	GLDN
ILMN_2142554	0.869081	10.4283	17.5527	1.71e-52	5.03e-51	108.58	NENF
ILMN_1651405	0.869055	8.60959	15.3327	1.06e-42	1.94e-41	86.1284	BRD9
ILMN_1717868	0.868893	9.73449	13.1825	1.32e-33	1.57e-32	65.2834	CCT8
ILMN_2186369	-0.868747	6.98746	-13.6952	9.96e-36	1.31e-34	70.1462	NCOR1
ILMN_1786847	0.868682	7.34567	10.8405	2.17e-24	1.7e-23	44.2085	TGM3
ILMN_2165993	-0.868551	6.37483	-18.4138	2.35e-56	8.39e-55	117.443	ITLN1
ILMN_1733288	-0.868346	8.59443	-15.6798	3.27e-44	6.48e-43	89.5891	C1RL
ILMN_2368068	0.868297	7.33303	18.0853	7.04e-55	2.35e-53	114.056	TCF20
ILMN_1750401	0.867916	7.53796	23.0604	2.3e-77	2.78e-75	165.662	C17ORF62
ILMN_2050112	0.867752	12.869	24.1218	3.91e-82	6.38e-80	176.608	LOC388524
ILMN_2235137	0.86755	6.5247	17.9039	4.59e-54	1.47e-52	112.188	FANCD2
ILMN_1795778	0.867438	7.80429	17.1455	1.12e-50	2.97e-49	104.414	P4HA2
ILMN_1769634	0.86703	9.59425	14.6045	1.44e-39	2.26e-38	78.9446	STRA13
ILMN_1721580	-0.867027	7.09325	-11.1893	1.05e-25	8.74e-25	47.2109	TBX15
ILMN_2234970	0.86692	9.39043	18.4925	1.04e-56	3.8e-55	118.256	SLC39A3
ILMN_1683250	0.86554	7.52352	17.4996	2.96e-52	8.56e-51	108.036	LOC440731
ILMN_1751338	0.865444	8.01078	21.4011	7.24e-70	5.56e-68	148.451	NUP133
ILMN_1683305	0.864967	7.71676	21.0111	4.23e-68	2.89e-66	144.396	COMMD2
ILMN_1755364	0.864954	9.16978	26.6431	2.52e-93	8.79e-91	202.293	RALA
ILMN_1713380	0.864713	7.72664	18.2752	9.88e-56	3.42e-54	116.013	EIF2B2
ILMN_1732060	0.864297	8.31234	21.3171	1.74e-69	1.29e-67	147.578	ARHGAP1
ILMN_1815745	0.863944	7.8207	14.0932	2.13e-37	3.01e-36	73.9721	SOX4
ILMN_2052208	-0.863393	8.85375	-11.5943	2.94e-27	2.61e-26	50.7618	GADD45A
ILMN_1723467	0.86338	11.6971	20.7388	7.24e-67	4.66e-65	141.566	ITGB1
ILMN_1682572	0.863258	7.97759	16.6625	1.57e-48	3.76e-47	99.4955	KIAA0528
ILMN_3242900	0.863181	8.71255	11.133	1.72e-25	1.42e-24	46.7231	HIST2H2AA4
ILMN_1721128	0.863089	8.48536	22.7523	5.63e-76	6.18e-74	162.474	TOMM34
ILMN_2092664	0.863065	8.47928	19.8925	4.94e-63	2.58e-61	132.766	ADSS
ILMN_1815203	-0.862836	12.9105	-8.9847	8.04e-18	4.75e-17	29.2266	HMGCS2
ILMN_2121437	0.862776	9.60822	19.0767	2.41e-59	1.01e-57	124.301	NCL
ILMN_1791388	0.86264	8.51268	15.4013	5.33e-43	9.94e-42	86.8102	ZNF787
ILMN_1651237	0.862423	6.32893	18.4829	1.15e-56	4.18e-55	118.157	CDT1
ILMN_1691611	0.862367	9.32319	12.2459	8.14e-30	8.13e-29	56.6112	LOC645436
ILMN_1732537	0.86203	8.16753	20.0555	9.03e-64	4.89e-62	134.461	HEATR2
ILMN_1685824	0.861883	7.98007	15.2917	1.59e-42	2.9e-41	85.7209	B4GALT5
ILMN_1771627	0.861881	8.61914	16.4832	9.72e-48	2.25e-46	97.6772	ZMIZ1
ILMN_1781536	-0.861738	9.85415	-12.7766	6.01e-32	6.57e-31	61.4895	FAH
ILMN_2112402	0.861656	8.73105	25.7101	3.28e-89	8.73e-87	192.849	PHF5A
ILMN_1671478	0.861456	6.81444	10.2774	2.55e-22	1.84e-21	39.479	CKB
ILMN_1756541	0.861337	8.61352	14.706	5.3e-40	8.49e-39	79.9395	MXD4
ILMN_1669635	0.860899	7.82832	19.4515	4.89e-61	2.28e-59	128.187	NUP85
ILMN_2400372	-0.860688	8.30894	-10.9312	9.92e-25	7.93e-24	44.9839	SULT1A2
ILMN_2048414	-0.860526	9.12536	-4.8369	1.84e-06	6.08e-06	3.59373	UGT2B15
ILMN_1759084	0.860483	6.93174	14.6802	6.83e-40	1.09e-38	79.686	INTS8
ILMN_2223010	0.860459	9.01033	19.5709	1.41e-61	6.68e-60	129.427	VBP1
ILMN_1663954	0.86013	8.83033	22.6227	2.16e-75	2.29e-73	161.132	TH1L
ILMN_1789648	0.859913	6.66479	9.03159	5.61e-18	3.33e-17	29.5825	SCGN
ILMN_1807201	0.859351	7.82944	14.8626	1.13e-40	1.88e-39	81.4779	FAM104A
ILMN_1753885	0.859204	8.56539	27.4272	9.32e-97	4.71e-94	210.167	YTHDF1
ILMN_1664922	0.858699	8.7106	18.1046	5.77e-55	1.94e-53	114.254	FLNB
ILMN_1723971	0.858613	7.84591	12.1425	2.09e-29	2.05e-28	55.6727	SLC29A1
ILMN_1741475	0.858361	7.6777	27.4652	6.37e-97	3.34e-94	210.547	C7ORF47
ILMN_1800461	0.858285	10.1138	21.9155	3.4e-72	2.98e-70	153.795	CSNK2B
ILMN_1679520	0.857952	7.88949	19.7688	1.79e-62	9.02e-61	131.482	AGPAT1
ILMN_1697420	0.857444	8.43386	18.4049	2.58e-56	9.18e-55	117.351	TINF2
ILMN_1680925	0.857126	10.7646	14.8467	1.32e-40	2.19e-39	81.3218	SLC9A3R1
ILMN_1655990	0.857055	7.94184	14.583	1.78e-39	2.78e-38	78.7345	CDK5RAP2
ILMN_3231390	0.856869	9.00791	12.592	3.35e-31	3.54e-30	59.7818	NHP2
ILMN_1705594	0.856079	8.23542	21.3203	1.68e-69	1.26e-67	147.611	NAT10
ILMN_1730631	0.855948	7.23525	21.6208	7.33e-71	5.89e-69	150.735	C2ORF44
ILMN_1687430	0.85531	8.87387	27.3775	1.54e-96	7.48e-94	209.669	EIF2B4
ILMN_1768181	0.855174	7.42314	13.5573	3.74e-35	4.8e-34	68.8313	TOR3A
ILMN_1781290	0.8551	10.6321	19.9803	1.98e-63	1.06e-61	133.679	RHOA
ILMN_1707077	0.854959	7.50145	17.5407	1.94e-52	5.68e-51	108.457	SORT1
ILMN_2312709	0.854916	8.04997	20.4974	8.99e-66	5.48e-64	139.055	LCMT1
ILMN_2311518	0.854248	9.43919	22.418	1.82e-74	1.78e-72	159.009	TROVE2
ILMN_1735192	-0.853834	9.31329	-10.3748	1.13e-22	8.28e-22	40.2864	COLEC11
ILMN_1737344	0.853824	7.54072	20.3489	4.23e-65	2.48e-63	137.511	DDX41
ILMN_1734486	0.853804	7.47206	15.4354	3.79e-43	7.15e-42	87.15	C1ORF19
ILMN_1805104	-0.853704	8.03529	-10.9169	1.12e-24	8.94e-24	44.862	ABAT
ILMN_1653404	0.853468	7.35962	23.1458	9.48e-78	1.17e-75	166.545	NKIRAS2
ILMN_1766171	0.853437	8.67855	15.8401	6.52e-45	1.34e-43	91.1941	SNF8
ILMN_1732216	0.853292	9.50254	12.9391	1.31e-32	1.48e-31	63.0017	NARS
ILMN_1736112	-0.852753	6.85233	-14.7128	4.95e-40	7.95e-39	80.0063	ARHGAP10
ILMN_1814122	0.852656	7.11305	17.3965	8.55e-52	2.4e-50	106.98	MDC1
ILMN_3240117	0.852647	9.68351	16.0056	1.23e-45	2.61e-44	92.8569	AIDA
ILMN_1776519	0.852538	8.76798	8.88359	1.74e-17	1.01e-16	28.4635	RAP1GAP
ILMN_1716445	0.852149	7.28619	14.5549	2.34e-39	3.64e-38	78.4594	LOC727761
ILMN_1804854	0.851929	10.3124	24.1647	2.51e-82	4.16e-80	177.05	CTNNA1
ILMN_1652333	0.851906	8.93464	17.57	1.43e-52	4.24e-51	108.759	FN3KRP
ILMN_1661490	0.851719	8.11093	23.2224	4.29e-78	5.53e-76	167.336	PFDN6
ILMN_1683204	0.851638	7.44736	15.3758	6.88e-43	1.27e-41	86.5563	GMEB2
ILMN_1776260	0.851534	8.73933	12.0388	5.38e-29	5.19e-28	54.735	LOC653505
ILMN_1740005	-0.85152	11.846	-9.36067	4.33e-19	2.7e-18	32.1154	SERPINF2
ILMN_1750062	-0.851445	8.8113	-9.75434	1.87e-20	1.24e-19	35.2239	PPARGC1A
ILMN_1810901	0.851215	6.84779	20.1139	4.91e-64	2.69e-62	135.068	RNASEH2A
ILMN_1684051	0.850418	6.74029	20.1351	3.94e-64	2.17e-62	135.288	WASF2
ILMN_1752988	0.850382	8.7115	26.2434	1.45e-91	4.34e-89	198.257	C11ORF17
ILMN_1750722	0.850053	7.85114	16.1952	1.81e-46	3.99e-45	94.7658	RPS7
ILMN_1784785	0.849847	7.34195	18.3234	6e-56	2.11e-54	116.51	COPS7B
ILMN_1699214	-0.849818	8.21003	-6.33594	5.92e-10	2.39e-09	11.4013	LOC647450
ILMN_1712708	0.849455	6.96219	14.0806	2.41e-37	3.39e-36	73.8499	TRIM47
ILMN_3269537	0.849169	7.9802	11.0942	2.41e-25	1.98e-24	46.3872	LOC100130562
ILMN_2142284	0.848908	7.79265	14.6418	9.97e-40	1.58e-38	79.31	SLC25A43
ILMN_3243644	0.848679	7.35559	7.97554	1.36e-14	6.98e-14	21.8867	LOC100132564
ILMN_2341815	0.848088	10.2335	17.2302	4.71e-51	1.27e-49	105.279	TFG
ILMN_1744649	0.847987	9.65688	19.273	3.13e-60	1.4e-58	126.336	PSMB5
ILMN_1743763	0.847878	7.83763	17.7869	1.54e-53	4.79e-52	110.985	TJAP1
ILMN_1801377	0.847467	7.67276	7.86863	2.89e-14	1.46e-13	21.1466	SLC29A4
ILMN_1678535	-0.847164	7.24025	-21.8793	4.96e-72	4.29e-70	153.42	ESR1
ILMN_1777906	0.847115	8.71794	18.6225	2.7e-57	1.01e-55	119.6	RPRC1
ILMN_2205245	0.846569	7.97549	17.0719	2.39e-50	6.2e-49	103.662	GPN2
ILMN_1773079	0.846375	8.63608	8.83068	2.6e-17	1.5e-16	28.0665	COL3A1
ILMN_1724407	0.846298	6.53116	18.7717	5.74e-58	2.23e-56	121.142	TACC3
ILMN_2222992	0.846168	9.44804	19.8246	1e-62	5.11e-61	132.062	ETF1
ILMN_2155719	0.845406	10.3071	8.52411	2.58e-16	1.42e-15	25.7992	NBPF10
ILMN_1786658	0.845278	10.0317	14.4982	4.09e-39	6.26e-38	77.9061	BOLA3
ILMN_1672443	-0.845177	10.5703	-13.2329	8.21e-34	9.84e-33	65.7582	QDPR
ILMN_3298582	0.844935	10.1283	18.9736	7.05e-59	2.88e-57	123.233	LOC728873
ILMN_1710756	0.844327	11.7757	14.6618	8.19e-40	1.3e-38	79.5055	ENO1
ILMN_1721495	-0.84376	7.88316	-9.51758	1.25e-19	8.01e-19	33.3444	ADAMTSL2
ILMN_1718207	0.843508	7.63103	20.8014	3.77e-67	2.45e-65	142.216	SETDB1
ILMN_2383124	-0.842955	9.90031	-5.89538	7.53e-09	2.87e-08	8.91992	CYP2D6
ILMN_1711383	0.842751	9.41823	17.2976	2.36e-51	6.46e-50	105.968	STK4
ILMN_2135798	0.842524	7.63555	19.5521	1.71e-61	8.08e-60	129.231	NR2C2AP
ILMN_1673936	0.84198	8.70001	13.7807	4.38e-36	5.84e-35	70.9643	KHSRP
ILMN_1677877	0.841853	7.74635	15.3282	1.11e-42	2.03e-41	86.0834	UBE2L3
ILMN_1708728	0.841728	9.64798	15.8117	8.68e-45	1.77e-43	90.9095	H2AFJ
ILMN_1707810	0.841391	11.4207	11.9222	1.55e-28	1.46e-27	53.6852	RPS5
ILMN_1679405	0.841059	8.38889	22.5729	3.63e-75	3.75e-73	160.615	DDX56
ILMN_1788239	-0.840909	9.66178	-10.1324	8.52e-22	6e-21	38.2856	AMDHD1
ILMN_1800008	-0.840662	11.6305	-9.62301	5.39e-20	3.51e-19	34.1777	ACAT1
ILMN_2296843	-0.840583	8.7771	-14.3273	2.18e-38	3.23e-37	76.241	GCDH
ILMN_1732688	0.840539	7.26552	16.4502	1.36e-47	3.14e-46	97.3433	DUT
ILMN_1664660	0.840481	6.85865	6.57388	1.41e-10	5.9e-10	12.8031	GAGE12G
ILMN_2412384	0.840233	6.35981	15.7384	1.81e-44	3.64e-43	90.1755	CCNE2
ILMN_1751656	-0.8402	9.64378	-15.2657	2.06e-42	3.73e-41	85.4625	KLF11
ILMN_1799015	-0.840067	10.3021	-7.62892	1.52e-13	7.37e-13	19.5144	PXMP2
ILMN_1710000	-0.840053	8.15357	-16.1213	3.82e-46	8.29e-45	94.0214	PEX11G
ILMN_1677452	0.839923	7.72217	15.768	1.35e-44	2.72e-43	90.4714	REXO4
ILMN_1690706	0.839345	9.47259	18.0679	8.43e-55	2.81e-53	113.876	SNRPB2
ILMN_1777591	-0.839162	8.108	-15.028	2.19e-41	3.78e-40	83.1095	C10ORF65
ILMN_3287493	0.838405	8.24985	16.7887	4.32e-49	1.06e-47	100.778	LOC650157
ILMN_1731292	-0.838402	8.0207	-10.3281	1.67e-22	1.21e-21	39.899	CA5A
ILMN_1720344	0.838293	8.45303	24.7426	6.56e-85	1.23e-82	182.978	NIPA2
ILMN_1733931	0.838	9.28648	14.7222	4.51e-40	7.26e-39	80.0986	PDCD6
ILMN_1677376	0.837923	7.10322	18.5132	8.39e-57	3.08e-55	118.47	CHD7
ILMN_2302716	0.837262	7.73022	15.3859	6.21e-43	1.15e-41	86.6575	ALDH18A1
ILMN_1767351	-0.83721	8.10968	-12.4484	1.26e-30	1.31e-29	58.4614	AR
ILMN_1741054	0.837012	8.71755	13.4535	1.01e-34	1.27e-33	67.8442	SLC5A6
ILMN_1808114	-0.83683	7.06402	-14.4055	1.01e-38	1.52e-37	77.0018	LYVE1
ILMN_1682792	0.836819	7.13071	21.4961	2.69e-70	2.11e-68	149.439	BYSL
ILMN_3206343	0.836775	10.9579	15.1647	5.64e-42	1e-40	84.4616	LOC644914
ILMN_1659564	0.836725	10.6618	14.9516	4.68e-41	7.96e-40	82.3549	SEC61A1
ILMN_1729234	0.836636	9.43833	15.8936	3.8e-45	7.9e-44	91.7313	TPP1
ILMN_1671583	0.836525	9.59413	22.6581	1.5e-75	1.61e-73	161.498	MKRN1
ILMN_2151579	0.836174	10.1968	11.8751	2.37e-28	2.22e-27	53.263	HMGN1
ILMN_1703866	0.835964	8.01182	18.0864	6.96e-55	2.33e-53	114.067	SUPT5H
ILMN_1749327	0.835787	7.28408	10.0388	1.84e-21	1.28e-20	37.5206	MAPK13
ILMN_3178302	0.835473	8.87114	17.5521	1.73e-52	5.06e-51	108.574	FNDC3B
ILMN_1725121	0.835085	8.58329	22.1831	2.1e-73	1.93e-71	156.573	XPO1
ILMN_1669831	0.835013	7.65078	14.8815	9.37e-41	1.56e-39	81.6641	C6ORF192
ILMN_1721977	0.834985	8.2206	24.91	1.18e-85	2.32e-83	184.691	ARD1A
ILMN_3297945	0.834965	10.1734	16.003	1.26e-45	2.67e-44	92.8305	UBA1
ILMN_1790951	0.834769	7.83448	17.0547	2.85e-50	7.37e-49	103.487	C19ORF50
ILMN_2230862	0.834712	8.12294	16.3493	3.79e-47	8.6e-46	96.3221	GYG1
ILMN_1791093	0.834535	8.37011	26.0797	7.62e-91	2.25e-88	196.599	PPHLN1
ILMN_2370365	0.8344	7.59388	16.7407	7.06e-49	1.71e-47	100.289	RFC4
ILMN_1734317	0.834378	7.78408	32.2798	2.35e-117	9.04e-114	257.417	DPF2
ILMN_1695658	0.83433	6.92294	20.9766	6.06e-68	4.12e-66	144.038	KIF20A
ILMN_3304022	0.834121	9.79607	16.6166	2.5e-48	5.93e-47	99.0291	LOC729102
ILMN_1735093	0.834099	7.34818	17.0061	4.68e-50	1.2e-48	102.991	TIMELESS
ILMN_1733110	0.833229	9.19915	13.0084	6.84e-33	7.85e-32	63.65	RASSF7
ILMN_1662964	0.832824	7.60848	18.4592	1.47e-56	5.31e-55	117.912	PRMT3
ILMN_1736078	0.832564	6.99752	10.8305	2.36e-24	1.85e-23	44.1234	THBS4
ILMN_1673820	0.83224	7.97493	16.5491	4.97e-48	1.17e-46	98.3451	HLTF
ILMN_1694385	0.832238	10.3789	22.4218	1.75e-74	1.72e-72	159.05	YWHAB
ILMN_1697777	0.831912	7.36075	16.7662	5.44e-49	1.33e-47	100.549	TSTA3
ILMN_1685661	0.831821	7.40343	18.7692	5.89e-58	2.29e-56	121.117	RRP15
ILMN_1686116	-0.831752	8.05498	-7.35207	9.82e-13	4.59e-12	17.6776	THBS1
ILMN_1773117	0.831443	7.2858	17.5095	2.67e-52	7.74e-51	108.138	BCOR
ILMN_2353117	-0.831125	9.94214	-6.80784	3.31e-11	1.43e-10	14.2227	SLC22A7
ILMN_1810334	0.831038	9.78187	21.1929	6.35e-69	4.53e-67	146.287	COMMD7
ILMN_3239771	0.830837	6.8014	20.136	3.9e-64	2.16e-62	135.298	DLGAP5
ILMN_1703246	0.830666	7.24387	19.1356	1.31e-59	5.62e-58	124.911	SBF1
ILMN_1754600	0.830379	7.85976	15.1622	5.78e-42	1.02e-40	84.4369	FNBP1L
ILMN_1784967	-0.830234	7.09773	-15.6184	6.06e-44	1.18e-42	88.9752	EPB41L4B
ILMN_2310621	0.83018	10.7226	22.4041	2.1e-74	2.04e-72	158.865	ATP5J2
ILMN_1659206	0.830058	8.78969	12.6337	2.27e-31	2.42e-30	60.167	RARA
ILMN_1790625	0.829986	8.39478	23.3391	1.28e-78	1.69e-76	168.542	CBX3
ILMN_1653466	0.829966	7.70371	14.9339	5.57e-41	9.42e-40	82.1808	HES4
ILMN_1748651	0.829828	11.1625	25.5355	1.95e-88	4.78e-86	191.072	PSMB3
ILMN_1768870	0.829576	10.6423	16.7775	4.85e-49	1.19e-47	100.663	CAPZA2
ILMN_1765520	0.829124	8.72608	27.2554	5.24e-96	2.35e-93	208.447	MTIF2
ILMN_1715113	0.828715	8.2782	23.2669	2.7e-78	3.52e-76	167.796	HARS2
ILMN_1668374	0.828686	10.001	17.3328	1.64e-51	4.54e-50	106.328	ITGB5
ILMN_1691506	0.828608	9.86233	19.3813	1.02e-60	4.64e-59	127.459	NGRN
ILMN_1688971	0.828525	8.75315	26.0498	1.03e-90	2.98e-88	196.296	NOL11
ILMN_2332105	0.827433	8.66529	19.3594	1.28e-60	5.78e-59	127.232	WRNIP1
ILMN_1745217	0.827237	7.38626	16.2846	7.3e-47	1.64e-45	95.6681	FLJ10081
ILMN_2215965	-0.827137	7.07227	-17.5694	1.44e-52	4.26e-51	108.752	CYP2B6
ILMN_3243851	0.827035	6.71392	6.26682	8.9e-10	3.56e-09	11.0021	GAGE12C
ILMN_2188119	0.826843	9.40216	7.14914	3.73e-12	1.7e-11	16.3648	ARL16
ILMN_2128128	0.826487	11.241	21.4465	4.51e-70	3.5e-68	148.924	SHFM1
ILMN_3236423	0.826387	8.50406	21.3501	1.23e-69	9.28e-68	147.921	RAB3GAP2
ILMN_1690523	0.82601	8.204	16.4897	9.09e-48	2.12e-46	97.743	LRRC20
ILMN_2243308	0.825491	8.12565	15.4705	2.67e-43	5.07e-42	87.499	ACVR1B
ILMN_1739210	0.8251	9.8406	17.715	3.22e-53	9.91e-52	110.246	NSL1
ILMN_2226324	-0.82502	11.6854	-13.4906	7.07e-35	8.99e-34	68.1963	BRP44L
ILMN_2345015	0.824903	8.42602	18.31	6.89e-56	2.41e-54	116.371	PTGES2
ILMN_1681590	0.824847	7.2946	18.7034	1.17e-57	4.45e-56	120.436	LARP1
ILMN_2368292	0.824761	9.4639	21.386	8.47e-70	6.47e-68	148.295	TSEN34
ILMN_1683146	0.824518	8.96201	12.0873	3.46e-29	3.36e-28	55.1728	FTH1
ILMN_1805466	0.823634	7.35147	11.9146	1.66e-28	1.56e-27	53.6172	SOX9
ILMN_2352121	0.823421	8.02803	17.3167	1.94e-51	5.35e-50	106.163	NT5C3
ILMN_1653292	0.823287	6.52563	13.3906	1.84e-34	2.29e-33	67.2477	PFKFB4
ILMN_1746704	0.823208	8.90786	17.4334	5.85e-52	1.67e-50	107.358	TRIM8
ILMN_1793203	0.822947	7.81635	19.1899	7.44e-60	3.23e-58	125.474	SMCR7L
ILMN_1718132	-0.822815	11.8065	-15.4908	2.18e-43	4.15e-42	87.7017	ECHS1
ILMN_1724145	0.822787	7.40912	20.4664	1.24e-65	7.48e-64	138.732	CBX4
ILMN_2087528	0.822462	8.58876	28.1863	4.71e-100	3.33e-97	217.732	CPSF3
ILMN_1739001	-0.822408	7.01308	-8.55495	2.06e-16	1.14e-15	26.0247	TACSTD2
ILMN_1699856	0.822005	8.31841	11.3811	1.95e-26	1.67e-25	48.8843	RALGDS
ILMN_1768127	0.821982	8.92425	19.8002	1.29e-62	6.55e-61	131.808	EBNA1BP2
ILMN_1726222	0.821103	10.1543	13.7195	7.89e-36	1.04e-34	70.3786	FLOT2
ILMN_1672961	0.820912	9.91049	21.4287	5.43e-70	4.19e-68	148.739	LOC652624
ILMN_2319588	0.82083	7.6674	11.1554	1.41e-25	1.17e-24	46.9165	OSGIN1
ILMN_1814650	0.820752	8.2885	17.9855	1.98e-54	6.5e-53	113.027	TRAPPC4
ILMN_1712389	0.819847	8.62813	11.3283	3.1e-26	2.63e-25	48.4218	CKLF
ILMN_1659766	0.819683	7.59225	15.0617	1.57e-41	2.73e-40	83.4424	BAG3
ILMN_3243859	0.819665	9.74125	9.12227	2.79e-18	1.67e-17	30.2743	NDUFB9
ILMN_1677497	-0.819661	6.86919	-21.9655	2.02e-72	1.78e-70	154.314	STAB2
ILMN_1716730	0.8196	8.7365	17.326	1.76e-51	4.87e-50	106.259	FAM44B
ILMN_1679133	0.81954	8.04458	14.1496	1.23e-37	1.76e-36	74.5169	SERPINB1
ILMN_3237623	0.819394	7.8011	11.7112	1.03e-27	9.39e-27	51.7995	RNY1
ILMN_1708107	-0.819375	7.18662	-13.7611	5.28e-36	7.01e-35	70.7771	DPT
ILMN_1767892	0.819152	7.75312	20.5548	4.94e-66	3.05e-64	139.651	DUSP12
ILMN_1675797	0.818889	8.4194	11.0208	4.56e-25	3.7e-24	45.7539	EPDR1
ILMN_2058795	0.818763	9.18535	12.8558	2.87e-32	3.18e-31	62.2258	PGCP
ILMN_3244506	0.818641	7.82104	23.9409	2.53e-81	3.91e-79	174.747	LOC441089
ILMN_2090397	0.818569	8.06674	23.7731	1.43e-80	2.09e-78	173.019	ISG20L2
ILMN_1771118	-0.818527	8.47745	-11.0508	3.52e-25	2.87e-24	46.0128	SLCO1B1
ILMN_2179652	0.818298	8.8382	20.3658	3.55e-65	2.1e-63	137.687	PRELID1
ILMN_3235808	0.818096	9.66216	15.6702	3.6e-44	7.11e-43	89.493	POM121C
ILMN_1690122	0.816874	9.21021	21.1174	1.4e-68	9.7e-67	145.502	CRKL
ILMN_1722858	0.816356	11.0006	21.5199	2.1e-70	1.66e-68	149.686	PPP2CA
ILMN_3243961	0.816187	8.53702	19.3042	2.26e-60	1.02e-58	126.659	ZNF252
ILMN_1764431	0.816085	8.01866	22.6935	1.04e-75	1.13e-73	161.864	COPS6
ILMN_1804498	0.815822	8.60776	15.9619	1.91e-45	4.01e-44	92.4174	C7ORF27
ILMN_1700915	0.815565	9.34106	20.3708	3.37e-65	1.99e-63	137.738	BMI1
ILMN_1680132	0.815512	8.58105	12.1855	1.41e-29	1.4e-28	56.0622	CADM1
ILMN_1799815	0.815315	8.35891	20.485	1.02e-65	6.18e-64	138.926	XYLT2
ILMN_3242205	0.814712	7.56463	14.7739	2.71e-40	4.41e-39	80.6057	GMPS
ILMN_1673604	0.814588	9.10765	18.5568	5.34e-57	1.97e-55	118.92	YIPF3
ILMN_3213568	0.814316	8.46123	12.4689	1.05e-30	1.09e-29	58.6491	LOC402112
ILMN_1798354	0.814215	8.73461	14.3902	1.18e-38	1.76e-37	76.8524	PAPOLA
ILMN_1739345	0.814129	8.32605	19.8911	5.01e-63	2.62e-61	132.752	C11ORF48
ILMN_1676393	0.814106	10.5734	15.4246	4.22e-43	7.92e-42	87.042	ATP5G1
ILMN_1742731	0.814047	8.85786	24.0838	5.79e-82	9.27e-80	176.217	SLC35A2
ILMN_1679800	0.81368	8.44447	20.8906	1.49e-67	9.88e-66	143.143	BRIX1
ILMN_1764323	0.813653	8.99432	22.9605	6.48e-77	7.62e-75	164.629	LOC124512
ILMN_1735788	0.81359	8.02379	17.7182	3.12e-53	9.61e-52	110.279	TRIOBP
ILMN_1744240	0.813527	6.6427	20.4899	9.73e-66	5.9e-64	138.976	WDR67
ILMN_1666597	0.813467	7.90538	15.373	7.07e-43	1.31e-41	86.5285	PI4KB
ILMN_2159859	0.813101	7.42011	19.0455	3.34e-59	1.39e-57	123.977	LYSMD4
ILMN_1775677	0.812883	8.38754	14.6286	1.13e-39	1.79e-38	79.181	TYSND1
ILMN_1738759	0.812776	8.15763	17.9749	2.2e-54	7.21e-53	112.918	PIGT
ILMN_2269564	0.812588	8.10085	14.7924	2.26e-40	3.69e-39	80.7872	ARID4B
ILMN_1810559	0.812556	9.10738	11.898	1.93e-28	1.81e-27	53.4685	RHOQ
ILMN_2407464	0.812245	8.0285	11.9063	1.79e-28	1.68e-27	53.5427	FASTK
ILMN_2071809	0.812046	8.34906	6.80607	3.35e-11	1.45e-10	14.2118	MGP
ILMN_2377174	0.812031	9.08133	15.0746	1.38e-41	2.41e-40	83.5697	SYPL1
ILMN_2231020	0.811975	7.24134	18.5045	9.18e-57	3.36e-55	118.38	TMEM185B
ILMN_1718706	0.81196	9.07041	22.9114	1.08e-76	1.26e-74	164.12	ERAL1
ILMN_3284119	0.811946	8.85341	8.52635	2.54e-16	1.4e-15	25.8156	LOC399804
ILMN_2212878	0.811718	7.02339	16.0273	9.87e-46	2.1e-44	93.0748	ESM1
ILMN_2175894	0.811625	9.02236	25.6117	8.96e-89	2.26e-86	191.848	HNRPR
ILMN_1751086	0.811591	7.90076	16.2496	1.04e-46	2.32e-45	95.3155	ATL3
ILMN_2389151	-0.811486	10.7017	-7.74994	6.6e-14	3.27e-13	20.3337	UGP2
ILMN_1747016	0.811026	6.29384	17.539	1.97e-52	5.77e-51	108.441	CEP55
ILMN_2325234	0.810871	7.81499	19.0429	3.43e-59	1.43e-57	123.951	PQBP1
ILMN_1751726	0.810791	10.6022	11.5773	3.42e-27	3.03e-26	50.612	LOC649049
ILMN_3272603	0.810554	7.52821	12.9322	1.4e-32	1.58e-31	62.938	FAM60A
ILMN_1690586	0.81039	8.89444	20.2308	1.45e-64	8.29e-63	136.283	HNRPA1P4
ILMN_1656082	0.810039	12.5746	25.1557	9.48e-87	1.96e-84	187.202	H3F3A
ILMN_1721818	-0.809894	7.0126	-12.2352	8.98e-30	8.95e-29	56.5141	CLDN10
ILMN_1731851	0.809642	8.5351	18.323	6.02e-56	2.11e-54	116.506	OXA1L
ILMN_2371055	0.809595	11.2236	12.6754	1.54e-31	1.66e-30	60.5518	EFNA1
ILMN_1724897	0.809533	7.11502	22.4633	1.14e-74	1.13e-72	159.48	C14ORF93
ILMN_1662130	0.809248	9.72429	15.3584	8.18e-43	1.51e-41	86.3836	LOC730316
ILMN_1771599	0.808841	10.7572	13.3371	3.05e-34	3.75e-33	66.7417	PLOD2
ILMN_2151281	-0.808749	9.07273	-13.6242	1.97e-35	2.56e-34	69.468	GABARAPL1
ILMN_1661886	0.808706	9.59233	11.8132	4.14e-28	3.83e-27	52.7087	APEX1
ILMN_1766010	0.808376	9.04868	14.984	3.39e-41	5.81e-40	82.6747	YARS
ILMN_1712035	0.808352	8.18837	18.6383	2.29e-57	8.62e-56	119.763	TMEM115
ILMN_2336982	0.808281	10.4444	13.8901	1.52e-36	2.07e-35	72.0143	NPTN
ILMN_2038778	0.808008	11.5423	15.8202	7.97e-45	1.63e-43	90.9947	GAPDH
ILMN_1760143	0.807736	9.48535	18.8903	1.68e-58	6.71e-57	122.37	ADRM1
ILMN_2156267	0.807562	10.6958	19.8265	9.83e-63	5.03e-61	132.081	EIF2AK1
[truncated: 33,126 more rows]

## Sheet: GSE36376 49DEGs
DEGs	log2FC	adj.P.value
[truncated: 49 more rows]
